# Supplementary material for: Orthogonal proteomics methods to unravel the HOTAIR interactome
Source: Sci Rep. 2022 Jan 27;12:1513. doi: 10.1038/s41598-022-05405-6 (PMC8795419; doi:10.1038/s41598-022-05405-6)
Supplement: Supplementary file 1 — Supplementary Table S1. [file 41598_2022_5405_MOESM1_ESM.xlsx]

## Sheet: Table S1 key
Table S1: Proteins identified by ChIRP-MS. (A) All identified proteins in all conditions after processing (FDR 0.05; s0 0.1). (B) All HOTAIR candidate interaction partners (FDR 0.05; s0 0.1)
MRPLs
Also identified in RNA-BioID

## Sheet: (A) IDed protein ChIRP-MS
Significant	-LOG10(adj.p-value)	Difference	Protein IDs	Majority protein IDs	Protein names	Gene names	Peptides	Razor + unique peptides	Unique peptides	Sequence coverage [%]	Unique + razor sequence coverage [%]	Unique sequence coverage [%]	Mol. weight [kDa]	Q-value	Score	Intensity	MS/MS count	LFQ intensity HOTAIR R1	LFQ intensity HOTAIR R2	LFQ intensity HOTAIR R3	LFQ intensity LacZ R1	LFQ intensity LacZ R2	LFQ intensity LacZ R3
	0.442432	0.0990308	Q13085;O00763	Q13085	Acetyl-CoA carboxylase 1;Biotin carboxylase	ACACA	53	53	53	28.7	28.7	28.7	265.55	0	273.98	1808800000	225	27.6747	27.8375	27.6317	27.7597	27.5249	27.5622
+	1.28753	-0.475409	P63261;P60709;P63267;P68133;P68032;P62736;Q6S8J3;A5A3E0;Q562R1;P0CG38;Q9BYX7;P0CG39	P63261;P60709;P63267;P68133;P68032;P62736	Actin, cytoplasmic 2;Actin, cytoplasmic 2, N-terminally processed;Actin, cytoplasmic 1;Actin, cytoplasmic 1, N-terminally processed;Actin, gamma-enteric smooth muscle;Actin, alpha skeletal muscle;Actin, alpha cardiac muscle 1;Actin, aortic smooth muscle	ACTG1;ACTB;ACTG2;ACTA1;ACTC1;ACTA2	13	13	13	42.7	42.7	42.7	41.792	0	146.08	790920000	72	26.2432	26.3462	25.995	26.8635	26.4024	26.7448
	0.696734	1.15698	P54886	P54886	Delta-1-pyrroline-5-carboxylate synthase;Glutamate 5-kinase;Gamma-glutamyl phosphate reductase	ALDH18A1	2	2	2	4	4	4	87.301	0.0083682	1.7084	20281000	4	21.4496	21.6931	21.7036	21.0604	18.9635	21.3515
	0.84037	-0.289428	Q9NWB6	Q9NWB6	Arginine and glutamate-rich protein 1	ARGLU1	10	10	10	27.1	27.1	27.1	33.216	0	13.84	600110000	53	26.1541	25.8833	25.7571	26.4313	26.1641	26.0675
	0.0247605	-0.0156409	P25705	P25705	ATP synthase subunit alpha, mitochondrial	ATP5A1	6	6	6	12.3	12.3	12.3	59.75	0	21.203	99123000	30	23.2761	23.7391	23.4276	23.8199	23.3377	23.3322
+	2.26074	1.39303	O75531	O75531	Barrier-to-autointegration factor;Barrier-to-autointegration factor, N-terminally processed	BANF1	3	3	3	37.1	37.1	37.1	10.058	0	23.299	270940000	11	25.2318	25.6443	25.1953	23.5745	24.019	24.2988
	0.0109428	0.0295836	Q9UKR5	Q9UKR5	Probable ergosterol biosynthetic protein 28	C14orf1	2	2	2	12.1	12.1	12.1	15.864	0	3.541	31584000	10	21.5216	21.8155	21.2119	21.4823	19.9746	23.0033
	0.151997	0.33356	Q96G23	Q96G23	Ceramide synthase 2	CERS2	3	3	3	11.8	11.8	11.8	44.876	0	4.0062	49337000	6	22.506	22.1156	22.1384	20.3032	22.7979	22.6583
+	1.40068	-0.699727	P61803	P61803	Dolichyl-diphosphooligosaccharide--protein glycosyltransferase subunit DAD1	DAD1	3	3	3	26.5	26.5	26.5	12.497	0	9.4782	100690000	11	23.225	23.1818	23.0829	24.321	23.6401	23.6279
	0.194855	-0.140948	Q92841	Q92841	Probable ATP-dependent RNA helicase DDX17	DDX17	6	6	5	8.5	8.5	6.9	80.272	0	14.166	64559000	19	23.0446	22.7265	22.6911	23.4692	22.6922	22.7236
	0.30872	-0.265596	Q08211	Q08211	ATP-dependent RNA helicase A	DHX9	6	6	6	5.7	5.7	5.7	140.96	0	20.492	61664000	16	22.426	22.7422	22.587	23.5198	22.6087	22.4235
	0.59969	-0.207635	O60832	O60832	H/ACA ribonucleoprotein complex subunit 4	DKC1	6	6	6	13.2	13.2	13.2	57.673	0	15.608	40991000	20	22.3347	22.0546	22.0448	22.5966	22.2443	22.2161
	0.89004	-1.07151	Q15125	Q15125	3-beta-hydroxysteroid-Delta(8),Delta(7)-isomerase	EBP	3	3	3	16.5	16.5	16.5	26.352	0	4.9648	46344000	10	20.6426	22.5057	22.0348	22.8795	22.7948	22.7233
	0.0845574	0.0571944	P13804	P13804	Electron transfer flavoprotein subunit alpha, mitochondrial	ETFA	3	3	3	9.9	9.9	9.9	35.079	0	3.6111	39228000	4	22.338	22.3333	21.896	22.5005	22.0247	21.8706
	0.43283	-0.143294	P35637	P35637	RNA-binding protein FUS	FUS	3	3	2	8.6	8.6	6.8	53.425	0	6.8868	44249000	10	22.2057	22.531	22.1309	22.4991	22.2911	22.5072
	0.075623	-0.0381323	Q14697	Q14697	Neutral alpha-glucosidase AB	GANAB	3	3	3	3.5	3.5	3.5	106.87	0	3.942	33980000	6	21.6169	22.0391	22.0636	21.7961	21.8981	22.1399
	0.00638479	0.00428327	P00367;P49448	P00367;P49448	Glutamate dehydrogenase 1, mitochondrial;Glutamate dehydrogenase 2, mitochondrial	GLUD1;GLUD2	4	4	4	9.7	9.7	9.7	61.397	0	18.527	100410000	20	23.3205	23.3928	23.824	23.7257	23.5884	23.2103
+	1.39983	1.32261	O43824	O43824	Putative GTP-binding protein 6	GTPBP6	2	2	2	3.9	3.9	3.9	56.883	0	3.4909	10484000	5	21.0752	21.1343	21.1361	20.4681	18.9664	19.9432
	0.715495	-0.324357	P07305	P07305	Histone H1.0;Histone H1.0, N-terminally processed	H1F0	5	5	5	21.1	21.1	21.1	20.863	0	11.872	166090000	31	24.1078	24.3853	23.7729	24.6212	24.3566	24.2614
	0.03784	0.0137895	P40939	P40939	Trifunctional enzyme subunit alpha, mitochondrial;Long-chain enoyl-CoA hydratase;Long chain 3-hydroxyacyl-CoA dehydrogenase	HADHA	6	6	6	10.5	10.5	10.5	82.999	0	12.707	77495000	19	23.2363	23.1809	23.0056	23.3094	23.1162	22.9559
+	2.5235	-0.496069	P16401	P16401	Histone H1.5	HIST1H1B	10	9	9	35	31	31	22.58	0	27.669	992700000	91	26.58	26.5663	26.5611	27.1978	26.9316	27.0663
	1.09658	-0.416737	P16403	P16403	Histone H1.2	HIST1H1C	10	10	3	32.9	32.9	12.7	21.364	0	27.79	2549000000	122	27.9432	28.2575	27.644	28.4066	28.3256	28.3626
	0.583905	-0.250916	P16402	P16402	Histone H1.3	HIST1H1D	9	2	2	30.8	11.3	11.3	22.35	0	3.765	254260000	18	25.0014	24.678	24.4604	25.1833	24.8426	24.8667
	0.391588	2.12042	P10412;P22492;Q02539	P10412	Histone H1.4	HIST1H1E	9	2	2	32	12.3	12.3	21.865	0	8.4103	155250000	8	23.6601	23.7627	23.7072	26.1473	19.0322	19.5893
	0.165709	-0.0690962	Q99879;Q99877;Q93079;Q5QNW6;P62807;P58876;P57053;O60814;Q16778;P33778;P23527;P06899;Q96A08	Q99879;Q99877;Q93079;Q5QNW6;P62807;P58876;P57053;O60814;Q16778;P33778;P23527;P06899;Q96A08	Histone H2B type 1-M;Histone H2B type 1-N;Histone H2B type 1-H;Histone H2B type 2-F;Histone H2B type 1-C/E/F/G/I;Histone H2B type 1-D;Histone H2B type F-S;Histone H2B type 1-K;Histone H2B type 2-E;Histone H2B type 1-B;Histone H2B type 1-O;Histone H2B type 1-J;Histone H2B type 1-A	HIST1H2BM;HIST1H2BN;HIST1H2BH;HIST2H2BF;HIST1H2BC;HIST1H2BD;H2BFS;HIST1H2BK;HIST2H2BE;HIST1H2BB;HIST1H2BO;HIST1H2BJ;HIST1H2BA	6	6	1	46	46	17.5	13.989	0	126.5	663280000	61	26.1737	26.1327	25.8205	26.0806	25.937	26.3165
	0.4655	-0.227265	P62805	P62805	Histone H4	HIST1H4A	5	5	5	38.8	38.8	38.8	11.367	0	21.017	202520000	31	24.5156	24.4872	24.0678	24.3734	24.4957	24.8833
	0.149022	0.0772966	P09651;Q32P51	P09651;Q32P51	Heterogeneous nuclear ribonucleoprotein A1;Heterogeneous nuclear ribonucleoprotein A1, N-terminally processed;Heterogeneous nuclear ribonucleoprotein A1-like 2	HNRNPA1;HNRNPA1L2	8	7	7	27.7	25.3	25.3	38.746	0	22.371	147220000	25	24.1489	24.1575	23.9506	24.1511	24.2252	23.6489
	0.461607	0.148926	P22626	P22626	Heterogeneous nuclear ribonucleoproteins A2/B1	HNRNPA2B1	10	10	9	35.7	35.7	33.1	37.429	0	72.823	544110000	84	26.0498	26.1396	25.7321	25.8209	25.7155	25.9384
	0.0497998	-0.0164312	P51991	P51991	Heterogeneous nuclear ribonucleoprotein A3	HNRNPA3	8	8	8	25.1	25.1	25.1	39.594	0	27.015	172380000	31	24.4165	24.2998	24.0702	24.3003	24.1836	24.352
+	2.49269	0.849854	P07910;P0DMR1;O60812;B7ZW38;B2RXH8	P07910;P0DMR1;O60812;B7ZW38;B2RXH8	Heterogeneous nuclear ribonucleoproteins C1/C2;Heterogeneous nuclear ribonucleoprotein C-like 4;Heterogeneous nuclear ribonucleoprotein C-like 1;Heterogeneous nuclear ribonucleoprotein C-like 3;Heterogeneous nuclear ribonucleoprotein C-like 2	HNRNPC;HNRNPCL4;HNRNPCL1;HNRNPCL3;HNRNPCL2	6	6	6	16.7	16.7	16.7	33.67	0	20.875	191770000	27	24.7473	24.6512	24.822	23.8664	24.1181	23.6865
+	1.9594	0.363091	P52597	P52597	Heterogeneous nuclear ribonucleoprotein F;Heterogeneous nuclear ribonucleoprotein F, N-terminally processed	HNRNPF	9	9	7	35.7	35.7	29.2	45.671	0	88.966	434830000	42	25.6538	25.7934	25.7544	25.2415	25.3909	25.4798
	0.416671	-0.180269	P31943	P31943	Heterogeneous nuclear ribonucleoprotein H;Heterogeneous nuclear ribonucleoprotein H, N-terminally processed	HNRNPH1	7	5	3	22	16	8.7	49.229	0	53.365	409220000	28	25.205	25.7082	25.4081	25.6672	25.7874	25.4076
	0.0075995	-0.00404549	P55795	P55795	Heterogeneous nuclear ribonucleoprotein H2	HNRNPH2	6	3	3	19.6	10	10	49.263	0	17.175	50646000	9	22.578	22.7304	22.2464	22.5884	22.3241	22.6544
	0.321284	0.103481	P31942	P31942	Heterogeneous nuclear ribonucleoprotein H3	HNRNPH3	6	6	6	23.7	23.7	23.7	36.926	0	30.905	76142000	25	23.2932	23.2377	22.932	23.1882	22.9629	23.0014
	0.216828	0.0773589	P61978	P61978	Heterogeneous nuclear ribonucleoprotein K	HNRNPK	10	10	10	29.6	29.6	29.6	50.976	0	106.92	431170000	44	25.604	25.7049	25.5008	25.7662	25.4693	25.342
+	1.43839	0.55706	P14866	P14866	Heterogeneous nuclear ribonucleoprotein L	HNRNPL	9	9	9	23.6	23.6	23.6	64.132	0	46.753	239120000	40	25.0682	25.0469	24.7835	24.7033	24.1771	24.3471
	0.188006	-0.0845992	P52272	P52272	Heterogeneous nuclear ribonucleoprotein M	HNRNPM	14	14	14	23	23	23	77.515	0	47.083	195920000	45	24.5333	24.5318	24.258	24.8056	24.316	24.4553
	0.120104	-0.0539176	Q00839	Q00839	Heterogeneous nuclear ribonucleoprotein U	HNRNPU	8	8	8	14.7	14.7	14.7	90.583	0	63.683	341250000	46	25.3179	25.4111	24.9701	25.4739	25.2057	25.1812
	0.0627255	0.059192	Q9BUJ2	Q9BUJ2	Heterogeneous nuclear ribonucleoprotein U-like protein 1	HNRNPUL1	3	3	3	5.7	5.7	5.7	95.737	0	5.7858	29900000	16	21.6172	22.0019	21.6101	21.1116	22.1332	21.8069
+	0.907902	3.27561	P02790	P02790	Hemopexin	HPX	2	2	2	4.8	4.8	4.8	51.676	0	3.8062	376480000	11	25.0192	23.8327	27.0698	19.4127	22.5163	24.1658
	0.253592	0.619851	Q99714	Q99714	3-hydroxyacyl-CoA dehydrogenase type-2	HSD17B10	4	4	4	30.7	30.7	30.7	26.923	0	32.35	192840000	4	23.1897	25.6773	24.117	22.425	24.4476	24.2518
	0.63731	-0.973765	P54652;P11142;P34931;P11021	P54652;P11142;P34931	Heat shock-related 70 kDa protein 2;Heat shock cognate 71 kDa protein;Heat shock 70 kDa protein 1-like	HSPA2;HSPA8;HSPA1L	3	3	2	4.7	4.7	2.7	70.02	0	7.1067	42823000	10	21.9923	22.3716	20.2317	22.7515	22.1079	22.6573
	0.645945	0.152315	P38646	P38646	Stress-70 protein, mitochondrial	HSPA9	13	13	13	24	24	24	73.68	0	33.363	212520000	41	24.7077	24.7863	24.4702	24.5987	24.4509	24.4576
+	1.42072	-0.414618	P04792	P04792	Heat shock protein beta-1	HSPB1	4	4	4	25.9	25.9	25.9	22.782	0	18.687	62715000	13	22.5334	22.8489	22.5164	22.9533	23.2114	22.9778
	0.320599	-0.0766589	P10809	P10809	60 kDa heat shock protein, mitochondrial	HSPD1	8	8	8	19	19	19	61.054	0	58.358	192850000	31	24.35	24.3512	24.4924	24.642	24.3577	24.4239
+	1.1711	0.7519	P61604	P61604	10 kDa heat shock protein, mitochondrial	HSPE1	2	2	2	17.6	17.6	17.6	10.932	0	2.1284	177960000	3	24.1497	24.3732	25.0715	23.6171	23.7112	24.0104
+	1.86565	-0.289427	Q12906	Q12906	Interleukin enhancer-binding factor 3	ILF3	5	5	5	5.9	5.9	5.9	95.337	0	6.3522	32065000	13	21.8102	21.8332	21.6239	22.0753	22.0488	22.0115
	0.575771	-0.204479	Q8N5M9	Q8N5M9	Protein jagunal homolog 1	JAGN1	1	1	1	6.6	6.6	6.6	21.125	0	2.1593	18085000	5	21.0628	21.1044	20.6903	21.1726	21.3003	20.9981
	0.467685	-0.2314	Q92945;Q96I24	Q92945	Far upstream element-binding protein 2	KHSRP	5	5	4	8.4	8.4	7.3	73.114	0	14.43	47643000	23	22.52	22.4266	22.0811	22.9087	22.4154	22.3979
	1.04138	0.165133	P05783;CON__H-INV:HIT000015463;CON__Q92764;CON__Q497I4;Q92764;CON__Q14525;CON__Q9UE12;CON__Q15323;CON__A2A5Y0;CON__Q14532;CON__A2AB72;CON__O76015;CON__O76013;CON__O76014;CON__REFSEQ:XP_986630;CON__Q2M2I5;Q14525;Q15323;Q14532;O76014;O76015;O76013;Q2M2I5	P05783	Keratin, type I cytoskeletal 18	KRT18	23	21	15	54.9	51.2	41.6	48.057	0	323.31	3634600000	171	28.6174	28.8254	28.7073	28.5477	28.6293	28.4777
+	2.17392	-0.58444	P02545;P20700;Q03252	P02545	Prelamin-A/C;Lamin-A/C	LMNA	18	18	18	28.2	28.2	28.2	74.139	0	40.085	286090000	50	24.8256	24.8064	24.5773	25.4555	25.3299	25.1772
+	3.04808	3.77833	P42704	P42704	Leucine-rich PPR motif-containing protein, mitochondrial	LRPPRC	27	27	27	26	26	26	157.9	0	116.02	395880000	62	26.5069	26.321	25.9204	21.699	22.9482	22.7662
	0.624238	0.154439	Q96RQ3	Q96RQ3	Methylcrotonoyl-CoA carboxylase subunit alpha, mitochondrial	MCCC1	26	26	26	49.2	49.2	49.2	80.472	0	323.31	12629000000	502	30.4434	30.4281	30.4096	30.4675	30.0836	30.2667
	0.363041	0.131297	Q9HCC0	Q9HCC0	Methylcrotonoyl-CoA carboxylase beta chain, mitochondrial	MCCC2	13	13	13	26.8	26.8	26.8	61.332	0	58.486	512730000	66	25.9885	25.8938	25.8275	26.052	25.5772	25.6867
	0.382927	0.137794	P40926	P40926	Malate dehydrogenase, mitochondrial	MDH2	2	2	2	5.6	5.6	5.6	35.503	0	2.0236	26749000	5	21.8919	21.6445	21.517	21.7542	21.4513	21.4345
+	1.66519	1.01789	Q9BYD6	Q9BYD6	39S ribosomal protein L1, mitochondrial	MRPL1	2	2	2	9.2	9.2	9.2	36.908	0	3.9749	16770000	5	21.9194	21.8707	21.5763	21.0471	21.0077	20.2578
+	3.85967	5.72857	Q9BYD1	Q9BYD1	39S ribosomal protein L13, mitochondrial	MRPL13	10	10	10	57.9	57.9	57.9	20.692	0	121.01	322390000	37	26.1288	26.3122	25.5741	20.6081	19.6108	20.6105
+	3.29019	4.44681	Q9P015	Q9P015	39S ribosomal protein L15, mitochondrial	MRPL15	6	6	6	27	27	27	33.419	0	28.755	121950000	13	24.4817	24.9819	24.4284	20.9768	19.8181	19.7567
+	3.81391	6.80645	Q5T653	Q5T653	39S ribosomal protein L2, mitochondrial	MRPL2	5	5	5	22.3	22.3	22.3	33.3	0	70.447	294700000	23	26.0214	25.9592	25.7687	20.037	18.4161	18.8768
+	2.70963	3.6727	Q9BYC9	Q9BYC9	39S ribosomal protein L20, mitochondrial	MRPL20	3	3	3	26.2	26.2	26.2	17.442	0	5.5577	63501000	13	23.894	24.0251	22.6104	19.8756	20.2231	19.4129
+	3.9959	5.31625	Q7Z2W9	Q7Z2W9	39S ribosomal protein L21, mitochondrial	MRPL21	3	3	3	25.4	25.4	25.4	22.814	0	23.359	203110000	12	25.3057	25.4316	25.4318	20.619	20.1529	19.4484
+	3.07052	2.70795	Q9NWU5	Q9NWU5	39S ribosomal protein L22, mitochondrial	MRPL22	4	4	4	22.8	22.8	22.8	23.64	0	9.4781	29729000	7	22.5061	22.7736	22.5633	20.3811	19.9585	19.3796
+	1.3326	2.59771	Q16540	Q16540	39S ribosomal protein L23, mitochondrial	MRPL23	4	4	4	29.4	29.4	29.4	17.781	0	36.124	94398000	7	23.9578	24.4688	23.4751	21.2365	22.9313	19.9407
+	2.67618	3.31584	Q9P0M9	Q9P0M9	39S ribosomal protein L27, mitochondrial	MRPL27	3	3	3	27.7	27.7	27.7	16.073	0	11.353	44776000	7	23.0312	23.3068	23.2697	20.5866	20.0558	19.0177
+	2.71578	3.15958	Q13084	Q13084	39S ribosomal protein L28, mitochondrial	MRPL28	4	4	4	22.7	22.7	22.7	30.156	0	6.473	54494000	13	23.7278	23.4914	23.2371	21.1369	20.0491	19.7915
+	2.74407	2.88568	P09001	P09001	39S ribosomal protein L3, mitochondrial	MRPL3	4	4	4	14.1	14.1	14.1	38.632	0	4.4151	34819000	5	22.9293	22.9464	22.6398	20.0696	19.2468	20.5422
+	1.32233	1.46188	Q9BQ48	Q9BQ48	39S ribosomal protein L34, mitochondrial	MRPL34	2	2	2	23.9	23.9	23.9	10.165	0	3.3934	17674000	4	22.3384	21.678	21.4583	20.8391	20.776	19.474
+	2.57109	6.62411	Q9BZE1	Q9BZE1	39S ribosomal protein L37, mitochondrial	MRPL37	13	13	13	27.4	27.4	27.4	48.117	0	42.301	372920000	64	26.2645	26.4373	26.0702	21.5625	19.08	18.2572
+	5.10679	3.41288	Q9BYD3	Q9BYD3	39S ribosomal protein L4, mitochondrial	MRPL4	3	3	3	17.4	17.4	17.4	34.919	0	16.727	75314000	11	23.8483	24.0527	23.9094	20.7202	20.4135	20.4382
+	1.90671	4.1096	Q8IXM3	Q8IXM3	39S ribosomal protein L41, mitochondrial	MRPL41	3	3	3	42.3	42.3	42.3	15.383	0	24.061	75236000	10	23.8653	24.143	23.6438	21.204	18.0047	20.1147
+	3.93171	4.32372	Q9Y6G3	Q9Y6G3	39S ribosomal protein L42, mitochondrial	MRPL42	2	2	2	21.8	21.8	21.8	16.661	0	10.702	64318000	14	23.4531	23.6486	24.0318	19.7643	19.4404	18.9577
+	3.66074	5.27599	Q8N983	Q8N983	39S ribosomal protein L43, mitochondrial	MRPL43	7	7	7	30.7	30.7	30.7	23.431	0	52.397	178010000	29	25.2439	25.2147	25.1398	20.7486	19.4838	19.5382
+	4.5182	3.98429	Q9H9J2	Q9H9J2	39S ribosomal protein L44, mitochondrial	MRPL44	6	6	6	17.8	17.8	17.8	37.535	0	25.481	104860000	16	24.5395	24.5689	24.1847	20.6207	20.1612	20.5583
+	2.94151	2.20132	Q13405	Q13405	39S ribosomal protein L49, mitochondrial	MRPL49	2	2	2	16.3	16.3	16.3	19.198	0	44.634	32291000	9	23.0016	22.7455	22.4248	20.6399	20.1226	20.8054
+	2.97265	5.17682	Q9NVS2	Q9NVS2	28S ribosomal protein S18a, mitochondrial	MRPS18A	5	5	5	21.9	21.9	21.9	22.184	0	7.9606	241340000	14	26.0055	26.0092	24.3582	20.3773	19.7774	20.6878
+	1.74597	0.453438	P19338	P19338	Nucleolin	NCL	5	5	5	7.9	7.9	7.9	76.613	0	10.044	67592000	21	23.1734	23.0214	23.1403	22.8485	22.4761	22.6502
	0.29783	0.142739	O00483	O00483	Cytochrome c oxidase subunit NDUFA4	NDUFA4	2	2	2	22.2	22.2	22.2	9.3697	0	1.9474	20371000	5	21.3059	21.2748	21.2053	20.7351	21.3242	21.2984
	0.299996	0.325809	Q16795	Q16795	NADH dehydrogenase [ubiquinone] 1 alpha subcomplex subunit 9, mitochondrial	NDUFA9	6	6	6	18.6	18.6	18.6	42.509	0	9.5427	69030000	15	22.8636	23.1261	22.8437	21.7553	23.059	23.0416
+	1.76732	-0.419298	Q15233	Q15233	Non-POU domain-containing octamer-binding protein	NONO	19	18	18	38.6	36.9	36.9	54.231	0	291.29	968070000	116	26.6202	26.6644	26.3469	27.0023	26.8852	27.0019
+	1.11066	1.32318	P06748	P06748	Nucleophosmin	NPM1	2	2	2	7.8	7.8	7.8	32.575	0	8.2037	26300000	6	21.9484	21.7439	21.7086	20.5282	19.4909	21.4122
	1.53101	-0.115439	P11498	P11498	Pyruvate carboxylase, mitochondrial	PC	56	56	56	65.5	65.5	65.5	129.63	0	323.31	62522000000	1380	32.6606	32.7295	32.6554	32.7651	32.8472	32.7796
+	1.34258	0.803485	Q15365;P57721	Q15365;P57721	Poly(rC)-binding protein 1;Poly(rC)-binding protein 3	PCBP1;PCBP3	2	2	1	8.1	8.1	2.5	37.497	0	3.3545	16198000	5	21.6303	21.414	20.8097	20.7495	20.3583	20.3358
	0.263998	-0.0735753	P05165	P05165	Propionyl-CoA carboxylase alpha chain, mitochondrial	PCCA	42	42	42	62.9	62.9	62.9	80.058	0	323.31	26393000000	862	31.5088	31.5769	31.2234	31.5579	31.5013	31.4706
	0.587573	0.124872	P05166	P05166	Propionyl-CoA carboxylase beta chain, mitochondrial	PCCB	16	16	16	40.3	40.3	40.3	58.215	0	258.07	1255900000	125	27.2925	27.2207	27.0365	27.1693	26.9845	27.0214
	0.655505	0.116717	Q16822;P35558	Q16822	Phosphoenolpyruvate carboxykinase [GTP], mitochondrial	PCK2	16	16	16	28.9	28.9	28.9	70.729	0	66.227	650340000	90	26.3217	26.2765	26.0915	26.1599	26.1442	26.0354
	1.03004	-0.326944	O96011	O96011	Peroxisomal membrane protein 11B	PEX11B	7	7	7	35.1	35.1	35.1	28.431	0	11.025	181510000	16	24.1852	24.3763	24.0515	24.5074	24.7421	24.3443
	0.444838	0.407022	Q99623	Q99623	Prohibitin-2	PHB2	4	4	4	18.1	18.1	18.1	33.296	0	22.399	84482000	10	23.2703	23.4238	23.3877	22.1735	23.3123	23.3749
	0.657475	-0.849764	Q9H307	Q9H307	Pinin	PNN	4	4	4	6.6	6.6	6.6	81.613	0	4.3102	23489000	5	21.7026	21.218	19.8686	21.8726	21.3904	22.0755
	0.890892	-0.409938	Q13427	Q13427	Peptidyl-prolyl cis-trans isomerase G	PPIG	4	4	4	7.2	7.2	7.2	88.616	0	26.94	249860000	17	24.872	24.7602	24.2195	24.9774	25.172	24.9322
	0.134284	0.224871	Q13523	Q13523	Serine/threonine-protein kinase PRP4 homolog	PRPF4B	2	2	2	1.9	1.9	1.9	116.99	0	3.2268	17960000	6	20.7358	20.8415	20.8782	19.4029	20.9174	21.4606
	0.327157	0.0892169	P26599;O95758	P26599	Polypyrimidine tract-binding protein 1	PTBP1	8	8	8	24.9	24.9	24.9	57.221	0	86.623	157100000	30	24.1637	24.2329	24.1484	24.2927	23.9173	24.0673
	0.637713	-0.114202	P61026;Q9H0U4;Q92928;P51153;P62820;Q92930;P61006;P59190	P61026;Q9H0U4;Q92928;P51153;P62820;Q92930;P61006;P59190	Ras-related protein Rab-10;Ras-related protein Rab-1B;Putative Ras-related protein Rab-1C;Ras-related protein Rab-13;Ras-related protein Rab-1A;Ras-related protein Rab-8B;Ras-related protein Rab-8A;Ras-related protein Rab-15	RAB10;RAB1B;RAB1C;RAB13;RAB1A;RAB8B;RAB8A;RAB15	2	2	2	11.5	11.5	11.5	22.541	0	2.324	24693000	6	21.5398	21.4761	21.3247	21.6343	21.4666	21.5822
	0.986603	-0.306139	Q7Z6E9	Q7Z6E9	E3 ubiquitin-protein ligase RBBP6	RBBP6	18	18	18	10.9	10.9	10.9	201.56	0	44.15	646510000	67	26.1059	26.0504	26.0306	26.6553	26.2413	26.2088
+	1.34556	-0.526143	Q96PK6	Q96PK6	RNA-binding protein 14	RBM14	11	11	11	18.2	18.2	18.2	69.491	0	33.684	177490000	64	24.2162	24.0378	24.026	24.9611	24.4111	24.4862
+	1.74129	-0.351686	Q9BWF3;Q9BQ04	Q9BWF3;Q9BQ04	RNA-binding protein 4;RNA-binding protein 4B	RBM4;RBM4B	2	2	2	9.9	9.9	9.9	40.313	0	4.253	18471000	6	20.908	21.002	20.8657	21.2255	21.4369	21.1682
	1.01757	0.272617	P38159;Q96E39;O75526;Q8IZ40	P38159;Q96E39	RNA-binding motif protein, X chromosome;RNA-binding motif protein, X chromosome, N-terminally processed;RNA binding motif protein, X-linked-like-1	RBMX;RBMXL1	8	8	8	18.4	18.4	18.4	42.331	0	10.163	60332000	16	22.8737	23.0637	22.7292	22.7595	22.4822	22.607
	0.787284	-0.495571	Q15287	Q15287	RNA-binding protein with serine-rich domain 1	RNPS1	2	2	2	7.5	7.5	7.5	34.208	0	10.6	48822000	13	22.5675	22.2526	21.8727	23.1462	22.5217	22.5117
	0.0262092	-0.0439949	Q8TA86	Q8TA86	Retinitis pigmentosa 9 protein	RP9	4	4	4	17.6	17.6	17.6	26.106	0	5.2881	26414000	10	21.6277	21.3015	20.97	20.2848	21.9018	21.8446
+	1.64222	-0.365358	P61313	P61313	60S ribosomal protein L15	RPL15	4	4	4	21.1	21.1	21.1	24.146	0	12.516	125280000	15	23.6728	23.7895	23.5459	24.1798	23.9799	23.9447
	1.0012	-0.297925	P36578	P36578	60S ribosomal protein L4	RPL4	9	9	9	23	23	23	47.697	0	18.735	338120000	38	25.3632	25.1077	24.9062	25.4747	25.3344	25.4618
	0.779194	0.814597	Q02878	Q02878	60S ribosomal protein L6	RPL6	2	2	2	8	8	8	32.728	0.007722	1.4961	12602000	4	20.57	20.8774	20.5902	19.9561	20.6319	19.0058
	0.445732	-0.200588	P18124	P18124	60S ribosomal protein L7	RPL7	4	4	4	15.3	15.3	15.3	29.225	0	6.1274	103390000	16	23.4596	23.556	23.4004	23.8505	23.2967	23.8706
	0.900229	-0.103536	P62424	P62424	60S ribosomal protein L7a	RPL7A	2	2	2	7.5	7.5	7.5	29.995	0.0084388	1.7273	20428000	6	21.1674	21.2712	21.0915	21.296	21.2899	21.2548
+	1.33812	-0.550854	P04844	P04844	Dolichyl-diphosphooligosaccharide--protein glycosyltransferase subunit 2	RPN2	5	5	5	15.1	15.1	15.1	69.283	0	9.0315	53568000	13	22.0968	22.6509	22.3883	22.8292	22.8156	23.1436
	0.900744	-0.355209	Q9P2E9;Q8N4C6	Q9P2E9	Ribosome-binding protein 1	RRBP1	7	7	7	5.5	5.5	5.5	152.47	0	7.9298	38457000	14	21.9913	22.1081	21.8495	22.5421	22.0048	22.4676
	0.467949	-0.268462	P61619;Q9H9S3	P61619;Q9H9S3	Protein transport protein Sec61 subunit alpha isoform 1;Protein transport protein Sec61 subunit alpha isoform 2	SEC61A1;SEC61A2	2	2	2	4	4	4	52.264	0.008	1.6019	9488800	6	19.9617	20.0528	19.9459	20.7428	20.0697	19.9533
	0.831227	1.06727	Q15427	Q15427	Splicing factor 3B subunit 4	SF3B4	2	2	2	8.7	8.7	8.7	44.385	0	3.2294	23017000	5	21.2379	22.333	20.9653	20.3619	21.2171	19.7553
+	2.55542	-0.404125	P23246	P23246	Splicing factor, proline- and glutamine-rich	SFPQ	24	24	23	33.9	33.9	32.8	76.149	0	205.06	2038500000	213	27.6231	27.6899	27.5725	28.0526	27.9354	28.1098
	0.36967	0.157643	P34897	P34897	Serine hydroxymethyltransferase, mitochondrial	SHMT2	5	5	5	9.9	9.9	9.9	55.992	0	5.8762	26150000	17	21.4102	21.7541	21.6403	21.7295	21.2407	21.3615
+	1.87284	-0.315228	Q00325	Q00325	Phosphate carrier protein, mitochondrial	SLC25A3	3	3	3	9.1	9.1	9.1	40.094	0	7.5093	187700000	14	24.2411	24.3927	24.2222	24.7034	24.5535	24.5448
	0.143098	-0.0823441	P05141;P12236;P12235;Q9H0C2	P05141;P12236	ADP/ATP translocase 2;ADP/ATP translocase 2, N-terminally processed;ADP/ATP translocase 3;ADP/ATP translocase 3, N-terminally processed	SLC25A5;SLC25A6	7	7	7	23.2	23.2	23.2	32.852	0	14.474	614370000	39	26.0166	26.386	25.8062	25.9217	26.1633	26.3708
	0.617607	-0.795955	P61009	P61009	Signal peptidase complex subunit 3	SPCS3	2	2	2	8.9	8.9	8.9	20.313	0	2.6782	27126000	6	20.0102	21.8422	21.5456	22.1559	21.8239	21.8061
	1.22592	-0.314999	Q8N9Q2	Q8N9Q2	Protein SREK1IP1	SREK1IP1	3	3	3	17.4	17.4	17.4	18.177	0	8.5966	99992000	18	23.5391	23.3366	23.2001	23.7737	23.7077	23.5393
+	1.46139	-0.443355	Q8IYB3	Q8IYB3	Serine/arginine repetitive matrix protein 1	SRRM1	5	5	5	9.7	9.7	9.7	102.33	0	42.731	397540000	44	25.2756	25.4489	25.0286	25.8181	25.6908	25.5744
+	1.39332	-0.608332	Q9UQ35	Q9UQ35	Serine/arginine repetitive matrix protein 2	SRRM2	10	10	10	5.3	5.3	5.3	299.61	0	72.94	350350000	47	25.1759	25.2056	24.6534	25.8129	25.5255	25.5215
	0.681417	-0.321191	Q07955	Q07955	Serine/arginine-rich splicing factor 1	SRSF1	7	7	7	29	29	29	27.744	0	12.763	167710000	34	24.2489	24.1825	23.8634	24.7342	24.1173	24.4069
	0.220078	-0.104779	Q01130;Q9BRL6	Q01130;Q9BRL6	Serine/arginine-rich splicing factor 2;Serine/arginine-rich splicing factor 8	SRSF2;SRSF8	4	4	4	21.7	21.7	21.7	25.476	0	19.814	73037000	26	23.0724	23.1607	22.7934	23.3705	23.1157	22.8546
	0.881245	-0.257949	P84103	P84103	Serine/arginine-rich splicing factor 3	SRSF3	7	7	6	34.8	34.8	34.8	19.329	0	39.371	433380000	44	25.6274	25.5795	25.2592	25.8571	25.6107	25.7721
+	1.26643	-0.449291	Q13247;Q08170	Q13247	Serine/arginine-rich splicing factor 6	SRSF6	5	5	5	12.5	12.5	12.5	39.586	0	9.6156	68863000	15	23.0108	22.81	22.4782	23.3347	23.1439	23.1682
	0.860236	-0.468697	Q16629	Q16629	Serine/arginine-rich splicing factor 7	SRSF7	6	5	5	24.8	18.9	18.9	27.366	0	14.599	189040000	20	24.259	24.4046	23.9498	25.0197	24.7202	24.2797
+	1.78067	0.84698	Q04837	Q04837	Single-stranded DNA-binding protein, mitochondrial	SSBP1	6	6	6	52	52	52	17.259	0	24.009	121610000	22	23.907	24.4661	23.8494	23.3065	23.0613	23.3138
	0.197424	0.673785	P53999	P53999	Activated RNA polymerase II transcriptional coactivator p15	SUB1	3	3	3	26.8	26.8	26.8	14.395	0	9.9616	71950000	11	22.9098	23.0715	22.8028	23.5991	19.6346	23.5291
+	2.74902	-0.398415	P53597	P53597	Succinyl-CoA ligase [ADP/GDP-forming] subunit alpha, mitochondrial	SUCLG1	4	4	4	14.7	14.7	14.7	36.249	0	3.7026	39755000	9	21.9637	22.0132	22.0356	22.4974	22.3305	22.38
	0.18804	-0.108618	Q13148	Q13148	TAR DNA-binding protein 43	TARDBP	2	2	2	6.3	6.3	6.3	44.739	0.0084034	1.7218	9278000	2	20.205	20.5209	20.2983	20.2504	20.2498	20.8499
	1.0132	-0.415233	Q13428	Q13428	Treacle protein	TCOF1	16	16	16	12.9	12.9	12.9	152.1	0	40.51	290750000	67	24.9721	24.9113	24.5853	25.5318	25.1464	25.0362
	0.722628	-0.444437	Q15363	Q15363	Transmembrane emp24 domain-containing protein 2	TMED2	4	4	4	24.4	24.4	24.4	22.761	0	17.587	68892000	15	22.9354	23.0215	22.2476	23.102	22.9873	23.4485
+	1.73595	-0.528906	P62995;Q13595	P62995	Transformer-2 protein homolog beta	TRA2B	4	4	4	15.6	15.6	15.6	33.665	0	18.905	66501000	20	22.6792	22.8418	22.431	23.2946	23.0586	23.1854
+	2.62122	2.86198	P43897	P43897	Elongation factor Ts, mitochondrial	TSFM	2	2	2	13.5	13.5	13.5	35.39	0	21.305	34651000	3	22.7544	22.7571	22.714	19.934	19.1298	20.5757
	0.434253	0.0982431	P49411	P49411	Elongation factor Tu, mitochondrial	TUFM	16	16	16	41.2	41.2	41.2	49.541	0	160.06	1403400000	115	27.3148	27.5088	27.2202	27.3427	27.208	27.1985
	0.389715	0.224879	O15042	O15042	U2 snRNP-associated SURP motif-containing protein	U2SURP	3	3	3	3.4	3.4	3.4	118.29	0	11.962	72827000	4	23.0272	23.3766	22.9962	23.0678	23.1663	22.4913
	0.26372	-0.141738	P21796	P21796	Voltage-dependent anion-selective channel protein 1	VDAC1	6	6	6	26.9	26.9	26.9	30.772	0	11.797	107080000	17	23.7222	23.7181	23.1681	23.6144	23.5268	23.8925
+	1.65377	-0.364367	P45880	P45880	Voltage-dependent anion-selective channel protein 2	VDAC2	6	6	6	29.3	29.3	29.3	31.566	0	12.552	143780000	26	23.8767	23.9697	23.7023	24.3057	24.2423	24.0938
	0.846714	-0.491074	Q9NP64	Q9NP64	Nucleolar protein of 40 kDa	ZCCHC17	4	4	4	15.8	15.8	15.8	27.569	0	11.593	166020000	28	24.0126	24.0664	23.9296	24.9321	24.5374	24.0124

## Sheet: (B) HOTAIR interacting proteins
Significant	-LOG10(adj.p-value)	Difference	Protein IDs	Majority protein IDs	Protein names	Gene names	Peptides	Razor + unique peptides	Unique peptides	Sequence coverage [%]	Unique + razor sequence coverage [%]	Unique sequence coverage [%]	Mol. weight [kDa]	Q-value	Score	Intensity	MS/MS count	LFQ intensity HOTAIR R1	LFQ intensity HOTAIR R2	LFQ intensity HOTAIR R3	LFQ intensity LacZ R1	LFQ intensity LacZ R2	LFQ intensity LacZ R3
+	5.10679	3.41288	Q9BYD3	Q9BYD3	39S ribosomal protein L4, mitochondrial	MRPL4	3	3	3	17.4	17.4	17.4	34.919	0	16.727	75314000	11	23.8483	24.0527	23.9094	20.7202	20.4135	20.4382
+	4.5182	3.98429	Q9H9J2	Q9H9J2	39S ribosomal protein L44, mitochondrial	MRPL44	6	6	6	17.8	17.8	17.8	37.535	0	25.481	104860000	16	24.5395	24.5689	24.1847	20.6207	20.1612	20.5583
+	3.9959	5.31625	Q7Z2W9	Q7Z2W9	39S ribosomal protein L21, mitochondrial	MRPL21	3	3	3	25.4	25.4	25.4	22.814	0	23.359	203110000	12	25.3057	25.4316	25.4318	20.619	20.1529	19.4484
+	3.93171	4.32372	Q9Y6G3	Q9Y6G3	39S ribosomal protein L42, mitochondrial	MRPL42	2	2	2	21.8	21.8	21.8	16.661	0	10.702	64318000	14	23.4531	23.6486	24.0318	19.7643	19.4404	18.9577
+	3.85967	5.72857	Q9BYD1	Q9BYD1	39S ribosomal protein L13, mitochondrial	MRPL13	10	10	10	57.9	57.9	57.9	20.692	0	121.01	322390000	37	26.1288	26.3122	25.5741	20.6081	19.6108	20.6105
+	3.81391	6.80645	Q5T653	Q5T653	39S ribosomal protein L2, mitochondrial	MRPL2	5	5	5	22.3	22.3	22.3	33.3	0	70.447	294700000	23	26.0214	25.9592	25.7687	20.037	18.4161	18.8768
+	3.66074	5.27599	Q8N983	Q8N983	39S ribosomal protein L43, mitochondrial	MRPL43	7	7	7	30.7	30.7	30.7	23.431	0	52.397	178010000	29	25.2439	25.2147	25.1398	20.7486	19.4838	19.5382
+	3.29019	4.44681	Q9P015	Q9P015	39S ribosomal protein L15, mitochondrial	MRPL15	6	6	6	27	27	27	33.419	0	28.755	121950000	13	24.4817	24.9819	24.4284	20.9768	19.8181	19.7567
+	3.07052	2.70795	Q9NWU5	Q9NWU5	39S ribosomal protein L22, mitochondrial	MRPL22	4	4	4	22.8	22.8	22.8	23.64	0	9.4781	29729000	7	22.5061	22.7736	22.5633	20.3811	19.9585	19.3796
+	3.04808	3.77833	P42704	P42704	Leucine-rich PPR motif-containing protein, mitochondrial	LRPPRC	27	27	27	26	26	26	157.9	0	116.02	395880000	62	26.5069	26.321	25.9204	21.699	22.9482	22.7662
+	2.97265	5.17682	Q9NVS2	Q9NVS2	28S ribosomal protein S18a, mitochondrial	MRPS18A	5	5	5	21.9	21.9	21.9	22.184	0	7.9606	241340000	14	26.0055	26.0092	24.3582	20.3773	19.7774	20.6878
+	2.94151	2.20132	Q13405	Q13405	39S ribosomal protein L49, mitochondrial	MRPL49	2	2	2	16.3	16.3	16.3	19.198	0	44.634	32291000	9	23.0016	22.7455	22.4248	20.6399	20.1226	20.8054
+	2.74407	2.88568	P09001	P09001	39S ribosomal protein L3, mitochondrial	MRPL3	4	4	4	14.1	14.1	14.1	38.632	0	4.4151	34819000	5	22.9293	22.9464	22.6398	20.0696	19.2468	20.5422
+	2.71578	3.15958	Q13084	Q13084	39S ribosomal protein L28, mitochondrial	MRPL28	4	4	4	22.7	22.7	22.7	30.156	0	6.473	54494000	13	23.7278	23.4914	23.2371	21.1369	20.0491	19.7915
+	2.70963	3.6727	Q9BYC9	Q9BYC9	39S ribosomal protein L20, mitochondrial	MRPL20	3	3	3	26.2	26.2	26.2	17.442	0	5.5577	63501000	13	23.894	24.0251	22.6104	19.8756	20.2231	19.4129
+	2.67618	3.31584	Q9P0M9	Q9P0M9	39S ribosomal protein L27, mitochondrial	MRPL27	3	3	3	27.7	27.7	27.7	16.073	0	11.353	44776000	7	23.0312	23.3068	23.2697	20.5866	20.0558	19.0177
+	2.62122	2.86198	P43897	P43897	Elongation factor Ts, mitochondrial	TSFM	2	2	2	13.5	13.5	13.5	35.39	0	21.305	34651000	3	22.7544	22.7571	22.714	19.934	19.1298	20.5757
+	2.57109	6.62411	Q9BZE1	Q9BZE1	39S ribosomal protein L37, mitochondrial	MRPL37	13	13	13	27.4	27.4	27.4	48.117	0	42.301	372920000	64	26.2645	26.4373	26.0702	21.5625	19.08	18.2572
+	2.49269	0.849854	P07910;P0DMR1;O60812;B7ZW38;B2RXH8	P07910;P0DMR1;O60812;B7ZW38;B2RXH8	Heterogeneous nuclear ribonucleoproteins C1/C2;Heterogeneous nuclear ribonucleoprotein C-like 4;Heterogeneous nuclear ribonucleoprotein C-like 1;Heterogeneous nuclear ribonucleoprotein C-like 3;Heterogeneous nuclear ribonucleoprotein C-like 2	HNRNPC;HNRNPCL4;HNRNPCL1;HNRNPCL3;HNRNPCL2	6	6	6	16.7	16.7	16.7	33.67	0	20.875	191770000	27	24.7473	24.6512	24.822	23.8664	24.1181	23.6865
+	2.26074	1.39303	O75531	O75531	Barrier-to-autointegration factor;Barrier-to-autointegration factor, N-terminally processed	BANF1	3	3	3	37.1	37.1	37.1	10.058	0	23.299	270940000	11	25.2318	25.6443	25.1953	23.5745	24.019	24.2988
+	1.9594	0.363091	P52597	P52597	Heterogeneous nuclear ribonucleoprotein F;Heterogeneous nuclear ribonucleoprotein F, N-terminally processed	HNRNPF	9	9	7	35.7	35.7	29.2	45.671	0	88.966	434830000	42	25.6538	25.7934	25.7544	25.2415	25.3909	25.4798
+	1.90671	4.1096	Q8IXM3	Q8IXM3	39S ribosomal protein L41, mitochondrial	MRPL41	3	3	3	42.3	42.3	42.3	15.383	0	24.061	75236000	10	23.8653	24.143	23.6438	21.204	18.0047	20.1147
+	1.78067	0.84698	Q04837	Q04837	Single-stranded DNA-binding protein, mitochondrial	SSBP1	6	6	6	52	52	52	17.259	0	24.009	121610000	22	23.907	24.4661	23.8494	23.3065	23.0613	23.3138
+	1.74597	0.453438	P19338	P19338	Nucleolin	NCL	5	5	5	7.9	7.9	7.9	76.613	0	10.044	67592000	21	23.1734	23.0214	23.1403	22.8485	22.4761	22.6502
+	1.66519	1.01789	Q9BYD6	Q9BYD6	39S ribosomal protein L1, mitochondrial	MRPL1	2	2	2	9.2	9.2	9.2	36.908	0	3.9749	16770000	5	21.9194	21.8707	21.5763	21.0471	21.0077	20.2578
+	1.43839	0.55706	P14866	P14866	Heterogeneous nuclear ribonucleoprotein L	HNRNPL	9	9	9	23.6	23.6	23.6	64.132	0	46.753	239120000	40	25.0682	25.0469	24.7835	24.7033	24.1771	24.3471
+	1.39983	1.32261	O43824	O43824	Putative GTP-binding protein 6	GTPBP6	2	2	2	3.9	3.9	3.9	56.883	0	3.4909	10484000	5	21.0752	21.1343	21.1361	20.4681	18.9664	19.9432
+	1.34258	0.803485	Q15365;P57721	Q15365;P57721	Poly(rC)-binding protein 1;Poly(rC)-binding protein 3	PCBP1;PCBP3	2	2	1	8.1	8.1	2.5	37.497	0	3.3545	16198000	5	21.6303	21.414	20.8097	20.7495	20.3583	20.3358
+	1.3326	2.59771	Q16540	Q16540	39S ribosomal protein L23, mitochondrial	MRPL23	4	4	4	29.4	29.4	29.4	17.781	0	36.124	94398000	7	23.9578	24.4688	23.4751	21.2365	22.9313	19.9407
+	1.32233	1.46188	Q9BQ48	Q9BQ48	39S ribosomal protein L34, mitochondrial	MRPL34	2	2	2	23.9	23.9	23.9	10.165	0	3.3934	17674000	4	22.3384	21.678	21.4583	20.8391	20.776	19.474
+	1.1711	0.7519	P61604	P61604	10 kDa heat shock protein, mitochondrial	HSPE1	2	2	2	17.6	17.6	17.6	10.932	0	2.1284	177960000	3	24.1497	24.3732	25.0715	23.6171	23.7112	24.0104
+	1.11066	1.32318	P06748	P06748	Nucleophosmin	NPM1	2	2	2	7.8	7.8	7.8	32.575	0	8.2037	26300000	6	21.9484	21.7439	21.7086	20.5282	19.4909	21.4122
+	0.907902	3.27561	P02790	P02790	Hemopexin	HPX	2	2	2	4.8	4.8	4.8	51.676	0	3.8062	376480000	11	25.0192	23.8327	27.0698	19.4127	22.5163	24.1658
