# Supplementary material for: Orthogonal proteomics methods to unravel the HOTAIR interactome
Source: Sci Rep. 2022 Jan 27;12:1513. doi: 10.1038/s41598-022-05405-6 (PMC8795419; doi:10.1038/s41598-022-05405-6)
Supplement: Supplementary file 2 — Supplementary Table S2. [file 41598_2022_5405_MOESM2_ESM.xlsx]

## Sheet: Table S2 key
Table S2: Proteins identified by RNA-BioID. (A) All identified proteins in all conditions after processing (FDR 0.05; s0 0.1). (B) All HOTAIR candidate interaction partners (FDR 0.05; s0 0.1)
MRPLs
Also identified in ChIRP-MS
LSD1-CoREST
PRC2

## Sheet: (A) IDed protein RNA-BioID
Significant	#NAME?	Difference	Protein IDs	Majority protein IDs	Protein names	Gene names	Peptides	Razor + unique peptides	Unique peptides	Sequence coverage [%]	Unique + razor sequence coverage [%]	Unique sequence coverage [%]	Mol. weight [kDa]	Q-value	Score	Intensity	MS/MS count	LFQ intensity HOTAIR_R1	LFQ intensity HOTAIR_R2	LFQ intensity HOTAIR_R3	LFQ intensity rcSAMMSON_R1	LFQ intensity rcSAMMSON_R2	LFQ intensity rcSAMMSON_R3	LFQ intensity rcHOTAIR_R1	LFQ intensity rcHOTAIR_R2	LFQ intensity rcHOTAIR_R3
+	7.67921	1.24395	Q9Y3D9	Q9Y3D9	28S ribosomal protein S23, mitochondrial	MRPS23	8	8	8	54.7	54.7	54.7	21.77	0	48.002	2978000000	141	27.5769	27.6769	27.64	26.4617	26.399	26.3283	27.3838	27.3914	27.2881
+	6.57562	0.640601	O96019;O94805	O96019	Actin-like protein 6A	ACTL6A	17	17	17	50.6	50.6	50.6	47.46	0	143.44	5661000000	185	28.1617	28.0863	28.1189	27.5013	27.5332	27.5354	28.2787	28.2245	28.0917
+	6.51855	1.87346	P56537	P56537	Eukaryotic translation initiation factor 6	EIF6	4	4	4	26.9	26.9	26.9	26.599	0	28.406	972960000	21	26.3854	26.5876	26.3561	24.6867	24.6802	24.6941	25.9775	24.8714	25.9426
+	5.86491	1.40307	P04637	P04637	Cellular tumor antigen p53	TP53	15	15	15	46.3	46.3	46.3	43.653	0	323.31	10118000000	333	29.319	29.6349	29.4061	27.8566	28.0845	28.0501	29.2135	29.2485	29.0434
+	5.86398	0.869459	Q9UBL3	Q9UBL3	Set1/Ash2 histone methyltransferase complex subunit ASH2	ASH2L	15	15	15	32.5	32.5	32.5	68.722	0	76.05	2721000000	154	27.3066	27.1248	27.1497	26.2969	26.3624	26.1985	27.307	27.2711	27.1715
+	5.74654	0.947519	Q15291	Q15291	Retinoblastoma-binding protein 5	RBBP5	10	10	10	28.3	28.3	28.3	59.152	0	50.106	2045800000	112	26.887	26.8941	26.7677	25.9899	25.8869	26.0019	26.8697	26.9053	26.7953
+	5.64553	2.1457	Q9Y2Q9	Q9Y2Q9	28S ribosomal protein S28, mitochondrial	MRPS28	5	5	5	28.3	28.3	28.3	20.843	0	18.912	641030000	39	25.8216	25.6251	25.7222	23.3226	23.5253	23.4643	25.5054	25.5364	25.6268
+	5.60093	0.7464	Q9Y221	Q9Y221	60S ribosome subunit biogenesis protein NIP7 homolog	NIP7	5	5	5	45.6	45.6	45.6	20.462	0	34.584	2834200000	96	27.3629	27.316	27.3387	26.6143	26.5522	26.6164	26.8898	26.6389	27.2153
+	5.53646	0.467901	Q14966	Q14966	Zinc finger protein 638	ZNF638	46	46	46	30.9	30.9	30.9	220.62	0	323.31	10380000000	429	28.9829	28.9886	28.91	28.4477	28.55	28.5084	28.867	28.8291	28.7975
+	5.46254	0.989589	Q9HCC0	Q9HCC0	Methylcrotonoyl-CoA carboxylase beta chain, mitochondrial	MCCC2	28	28	28	65.5	65.5	65.5	61.332	0	323.31	61703000000	1147	31.7724	31.8397	31.7364	30.888	30.7947	30.7437	31.7492	31.9998	31.7294
+	5.34398	0.848902	Q15393	Q15393	Splicing factor 3B subunit 3	SF3B3	30	30	30	31.6	31.6	31.6	135.58	0	293.48	5819400000	313	28.2089	28.2195	28.4199	27.5689	27.45	27.4829	28.1884	28.8359	28.1274
+	5.28344	0.846657	Q96DV4	Q96DV4	39S ribosomal protein L38, mitochondrial	MRPL38	13	13	13	36.3	36.3	36.3	44.596	0	59.199	6744900000	132	28.5856	28.6107	28.4619	27.7723	27.5686	27.664	28.5454	28.3534	28.5613
+	5.11945	0.715263	P49959	P49959	Double-strand break repair protein MRE11A	MRE11A	27	27	27	51.8	51.8	51.8	80.592	0	323.31	22552000000	701	30.3556	30.2608	30.3041	29.581	29.6042	29.6105	30.1838	30.0447	29.9958
+	5.11897	0.852361	Q9Y399	Q9Y399	28S ribosomal protein S2, mitochondrial	MRPS2	10	10	10	35.8	35.8	35.8	33.249	0	14.023	1791000000	52	26.6615	26.7234	26.6849	25.6981	25.8774	25.6899	26.5117	26.6406	26.3092
+	4.8268	0.558772	Q96HS1	Q96HS1	Serine/threonine-protein phosphatase PGAM5, mitochondrial	PGAM5	17	17	17	60.2	60.2	60.2	32.004	0	149.66	17146000000	489	29.703	29.768	29.8012	29.1036	29.2582	29.1568	29.7154	29.5807	29.567
+	4.76599	0.308107	Q92922	Q92922	SWI/SNF complex subunit SMARCC1	SMARCC1	34	24	24	36.8	28.2	28.2	122.87	0	294.21	5924300000	322	28.048	28.0417	27.9885	27.7801	27.6613	27.7157	28.2279	27.9838	28.1213
+	4.74646	0.678871	Q9NPD3	Q9NPD3	Exosome complex component RRP41	EXOSC4	4	4	4	17.1	17.1	17.1	26.383	0	33.349	969450000	62	25.7851	25.7264	25.5282	25.0253	25.0183	25.0241	25.4841	25.6507	25.3197
+	4.70107	0.557822	P50750	P50750	Cyclin-dependent kinase 9	CDK9	10	9	9	33.3	31.2	31.2	42.777	0	88.599	3132400000	144	27.1599	26.9678	27.1807	26.5473	26.5879	26.5579	27.1884	27.341	27.0687
+	4.59626	1.04952	O60934	O60934	Nibrin	NBN	28	28	28	47.3	47.3	47.3	84.958	0	253.74	6018800000	337	28.5728	28.5716	28.6267	27.5328	27.5896	27.6326	28.3186	28.3263	28.258
+	4.52411	0.592472	Q9H2G4	Q9H2G4	Testis-specific Y-encoded-like protein 2	TSPYL2	9	9	9	16	16	16	79.434	0	91.964	822170000	67	25.4963	25.2856	25.2756	24.7579	24.6898	24.8061	25.3727	25.1405	25.2931
+	4.49448	0.64611	Q13084	Q13084	39S ribosomal protein L28, mitochondrial	MRPL28	13	13	13	57	57	57	30.156	0	136.92	3537000000	214	27.5754	27.5692	27.3805	26.9379	26.7561	26.7959	27.3097	27.282	27.3964
+	4.48214	0.542016	Q9ULW3	Q9ULW3	Activator of basal transcription 1	ABT1	9	9	9	44.9	44.9	44.9	31.079	0	105.65	3454500000	116	27.4428	27.3763	27.4079	26.9643	26.9308	26.9313	27.2936	27.4831	27.4155
+	4.46715	1.60849	Q08945	Q08945	FACT complex subunit SSRP1	SSRP1	20	20	20	34.3	34.3	34.3	81.074	0	145.62	7224500000	219	28.4137	28.6193	28.8021	26.9204	27.2372	27.0236	29.4724	29.0255	29.4931
+	4.39231	2.01215	Q9Y291	Q9Y291	28S ribosomal protein S33, mitochondrial	MRPS33	2	2	2	21.7	21.7	21.7	12.629	0	7.5257	146640000	7	23.832	23.7584	23.5106	21.5692	22.2376	21.5714	23.7053	23.5168	23.3203
+	4.38193	1.08872	Q9H0U6	Q9H0U6	39S ribosomal protein L18, mitochondrial	MRPL18	4	4	4	25	25	25	20.576	0	33.041	1284700000	50	26.2639	26.3883	26.0121	25.2087	24.9424	24.9601	26.2373	26.1699	26.2238
+	4.31919	0.42434	P82933	P82933	28S ribosomal protein S9, mitochondrial	MRPS9	14	14	14	41.7	41.7	41.7	45.834	0	119.34	3773000000	206	27.4635	27.4652	27.5134	26.9397	27.0384	26.9953	27.3429	27.2547	27.3444
+	4.30717	1.01382	Q9Y2P8	Q9Y2P8	RNA 3-terminal phosphate cyclase-like protein	RCL1	8	8	8	23.6	23.6	23.6	40.842	0	11.191	1006600000	23	26.0152	25.6894	25.7569	25.0194	24.5807	24.6853	25.889	26.1771	26.1206
+	4.27856	0.404903	Q9UJV9	Q9UJV9	Probable ATP-dependent RNA helicase DDX41	DDX41	19	19	19	37.3	37.3	37.3	69.837	0	83.647	3344400000	147	27.2844	27.1684	27.2876	26.865	26.901	26.8617	27.2082	27.393	27.1891
+	4.2357	0.871829	Q96L73	Q96L73	Histone-lysine N-methyltransferase, H3 lysine-36 and H4 lysine-20 specific	NSD1	12	12	12	5.9	5.9	5.9	296.65	0	27.177	664150000	35	25.417	25.3165	24.9502	24.4256	24.335	24.3873	25.1639	24.8149	25.0605
+	4.20473	0.654334	Q13243	Q13243	Serine/arginine-rich splicing factor 5	SRSF5	4	3	3	15.1	11.8	11.8	31.263	0	26.207	5958800000	111	28.2053	28.3755	28.0522	27.6007	27.6191	27.6129	28.2254	28.1656	28.2248
+	4.17043	0.808101	Q13868	Q13868	Exosome complex component RRP4	EXOSC2	7	7	7	36.9	36.9	36.9	32.789	0	113.39	1545300000	71	26.6158	26.1773	26.3346	25.6529	25.5825	25.4187	26.4058	26.4566	26.3538
+	4.16882	0.427691	Q9BYD2	Q9BYD2	39S ribosomal protein L9, mitochondrial	MRPL9	9	9	9	37.5	37.5	37.5	30.243	0	95.008	4316500000	142	27.6638	27.5505	27.6267	27.1569	27.1421	27.1341	27.4533	27.4754	27.522
+	4.12561	0.669697	Q9Y5B6	Q9Y5B6	PAX3- and PAX7-binding protein 1	PAXBP1	21	21	21	28.2	28.2	28.2	104.8	0	69.654	2533000000	138	27.1087	26.8955	26.9776	26.4296	26.1512	26.3873	27.0679	27.096	27.0316
+	4.11362	1.88299	Q9H9Y6	Q9H9Y6	DNA-directed RNA polymerase I subunit RPA2	POLR1B	15	15	15	19.8	19.8	19.8	128.23	0	33.745	977220000	48	26.1039	26.154	25.9513	24.102	23.5459	24.162	26.0263	26.167	25.776
+	4.09164	0.67321	Q92878	Q92878	DNA repair protein RAD50	RAD50	50	50	50	37.2	37.2	37.2	153.89	0	316.49	15653000000	588	29.64	29.7778	29.5995	29.1164	28.9467	28.8944	29.7641	29.6703	29.6079
+	4.04493	0.335266	Q9UKL0	Q9UKL0	REST corepressor 1	RCOR1	10	10	5	30.1	30.1	18.6	53.327	0	96.734	2944400000	99	27.0645	27.0055	26.9214	26.6278	26.6951	26.7277	26.9271	27.0775	26.8311
+	4.02263	0.648691	Q6UXN9	Q6UXN9	WD repeat-containing protein 82	WDR82	18	18	18	59.1	59.1	59.1	35.079	0	292	25422000000	662	30.2422	30.3632	30.2498	29.7428	29.6574	29.6018	30.3557	30.606	30.2401
+	4.00146	0.562159	Q8WWY3	Q8WWY3	U4/U6 small nuclear ribonucleoprotein Prp31	PRPF31	14	14	14	41.7	41.7	41.7	55.455	0	165.09	5586500000	222	28.1311	28.0162	28.1476	27.4688	27.4779	27.4013	28.0194	28.277	28.0183
+	3.97965	1.45319	Q9Y5B9	Q9Y5B9	FACT complex subunit SPT16	SUPT16H	32	32	32	38.3	38.3	38.3	119.91	0	323.31	9411400000	271	28.6772	28.8522	29.0155	27.4099	27.5926	27.5559	29.7529	29.475	29.8892
+	3.96923	0.494179	Q96ST3	Q96ST3	Paired amphipathic helix protein Sin3a	SIN3A	33	33	33	34.9	34.9	34.9	145.17	0	323.31	10116000000	489	28.7883	28.8989	28.8585	28.3526	28.3759	28.4245	28.7947	29.043	28.8643
+	3.90277	0.784502	Q15007	Q15007	Pre-mRNA-splicing regulator WTAP	WTAP	9	9	9	28	28	28	44.243	0	109.89	855070000	58	25.4547	25.7238	25.4619	24.8247	24.8482	24.8623	25.5979	25.4124	25.4102
+	3.88201	0.797753	Q15024	Q15024	Exosome complex component RRP42	EXOSC7	7	7	7	24.7	24.7	24.7	31.821	0	24.155	1190100000	29	26.1522	25.8473	26.0443	25.4229	25.1753	25.1008	25.9748	26.1828	25.9322
+	3.85948	0.323874	Q10570	Q10570	Cleavage and polyadenylation specificity factor subunit 1	CPSF1	33	33	33	27.8	27.8	27.8	160.88	0	309.53	9430700000	435	28.6692	28.7436	28.6936	28.352	28.3768	28.3634	28.725	28.7695	28.625
+	3.85888	0.607775	Q9C005	Q9C005	Protein dpy-30 homolog	DPY30	5	5	5	76.8	76.8	76.8	11.25	0	122.48	4834300000	175	27.8916	27.7484	27.9024	27.1495	27.1801	27.2154	28.0406	28.0219	27.8331
+	3.84886	0.75195	O75909	O75909	Cyclin-K	CCNK	7	7	7	19.1	19.1	19.1	64.239	0	71.942	1580700000	66	26.288	26.3264	26.4219	25.3529	25.5609	25.5271	26.3701	26.4645	26.1078
+	3.83971	1.46746	Q9HAU5	Q9HAU5	Regulator of nonsense transcripts 2	UPF2	2	2	2	2.5	2.5	2.5	147.81	0	8.776	103220000	12	23.0017	23.1078	22.6968	21.6965	21.6045	21.1049	21.3876	21.9098	21.2096
+	3.81972	0.439271	Q9GZR7	Q9GZR7	ATP-dependent RNA helicase DDX24	DDX24	30	30	30	42.3	42.3	42.3	96.331	0	323.31	10351000000	474	28.8836	29.0652	28.8139	28.508	28.4538	28.4916	28.8717	28.4549	28.7035
+	3.81379	0.312809	Q01780	Q01780	Exosome component 10	EXOSC10	33	33	33	47.6	47.6	47.6	100.83	0	226.83	9968500000	372	28.8864	28.7736	28.7501	28.446	28.449	28.4379	28.7168	28.8127	28.6759
+	3.77359	0.321156	Q9UJX2	Q9UJX2	Cell division cycle protein 23 homolog	CDC23	10	10	10	22.1	22.1	22.1	68.833	0	81.561	1711000000	86	26.2315	26.3778	26.1954	25.9379	25.8888	25.9611	26.1324	26.3559	26.1666
+	3.76189	1.26486	Q9NQT5	Q9NQT5	Exosome complex component RRP40	EXOSC3	8	8	8	53.5	53.5	53.5	29.572	0	66.647	1051300000	50	26.2882	26.0176	25.9498	24.7417	25.05	24.8944	26.0902	26.2153	26.0072
+	3.75044	2.85357	Q13610	Q13610	Periodic tryptophan protein 1 homolog	PWP1	9	9	9	22.6	22.6	22.6	55.827	0	37.353	825230000	65	26.1437	26.678	26.0406	22.902	22.771	22.931	26.0734	25.6124	26.1847
+	3.70982	0.374805	Q9BSC4	Q9BSC4	Nucleolar protein 10	NOL10	19	19	19	34.3	34.3	34.3	80.301	0	221.74	5388900000	232	28.0085	27.9612	27.8861	27.5756	27.5068	27.5893	27.8823	27.7469	27.8512
+	3.6973	0.213995	O43143	O43143	Pre-mRNA-splicing factor ATP-dependent RNA helicase DHX15	DHX15	32	32	31	51.3	51.3	50.2	90.932	0	308.17	38257000000	933	30.6107	30.6304	30.6045	30.4317	30.4253	30.4077	30.7414	30.634	30.7047
+	3.68286	0.367644	Q13428	Q13428	Treacle protein	TCOF1	63	63	63	47.7	47.7	47.7	152.1	0	323.31	219420000000	2991	33.3009	33.4086	33.2667	32.9405	32.9384	32.9091	33.3334	33.3478	33.1956
+	3.67356	0.450553	Q92925	Q92925	SWI/SNF-related matrix-associated actin-dependent regulator of chromatin subfamily D member 2	SMARCD2	14	12	11	33.5	28.8	26.6	58.92	0	88.007	2072700000	116	26.4071	26.7221	26.6238	26.1194	26.1959	26.1065	26.6308	26.5682	26.49
+	3.64918	0.37844	Q8TAQ2	Q8TAQ2	SWI/SNF complex subunit SMARCC2	SMARCC2	40	40	30	43.2	43.2	35.3	132.88	0	323.31	13318000000	593	29.2667	29.1648	29.2664	28.9482	28.8431	28.8693	29.3574	29.2644	29.1684
+	3.61956	0.978583	P30050	P30050	60S ribosomal protein L12	RPL12	6	6	6	49.7	49.7	49.7	17.818	0	283.83	15046000000	213	29.9121	29.7381	29.6087	28.6174	28.7862	28.5932	29.374	29.9091	29.7385
+	3.59362	0.79931	O15160	O15160	DNA-directed RNA polymerases I and III subunit RPAC1	POLR1C	9	9	9	41.3	41.3	41.3	39.249	0	79.675	1678900000	44	26.6328	26.4552	26.3207	25.5103	25.449	25.6101	26.5612	26.7028	26.3047
+	3.53718	0.465909	Q07020	Q07020	60S ribosomal protein L18	RPL18	9	9	9	43.1	43.1	43.1	21.634	0	77.717	37045000000	908	30.7012	30.8921	30.6752	30.2945	30.1912	30.1756	30.6492	30.5934	30.7021
+	3.53423	1.11426	P05387	P05387	60S acidic ribosomal protein P2	RPLP2	9	9	8	92.2	92.2	77.4	11.665	0	247	27296000000	392	30.9078	30.6834	30.5293	29.4391	29.4635	29.4117	30.2084	30.6492	30.3822
+	3.51149	0.579962	Q9Y3Y2	Q9Y3Y2	Chromatin target of PRMT1 protein	CHTOP	6	6	6	21	21	21	26.396	0	71.934	4609500000	161	27.8818	27.8287	27.6345	27.3824	27.2321	27.1145	27.6916	27.6039	27.7644
+	3.49937	0.701006	Q13601	Q13601	KRR1 small subunit processome component homolog	KRR1	14	14	14	36.2	36.2	36.2	43.664	0	43.759	3617400000	98	27.4877	27.6946	27.3209	26.692	26.8419	26.8452	27.3985	27.2496	27.5767
+	3.4816	1.57195	P51398	P51398	28S ribosomal protein S29, mitochondrial	DAP3	8	8	8	26.1	26.1	26.1	45.566	0	36.864	788630000	28	26.2725	25.1539	25.8307	23.9738	24.2584	24.3072	25.84	25.5662	25.522
+	3.4699	0.417424	Q9P2I0	Q9P2I0	Cleavage and polyadenylation specificity factor subunit 2	CPSF2	17	17	17	28.6	28.6	28.6	88.486	0	135.96	3954000000	146	27.3885	27.655	27.4554	27.1307	27.0581	27.0248	27.3352	27.5243	27.3199
+	3.45431	1.71863	Q9NQT4	Q9NQT4	Exosome complex component RRP46	EXOSC5	3	3	3	18.3	18.3	18.3	25.249	0	5.4167	226970000	10	24.6431	23.403	23.7183	22.262	22.0585	22.4674	24.8403	24.8561	23.8068
+	3.44549	0.483802	Q9NWU5	Q9NWU5	39S ribosomal protein L22, mitochondrial	MRPL22	5	5	5	29.1	29.1	29.1	23.64	0	40.016	695840000	46	25.0911	25.0076	24.9957	24.3848	24.5556	24.5458	24.7233	25.0434	25.0131
+	3.40982	0.418758	Q96T37	Q96T37	Putative RNA-binding protein 15	RBM15	24	24	22	33.1	33.1	31.4	107.19	0	165.57	5748500000	335	28.1363	28.1312	27.952	27.6337	27.6387	27.6679	28.1103	27.8595	28.1251
+	3.39555	0.426215	Q68CP9	Q68CP9	AT-rich interactive domain-containing protein 2	ARID2	24	24	24	19.6	19.6	19.6	197.39	0	145.43	3544800000	208	27.3673	27.484	27.4186	27.1442	27.0483	27.0041	27.5056	27.216	27.3721
+	3.39225	0.667069	Q16629	Q16629	Serine/arginine-rich splicing factor 7	SRSF7	10	10	9	33.2	33.2	27.3	27.366	0	42.836	18510000000	395	29.8197	29.9441	29.8074	29.13	29.3067	29.4063	29.7732	29.7531	30.021
+	3.35878	0.894087	Q68D10	Q68D10	Protein SPT2 homolog	SPTY2D1	5	5	5	8.9	8.9	8.9	75.598	0	7.4062	201260000	15	23.5786	23.4394	23.4485	22.6695	22.6922	22.4724	23.613	23.5631	23.3086
+	3.34549	0.345517	P21127;Q9UQ88;Q13882	P21127;Q9UQ88	Cyclin-dependent kinase 11B;Cyclin-dependent kinase 11A	CDK11B;CDK11A	28	28	28	37.9	37.9	37.9	92.706	0	227.74	8879800000	370	28.5371	28.6582	28.5207	28.2419	28.3012	28.2619	28.6735	28.7873	28.6106
+	3.30208	0.364889	Q96QE3	Q96QE3	ATPase family AAA domain-containing protein 5	ATAD5	14	14	14	10.2	10.2	10.2	207.57	0	38.26	824550000	89	25.2922	25.1415	25.2286	24.9177	24.847	24.7332	25.3478	25.2229	25.2627
+	3.29601	0.578902	Q8IXK0	Q8IXK0	Polyhomeotic-like protein 2	PHC2	7	7	5	9.2	9.2	6.4	90.712	0	12.817	1951000000	31	26.7364	26.3434	26.6115	25.9903	26.0401	26.086	26.7259	26.2344	26.5891
+	3.29413	0.477278	P40429;Q6NVV1	P40429;Q6NVV1	60S ribosomal protein L13a;Putative 60S ribosomal protein L13a protein RPL13AP3	RPL13A;RPL13AP3	7	7	7	28.1	28.1	28.1	23.577	0	17.924	23102000000	542	30.1106	30.0101	29.8734	29.4476	29.5813	29.4589	29.9839	30.0811	30.0331
+	3.29029	0.377774	P62263	P62263	40S ribosomal protein S14	RPS14	6	6	6	37.1	37.1	37.1	16.273	0	255.11	26982000000	265	30.2893	30.2468	30.2023	29.7796	29.9694	29.9299	30.1354	30.1441	30.1226
+	3.28669	0.555396	Q8IYB3	Q8IYB3	Serine/arginine repetitive matrix protein 1	SRRM1	29	29	29	32.6	32.6	32.6	102.33	0	323.31	29225000000	1036	30.4676	30.4358	30.3982	29.7323	29.9962	30.0017	30.6979	30.4579	30.6075
+	3.27394	0.491794	P55769	P55769	NHP2-like protein 1;NHP2-like protein 1, N-terminally processed	NHP2L1	4	4	4	33.6	33.6	33.6	14.173	0	48.322	3060500000	99	26.943	27.2149	26.8721	26.56	26.537	26.4895	26.666	27.0679	26.7158
+	3.27047	1.02599	P05388;Q8NHW5	P05388;Q8NHW5	60S acidic ribosomal protein P0;60S acidic ribosomal protein P0-like	RPLP0;RPLP0P6	9	9	9	41.6	41.6	41.6	34.273	0	152.5	28580000000	472	30.9366	30.5956	30.5003	29.4522	29.4865	29.5371	30.3285	30.8278	30.6619
+	3.26198	0.466048	P61313	P61313	60S ribosomal protein L15	RPL15	14	14	14	50	50	50	24.146	0	90.654	55681000000	779	31.3843	31.5479	31.2214	30.8739	30.8184	30.8838	31.3433	30.9913	31.3527
+	3.25735	0.289256	Q9C0J8	Q9C0J8	pre-mRNA 3 end processing protein WDR33	WDR33	27	27	27	30	30	30	145.89	0	238.23	5596200000	445	27.9254	27.9469	27.8267	27.545	27.6633	27.6448	28.0333	28.0812	27.867
+	3.2439	2.86972	Q9Y3B7	Q9Y3B7	39S ribosomal protein L11, mitochondrial	MRPL11	11	11	11	57.3	57.3	57.3	20.683	0	59.753	1101600000	34	27.0987	26.3725	26.5666	23.7644	24.0324	22.3084	26.4594	26.4551	26.2226
+	3.22187	0.511623	Q13823	Q13823	Nucleolar GTP-binding protein 2	GNL2	27	27	27	39.7	39.7	39.7	83.654	0	197.44	12807000000	485	29.2713	29.4394	29.1861	28.9121	28.8424	28.7887	29.1627	28.9478	29.2734
+	3.21099	0.330444	Q06587	Q06587	E3 ubiquitin-protein ligase RING1	RING1	6	5	5	19.2	15.8	15.8	42.429	0	77.159	1690200000	81	26.3021	26.246	26.2411	26.0015	25.9825	26.0213	26.4986	26.2841	26.0728
+	3.20167	0.412072	Q9P2K3	Q9P2K3	REST corepressor 3	RCOR3	9	4	4	21.2	9.9	9.9	55.581	0	24.847	454900000	51	24.3612	24.5075	24.4876	24.2394	24.0136	24.051	24.5129	24.5589	24.3182
+	3.19771	0.430614	Q96EY7	Q96EY7	Pentatricopeptide repeat domain-containing protein 3, mitochondrial	PTCD3	25	25	25	53	53	53	78.549	0	256.37	7110100000	297	28.4091	28.4993	28.4335	27.8306	27.9837	27.9657	28.2467	28.1313	28.1857
+	3.1876	0.280963	Q8WUQ7	Q8WUQ7	Cactin	CACTIN	16	16	16	28.6	28.6	28.6	88.701	0	230.96	3753800000	189	27.3443	27.3316	27.2742	26.9918	27.0086	27.0567	27.1526	27.373	27.2408
+	3.17551	0.479712	Q9UKV3	Q9UKV3	Apoptotic chromatin condensation inducer in the nucleus	ACIN1	31	31	31	28.6	28.6	28.6	151.86	0	268.94	10873000000	616	29.004	29.0906	28.9746	28.4339	28.5094	28.5195	29.0407	28.5898	29.0589
+	3.16327	0.808417	Q9H5Z1	Q9H5Z1	Probable ATP-dependent RNA helicase DHX35	DHX35	13	13	13	26	26	26	78.909	0	40.289	880020000	37	25.635	25.2549	25.5514	24.4199	24.6615	24.5566	25.9162	25.7814	25.5244
+	3.16312	0.690394	P11182	P11182	Lipoamide acyltransferase component of branched-chain alpha-keto acid dehydrogenase complex, mitochondrial	DBT	27	27	27	67.4	67.4	67.4	53.486	0	323.31	59633000000	1272	31.6313	31.1944	31.5793	31.0118	30.6939	30.7893	31.9983	31.6718	31.6723
+	3.16285	0.340882	Q92665	Q92665	28S ribosomal protein S31, mitochondrial	MRPS31	14	14	14	44.3	44.3	44.3	45.318	0	181.86	5633500000	230	28.0387	27.9334	28.1504	27.6431	27.6098	27.6729	27.9428	27.8917	27.9377
+	3.1479	0.419138	P54132	P54132	Bloom syndrome protein	BLM	21	21	21	16.6	16.6	16.6	159	0	90.401	2260700000	171	26.7054	26.7586	26.6581	26.2326	26.3461	26.4458	26.5746	26.3512	26.5328
+	3.1368	0.595201	Q13247	Q13247	Serine/arginine-rich splicing factor 6	SRSF6	12	12	9	29.7	29.7	21.5	39.586	0	48.003	23633000000	373	30.0021	30.337	30.0036	29.5417	29.6212	29.6224	30.1193	30.0732	30.2641
+	3.13495	0.639696	Q8NB78	Q8NB78	Lysine-specific histone demethylase 1B	KDM1B	6	6	6	11.1	11.1	11.1	92.097	0	21.402	592020000	26	25.0381	24.844	24.8459	24.6097	24.153	24.2084	25.0463	24.84	24.8022
+	3.13107	0.559476	Q15181	Q15181	Inorganic pyrophosphatase	PPA1	8	8	8	37	37	37	32.66	0	47.655	1298500000	39	25.9414	25.9842	26.1995	25.4902	25.6809	25.5448	25.615	25.7074	26.094
+	3.12429	0.83373	Q9Y2W1	Q9Y2W1	Thyroid hormone receptor-associated protein 3	THRAP3	36	36	35	33.5	33.5	33.5	108.66	0	323.31	31388000000	1031	30.6292	30.9397	30.6939	29.8824	30.1654	30.1877	30.6826	30.6075	30.7064
+	3.11405	0.317252	P05166	P05166	Propionyl-CoA carboxylase beta chain, mitochondrial	PCCB	26	26	26	68.3	68.3	68.3	58.215	0	323.31	82261000000	1207	31.8274	31.8484	31.8558	31.585	31.4254	31.4531	31.8774	32.1358	31.9325
+	3.08206	0.213792	Q96L91	Q96L91	E1A-binding protein p400	EP400	59	59	59	26.2	26.2	26.2	343.48	0	323.31	10104000000	580	28.7533	28.793	28.752	28.5332	28.5712	28.5623	28.6896	28.7474	28.5809
+	3.05662	0.455588	P52739	P52739	Zinc finger protein 131	ZNF131	8	8	8	23	23	23	71.421	0	59.845	964410000	70	25.362	25.6332	25.3425	25.1721	24.9656	24.9808	25.1572	25.3479	25.3891
+	3.05642	0.349695	P82673	P82673	28S ribosomal protein S35, mitochondrial	MRPS35	11	11	11	43	43	43	36.844	0	230.58	5421400000	186	27.8898	28.0236	27.9573	27.5419	27.4659	27.5833	27.8474	27.7825	27.7729
+	3.04895	0.661444	Q92785	Q92785	Zinc finger protein ubi-d4	DPF2	4	4	4	12.5	12.5	12.5	44.155	0	19.791	504630000	17	24.5508	24.5735	24.9111	23.8217	24.0988	24.2413	24.6684	25.0109	24.9098
+	3.03837	0.635793	Q8NEY8	Q8NEY8	Periphilin-1	PPHLN1	6	6	6	12.2	12.2	12.2	52.736	0	7.0457	460500000	45	24.5112	24.6465	24.2973	23.8718	23.6741	23.9418	24.6548	23.9946	24.3259
+	3.02966	0.322823	P46776	P46776	60S ribosomal protein L27a	RPL27A	4	4	4	27.7	27.7	27.7	16.561	0	25.596	25119000000	222	30.1868	30.065	30.041	29.7145	29.8036	29.8456	30.1615	30.044	30.1645
+	3.01879	0.562951	Q8TDD1	Q8TDD1	ATP-dependent RNA helicase DDX54	DDX54	33	33	33	46.1	46.1	46.1	98.594	0	184.49	51255000000	464	31.356	31.5834	31.3224	30.7811	30.8418	30.874	31.1537	30.9035	31.3686
+	3.01415	0.995087	O95602	O95602	DNA-directed RNA polymerase I subunit RPA1	POLR1A	31	31	30	22.9	22.9	22.4	194.81	0	133.35	2479100000	112	27.1961	26.9231	27.2325	25.8037	25.9419	25.9204	27.1516	27.2961	27.0352
+	3.00713	0.538979	O75381	O75381	Peroxisomal membrane protein PEX14	PEX14	7	7	7	23.6	23.6	23.6	41.236	0	29.924	760170000	77	25.218	25.2464	25.1505	24.5575	24.5592	24.5485	25.1578	25.0765	25.0396
+	3.00253	0.413263	Q14684	Q14684	Ribosomal RNA processing protein 1 homolog B	RRP1B	32	32	32	55.4	55.4	55.4	84.427	0	323.31	28710000000	814	30.5194	30.4041	30.1954	29.9887	29.8982	29.912	30.2771	30.043	30.4189
+	2.98827	1.17783	Q16777;Q6FI13	Q16777;Q6FI13	Histone H2A type 2-C;Histone H2A type 2-A	HIST2H2AC;HIST2H2AA3	4	2	1	49.6	37.2	22.5	13.988	0	134.89	64921000000	341	32.2677	32.0474	32.0138	30.4465	30.8237	30.9832	32.0597	31.2161	31.7245
+	2.98448	0.246926	O94906	O94906	Pre-mRNA-processing factor 6	PRPF6	26	26	26	31.8	31.8	31.8	106.92	0	171.85	4332900000	207	27.477	27.6007	27.4292	27.2594	27.2135	27.1752	27.5686	27.6674	27.4351
+	2.97486	0.309723	Q16540	Q16540	39S ribosomal protein L23, mitochondrial	MRPL23	10	10	10	67.3	67.3	67.3	17.781	0	197.16	4079100000	140	27.5236	27.3852	27.5692	27.0854	27.1131	27.173	27.4042	27.3514	27.4924
+	2.96863	0.229139	Q6P2Q9	Q6P2Q9	Pre-mRNA-processing-splicing factor 8	PRPF8	106	106	106	53	53	53	273.6	0	323.31	83578000000	2310	31.8507	31.8188	31.7693	31.5141	31.5497	31.5522	31.7479	31.7929	31.7388
+	2.96792	0.454717	P63162;P14678	P63162;P14678	Small nuclear ribonucleoprotein-associated protein N;Small nuclear ribonucleoprotein-associated proteins B and B	SNRPN;SNRPB	3	3	3	12.5	12.5	12.5	24.614	0	4.6885	1207100000	39	25.8298	25.8371	25.934	25.388	25.4502	25.6557	25.5774	25.9945	25.6763
+	2.96276	0.497641	Q8TF39	Q8TF39	Zinc finger protein 483	ZNF483	3	3	3	6.7	6.7	6.7	85.097	0	12.541	125970000	19	22.481	22.9199	22.6845	22.1058	22.1947	22.2302	22.45	22.1987	22.367
+	2.96003	0.388137	Q99496	Q99496	E3 ubiquitin-protein ligase RING2	RNF2	11	11	10	42.6	42.6	38.4	37.655	0	103.01	4518300000	187	27.76	27.769	27.5675	27.2499	27.3198	27.3596	27.8033	27.669	27.7757
	2.94961	0.212729	Q96PV6	Q96PV6	Leukocyte receptor cluster member 8	LENG8	16	16	16	28.4	28.4	28.4	86.128	0	208.74	3073600000	184	26.9972	27.0611	26.995	26.7255	26.8107	26.7465	27.0427	26.8984	26.9311
+	2.94795	0.310026	Q969G3	Q969G3	SWI/SNF-related matrix-associated actin-dependent regulator of chromatin subfamily E member 1	SMARCE1	11	11	11	30.2	30.2	30.2	46.649	0	101.33	3309300000	136	27.2173	27.1215	27.2556	26.9849	26.9523	26.9468	27.4845	27.3564	27.1671
+	2.90874	0.301686	O60341	O60341	Lysine-specific histone demethylase 1A	KDM1A	33	33	33	55.4	55.4	55.4	92.902	0	323.31	11834000000	503	29.0785	28.9759	29.0187	28.7136	28.7022	28.7619	28.9012	29.0701	28.898
+	2.90438	0.23399	P51532	P51532	Transcription activator BRG1	SMARCA4	42	42	28	32.1	32.1	23.3	184.64	0	323.31	12779000000	608	29.0448	29.1207	29.0796	28.9319	28.8169	28.8568	29.1228	29.1476	29.0178
+	2.88427	0.345804	Q8WUB8	Q8WUB8	PHD finger protein 10	PHF10	7	7	7	16.9	16.9	16.9	56.05	0	37.389	1328100000	80	25.9599	25.8376	25.8442	25.4723	25.5527	25.5005	25.7444	25.6769	25.9138
+	2.87458	0.314878	Q9BVP2;Q9P2Q2	Q9BVP2	Guanine nucleotide-binding protein-like 3	GNL3	19	19	19	39.5	39.5	39.5	61.992	0	323.31	25134000000	493	30.1858	30.1728	30.102	29.8263	29.8602	29.8906	30.124	29.8675	30.0873
+	2.86981	0.45122	P51116	P51116	Fragile X mental retardation syndrome-related protein 2	FXR2	22	22	19	41.3	41.3	36.1	74.222	0	323.31	7977200000	430	28.5102	28.6042	28.4506	27.9819	27.9937	28.071	28.4911	28.4869	28.4184
+	2.86854	0.571541	Q92552	Q92552	28S ribosomal protein S27, mitochondrial	MRPS27	12	12	12	35.7	35.7	35.7	47.611	0	51.845	1168000000	91	25.7754	25.8959	25.6717	25.2944	24.9904	25.0685	25.8204	25.6784	25.6582
+	2.86166	0.45256	P49916	P49916	DNA ligase 3	LIG3	13	13	13	15.2	15.2	15.2	112.91	0	56.491	958640000	62	25.3933	25.1446	25.3109	24.6947	24.8423	25.0527	25.7589	25.9742	25.6528
+	2.85853	1.53276	Q13769	Q13769	THO complex subunit 5 homolog	THOC5	4	4	4	11.9	11.9	11.9	78.507	0	17.394	292680000	22	24.0707	23.3026	24.8392	22.5479	22.4295	22.5078	24.5906	24.9618	24.4912
+	2.85316	0.29698	P46060	P46060	Ran GTPase-activating protein 1	RANGAP1	25	25	25	61.5	61.5	61.5	63.541	0	323.31	21736000000	564	29.9261	29.89	29.9891	29.631	29.5456	29.5887	29.6882	29.9506	29.6868
+	2.84989	0.289074	Q99567	Q99567	Nuclear pore complex protein Nup88	NUP88	9	9	9	22.1	22.1	22.1	83.541	0	157.38	848870000	40	25.2525	25.3066	25.0666	24.9787	24.8738	24.8676	25.1868	25.2761	25.0989
+	2.83556	2.39185	O43818	O43818	U3 small nucleolar RNA-interacting protein 2	RRP9	4	4	4	14.1	14.1	14.1	51.84	0	13.611	185060000	23	23.8372	24.6183	24.2472	21.6792	22.4933	21.9127	22.6467	24.3317	23.9914
+	2.83206	0.367083	Q9GZS1	Q9GZS1	DNA-directed RNA polymerase I subunit RPA49	POLR1E	11	11	11	26.2	26.2	26.2	53.961	0	79.222	3256000000	159	27.2667	27.1728	27.081	26.7015	26.8179	26.8326	27.316	27.3823	27.1383
+	2.82697	0.431454	Q7Z6E9	Q7Z6E9	E3 ubiquitin-protein ligase RBBP6	RBBP6	43	43	43	27.3	27.3	27.3	201.56	0	292.13	10859000000	401	29.0619	28.9107	28.8136	28.5724	28.4977	28.4916	29.0807	28.806	28.955
+	2.82546	0.423904	Q9BWE0	Q9BWE0	Replication initiator 1	REPIN1	4	4	4	8.6	8.6	8.6	63.574	0	42.04	384960000	56	24.1507	24.1816	23.9465	23.5404	23.55	23.6755	23.8942	23.8829	24.0681
+	2.82044	0.876202	P84090	P84090	Enhancer of rudimentary homolog	ERH	3	3	3	27.9	27.9	27.9	12.259	0	24.371	15474000000	170	29.6981	29.9889	29.6731	29.0972	29.112	29.2274	29.792	29.6137	29.8591
+	2.81163	0.36145	Q96GM5	Q96GM5	SWI/SNF-related matrix-associated actin-dependent regulator of chromatin subfamily D member 1	SMARCD1	17	17	12	39	39	28.5	58.232	0	199.17	3642700000	222	27.3853	27.4653	27.3397	27.1889	27.0666	27.1032	27.3954	27.5119	27.4243
+	2.80836	0.408703	Q9NPF5	Q9NPF5	DNA methyltransferase 1-associated protein 1	DMAP1	13	13	13	40.5	40.5	40.5	52.992	0	106.19	2933900000	168	27.1284	27.2474	26.9665	26.7582	26.6962	26.8089	26.9897	27.0795	26.9749
+	2.80761	0.267831	Q9Y6J9	Q9Y6J9	TAF6-like RNA polymerase II p300/CBP-associated factor-associated factor 65 kDa subunit 6L	TAF6L	16	16	16	31.5	31.5	31.5	67.814	0	116.63	2570000000	198	26.7661	26.8709	26.7511	26.4159	26.5051	26.4733	26.6547	26.7466	26.5838
+	2.80364	0.410924	P27635;Q96L21	P27635	60S ribosomal protein L10	RPL10	9	9	9	42.5	42.5	42.5	24.604	0	87.119	19179000000	282	29.812	29.84	29.7158	29.1835	29.3562	29.3583	29.7009	29.5604	29.6735
+	2.76728	0.417518	P17480	P17480	Nucleolar transcription factor 1	UBTF	13	13	13	17.9	17.9	17.9	89.405	0	43.532	1382200000	52	25.7394	25.9726	25.6286	25.3131	25.4402	25.369	25.6742	25.5217	26.0212
+	2.75506	0.64866	Q9NR30	Q9NR30	Nucleolar RNA helicase 2	DDX21	44	44	42	54.4	54.4	51	87.343	0	323.31	102450000000	1943	32.2544	32.6037	32.249	31.7585	31.6502	31.6376	32.3796	31.9284	32.4101
+	2.75457	0.270475	Q9NYV4;P11802;Q00534;Q96Q40;O94921;Q07002;Q00536;Q00537	Q9NYV4	Cyclin-dependent kinase 12	CDK12	33	33	29	32.1	32.1	28.7	164.15	0	323.31	8987700000	486	28.6061	28.4643	28.6028	28.2936	28.3002	28.2844	28.7057	28.5812	28.6437
+	2.75351	0.256057	O75528	O75528	Transcriptional adapter 3	TADA3	11	11	11	41.4	41.4	41.4	48.902	0	122.09	2822200000	82	26.9312	26.9162	26.9728	26.6507	26.7398	26.7653	26.9841	26.976	26.7826
+	2.73909	0.510759	Q9Y294	Q9Y294	Histone chaperone ASF1A	ASF1A	3	3	2	16.7	16.7	12.7	22.968	0	33.731	1312400000	43	26.0942	26.0183	25.7443	25.3889	25.3195	25.3503	25.9454	25.7381	25.812
	2.73522	0.158958	Q15029	Q15029	116 kDa U5 small nuclear ribonucleoprotein component	EFTUD2	44	44	43	61.1	61.1	60.1	109.43	0	323.31	35851000000	1274	30.5559	30.622	30.5187	30.3819	30.3928	30.3774	30.4864	30.5274	30.5007
+	2.73301	0.239342	P30876	P30876	DNA-directed RNA polymerase II subunit RPB2	POLR2B	22	22	22	23.3	23.3	23.3	133.9	0	93.338	2382700000	154	26.7316	26.7079	26.7553	26.4691	26.5705	26.4336	26.6786	26.8838	26.6903
+	2.73297	0.23784	Q8N1G0	Q8N1G0	Zinc finger protein 687	ZNF687	16	16	16	19.5	19.5	19.5	129.53	0	141.65	6998500000	353	28.1798	28.3534	28.1411	27.9619	28.0137	27.991	28.256	28.3841	28.2243
+	2.73176	2.24243	Q5RKV6	Q5RKV6	Exosome complex component MTR3	EXOSC6	4	4	4	24.3	24.3	24.3	28.235	0	38.845	387530000	16	25.1506	24.869	24.9289	23.2141	22.0647	21.5122	24.9178	25.3517	25.0411
+	2.72377	0.32949	Q9NY93	Q9NY93	Probable ATP-dependent RNA helicase DDX56	DDX56	19	19	19	44.1	44.1	44.1	61.589	0	119.67	5795800000	270	28.1481	28.0282	28.0655	27.715	27.814	27.7436	28.0193	27.7628	27.9911
+	2.72369	0.697819	P49458	P49458	Signal recognition particle 9 kDa protein	SRP9	3	3	3	32.6	32.6	32.6	10.112	0	25.25	657150000	36	25.6222	25.0113	25.1214	24.7539	24.4729	24.5428	24.8866	25.3254	21.0671
+	2.71926	0.493541	Q07955	Q07955	Serine/arginine-rich splicing factor 1	SRSF1	13	12	12	47.2	44.4	44.4	27.744	0	65.153	31386000000	712	30.4869	30.5364	30.4889	30.0176	30.137	30.1786	30.5463	30.3801	30.5135
+	2.71856	0.310854	Q9BZK7	Q9BZK7	F-box-like/WD repeat-containing protein TBL1XR1	TBL1XR1	10	10	6	27.6	27.6	15.4	55.594	0	138.31	3744700000	156	27.4038	27.3542	27.41	27.0398	27.1736	27.1554	27.4075	27.4339	27.394
+	2.70861	0.236916	Q8IXM3	Q8IXM3	39S ribosomal protein L41, mitochondrial	MRPL41	6	6	6	62.8	62.8	62.8	15.383	0	36.444	4286000000	131	27.5278	27.5691	27.55	27.2586	27.2072	27.3122	27.4703	27.3778	27.5369
+	2.69735	0.4825	Q86U86	Q86U86	Protein polybromo-1	PBRM1	48	48	48	36.9	36.9	36.9	192.95	0	248.73	11439000000	383	29.1607	29.0902	29.0855	28.7562	28.6621	28.6468	29.2552	28.9097	29.0996
+	2.69439	0.253693	Q15459	Q15459	Splicing factor 3A subunit 1	SF3A1	29	29	29	45	45	45	88.885	0	180.21	12076000000	473	28.9037	29.0239	29.0709	28.775	28.6832	28.7221	29.0099	29.4042	28.9415
+	2.68726	0.467272	O15235	O15235	28S ribosomal protein S12, mitochondrial	MRPS12	2	2	2	13.8	13.8	13.8	15.173	0	5.2403	510580000	20	24.934	24.7529	24.4734	24.2076	24.2066	24.1547	24.6955	24.1246	24.5903
+	2.68235	0.337622	Q9ULV3	Q9ULV3	Cip1-interacting zinc finger protein	CIZ1	18	18	18	31.7	31.7	31.7	100.04	0	204.08	3203100000	276	27.0945	27.3314	27.0608	26.8278	26.7884	26.855	27.0145	27.2185	26.8938
+	2.67018	0.445633	Q8WUU5	Q8WUU5	GATA zinc finger domain-containing protein 1	GATAD1	5	5	5	34.2	34.2	34.2	28.69	0	81.349	1285500000	74	26.139	25.7523	25.8954	25.525	25.5336	25.6169	25.6737	25.7839	25.8769
+	2.66641	0.26753	O94880	O94880	PHD finger protein 14	PHF14	6	6	6	6.6	6.6	6.6	100.05	0	7.9746	236230000	13	23.5412	23.4094	23.413	23.2114	23.1079	23.3087	23.7778	23.1908	23.7027
+	2.65688	0.443445	Q14781	Q14781	Chromobox protein homolog 2	CBX2	6	6	6	14.1	14.1	14.1	56.08	0	33.466	684650000	50	24.9555	25.2512	24.9412	24.5069	24.5419	24.4987	25.0303	25.0258	24.9969
	2.64024	0.197421	Q5VUA4	Q5VUA4	Zinc finger protein 318	ZNF318	61	61	61	37.6	37.6	37.6	251.11	0	323.31	23580000000	994	29.9358	29.9944	29.9738	29.7337	29.7468	29.7407	29.915	30.1281	29.8126
+	2.63535	0.388952	P46087	P46087	Probable 28S rRNA (cytosine(4447)-C(5))-methyltransferase	NOP2	29	29	29	43.6	43.6	43.6	89.301	0	323.31	19277000000	612	29.7673	29.9743	29.6978	29.4387	29.3819	29.3526	29.6149	29.2157	29.8523
+	2.62496	0.363278	Q9NRR4	Q9NRR4	Ribonuclease 3	DROSHA	11	11	11	10.1	10.1	10.1	159.31	0	30.301	729090000	73	25.0126	24.8351	25.0888	24.6797	24.5861	24.5365	25.1419	24.9443	25.0007
+	2.62003	0.393344	Q9H7L9	Q9H7L9	Sin3 histone deacetylase corepressor complex component SDS3	SUDS3	10	10	10	36.6	36.6	36.6	38.136	0	64.671	1423300000	85	25.9331	26.2374	25.8956	25.7199	25.5993	25.6872	25.892	26.0893	25.8213
+	2.60438	0.262417	Q7L2J0	Q7L2J0	7SK snRNA methylphosphate capping enzyme	MEPCE	17	17	17	47.2	47.2	47.2	74.354	0	142.73	4181800000	255	27.3952	27.5098	27.3336	27.195	27.1639	27.1612	27.4836	27.3983	27.2924
+	2.60343	0.288661	Q6P1J9	Q6P1J9	Parafibromin	CDC73	23	23	23	50.7	50.7	50.7	60.576	0	85.304	2760900000	199	26.9722	26.769	27.0456	26.7016	26.6231	26.6588	26.7651	27.123	26.8982
	2.59068	0.22838	Q9ULU4;Q9NZM3	Q9ULU4	Protein kinase C-binding protein 1	ZMYND8	35	35	35	36.4	36.4	36.4	131.69	0	323.31	16534000000	573	29.4985	29.3747	29.3999	29.1904	29.1944	29.2254	29.4951	29.5619	29.4606
+	2.57056	0.31817	Q9NPJ6	Q9NPJ6	Mediator of RNA polymerase II transcription subunit 4	MED4	6	6	6	28.5	28.5	28.5	29.745	0	26.23	1266600000	57	25.8696	25.8241	25.7534	25.5672	25.4906	25.511	25.7706	26.0099	25.7064
+	2.568	0.438288	O75182	O75182	Paired amphipathic helix protein Sin3b	SIN3B	32	32	32	33.6	33.6	33.6	133.06	0	225.32	7701300000	434	28.5168	28.4541	28.5224	28.1233	28.2523	28.2028	28.4501	28.6685	28.4823
+	2.55988	0.377403	Q9HD33	Q9HD33	39S ribosomal protein L47, mitochondrial	MRPL47	10	10	10	37.2	37.2	37.2	29.45	0	26.965	5396600000	179	28.0567	27.7793	28.0242	27.5417	27.4193	27.5168	27.993	27.8783	28.034
+	2.55968	0.350371	Q8TCJ2	Q8TCJ2	Dolichyl-diphosphooligosaccharide--protein glycosyltransferase subunit STT3B	STT3B	11	11	10	15	15	14.2	93.673	0	61.1	2913900000	141	27.1607	26.9358	27.0385	26.6487	26.7539	26.6648	27.0004	27.2235	27.1672
+	2.55898	0.322329	Q96SB4;Q9UPE1	Q96SB4	SRSF protein kinase 1	SRPK1	20	20	17	38.5	38.5	34.8	74.324	0	249.73	10832000000	507	28.8329	29.005	28.7809	28.6071	28.4424	28.4982	28.892	28.8754	28.8804
+	2.55667	0.463092	Q9NZM5	Q9NZM5	Glioma tumor suppressor candidate region gene 2 protein	GLTSCR2	7	7	7	24.5	24.5	24.5	54.389	0	98.849	2753600000	96	27.26	27.1078	26.9734	26.7514	26.6155	26.552	27.0751	26.5876	27.2448
+	2.53536	0.303839	Q7Z2T5	Q7Z2T5	TRMT1-like protein	TRMT1L	9	9	9	17.9	17.9	17.9	81.746	0	82.453	934070000	65	25.4763	25.2133	25.2929	24.951	25.1199	24.9786	24.9706	25.2129	25.2812
+	2.52994	0.287223	P12956	P12956	X-ray repair cross-complementing protein 6	XRCC6	24	24	24	47	47	47	69.842	0	248.99	11036000000	503	28.9732	28.7505	28.8463	28.5224	28.6203	28.6356	29.1809	29.3265	28.9662
+	2.52497	0.305018	P82664	P82664	28S ribosomal protein S10, mitochondrial	MRPS10	7	7	7	38.3	38.3	38.3	22.999	0	29.565	2715800000	80	26.9688	26.888	26.9787	26.5062	26.6413	26.5507	26.806	26.8505	26.7556
	2.52102	0.229027	Q96A35	Q96A35	39S ribosomal protein L24, mitochondrial	MRPL24	7	7	7	37	37	37	24.915	0	38.479	4157100000	139	27.4798	27.4184	27.5273	27.1928	27.1934	27.3378	27.5068	27.4693	27.4854
+	2.51926	0.883333	Q9BQ75	Q9BQ75	Protein CMSS1	CMSS1	4	4	4	13.3	13.3	13.3	31.884	0	6.4651	283250000	19	24.1431	23.544	24.4801	23.1889	23.2697	23.3681	24.1198	24.0739	24.4131
+	2.5127	0.351196	O95619	O95619	YEATS domain-containing protein 4	YEATS4	5	5	5	27.8	27.8	27.8	26.499	0	23.093	1229400000	39	25.9708	25.8556	25.768	25.4789	25.4632	25.5308	25.7878	25.6988	25.6127
+	2.50093	0.638352	Q9NYF8	Q9NYF8	Bcl-2-associated transcription factor 1	BCLAF1	33	32	32	35.9	34.7	34.7	106.12	0	323.31	48311000000	1111	31.1608	31.4495	31.2215	30.6244	30.901	30.8941	31.3357	31.185	31.145
+	2.48879	0.844875	Q12899	Q12899	Tripartite motif-containing protein 26	TRIM26	6	6	6	15	15	15	62.165	0	37.83	786990000	35	25.5372	25.3668	25.4237	24.8318	24.6796	24.8739	25.4455	25.3753	25.7065
	2.47544	0.222797	Q6PD62	Q6PD62	RNA polymerase-associated protein CTR9 homolog	CTR9	30	30	30	35.8	35.8	35.8	133.5	0	226.94	7208000000	277	28.1891	28.3851	28.2813	28.0285	28.1109	28.0226	27.8726	28.4697	28.1361
+	2.46896	0.724011	P08579	P08579	U2 small nuclear ribonucleoprotein B	SNRPB2	7	5	5	38.7	32	32	25.486	0	22.915	1377200000	63	26.0744	26.3585	26.1063	25.1475	25.2655	25.284	26.0929	26.0532	25.899
	2.46862	0.208833	Q15424	Q15424	Scaffold attachment factor B1	SAFB	15	15	9	20.5	20.5	10.2	102.64	0	70.884	2564200000	92	26.7042	26.6487	26.6356	26.3524	26.4808	26.4476	27.2226	26.4891	26.938
	2.46792	0.228632	O14641	O14641	Segment polarity protein dishevelled homolog DVL-2	DVL2	13	13	12	24.9	24.9	23.5	78.947	0	86.257	5682100000	186	27.9839	27.8952	28.0566	27.7145	27.6932	27.7951	27.772	28.0255	27.6986
+	2.4633	0.533367	P54198	P54198	Protein HIRA	HIRA	9	9	9	14	14	14	111.83	0	48.11	783260000	27	25.2881	25.0664	25.1935	24.8888	24.7362	24.4378	25.6795	25.163	25.2452
+	2.45705	0.504183	P62424	P62424	60S ribosomal protein L7a	RPL7A	16	16	16	53.8	53.8	53.8	29.995	0	110.15	76896000000	596	31.8126	31.8963	31.8288	31.3553	31.2313	31.1181	31.746	31.6885	31.7686
+	2.45291	0.239324	Q92576	Q92576	PHD finger protein 3	PHF3	45	45	45	24.4	24.4	24.4	229.48	0	323.31	9703900000	493	28.613	28.6647	28.6107	28.2866	28.3201	28.3846	28.7974	28.8046	28.7193
+	2.44889	0.382138	Q8IY37	Q8IY37	Probable ATP-dependent RNA helicase DHX37	DHX37	24	24	24	24.8	24.8	24.8	129.54	0	116.7	6894600000	227	28.385	28.3513	28.191	28.0081	28.0622	28.0128	28.1863	28.1214	28.3078
+	2.4468	0.570152	P62266	P62266	40S ribosomal protein S23	RPS23	7	7	7	49	49	49	15.807	0	90.782	16201000000	201	29.5552	29.6944	29.2924	28.7587	28.744	28.8515	29.5587	29.3621	29.5845
+	2.44562	0.570174	O15213	O15213	WD repeat-containing protein 46	WDR46	7	7	7	15.2	15.2	15.2	68.07	0	33.461	785910000	22	25.4351	25.4467	25.1153	24.7052	24.8034	24.9187	24.661	24.3399	25.1202
	2.43783	0.226044	Q03701	Q03701	CCAAT/enhancer-binding protein zeta	CEBPZ	28	28	28	32.7	32.7	32.7	120.97	0	323.31	7797700000	431	28.4143	28.4371	28.3657	28.2698	28.1572	28.2003	28.3641	28.2322	28.2703
	2.43454	0.167499	Q5UIP0	Q5UIP0	Telomere-associated protein RIF1	RIF1	78	78	78	42.7	42.7	42.7	274.46	0	323.31	34181000000	1382	30.4919	30.3733	30.4347	30.2217	30.3297	30.318	30.6824	30.5838	30.5515
+	2.41651	0.521592	O75569	O75569	Interferon-inducible double-stranded RNA-dependent protein kinase activator A	PRKRA	4	4	4	19.5	19.5	19.5	34.404	0	13.917	502160000	29	24.5611	24.452	24.4508	24.1645	23.786	24.0361	24.5569	24.7341	24.6005
+	2.41341	0.301903	Q9Y230	Q9Y230	RuvB-like 2	RUVBL2	21	21	21	54.9	54.9	54.9	51.156	0	188.74	9603300000	306	28.6817	28.7471	28.8139	28.5003	28.3948	28.2602	28.6694	28.8841	28.5895
+	2.40923	0.503603	Q86VM9	Q86VM9	Zinc finger CCCH domain-containing protein 18	ZC3H18	26	26	25	35.8	35.8	34.7	106.38	0	323.31	9568200000	557	28.6395	29.1139	28.7682	28.2673	28.2537	28.2159	28.8449	28.7098	28.7353
+	2.40738	0.370515	Q9Y4E5	Q9Y4E5	Zinc finger protein 451	ZNF451	7	7	7	7.1	7.1	7.1	121.48	0	9.9408	712770000	37	24.9979	25.0741	24.8389	24.6801	24.685	24.6114	25.0451	25.0923	24.7516
+	2.40032	0.24047	Q9UBB9	Q9UBB9	Tuftelin-interacting protein 11	TFIP11	30	30	30	47.8	47.8	47.8	96.819	0	269.79	8253600000	385	28.402	28.4841	28.455	28.1873	28.2796	28.233	28.5415	28.6349	28.526
+	2.39835	0.509541	Q8N9T8	Q8N9T8	Protein KRI1 homolog	KRI1	14	14	14	27	27	27	82.597	0	172.87	4123100000	215	27.6949	27.8628	27.4687	27.274	27.1527	27.1017	27.5375	27.0783	27.5972
+	2.39326	0.424551	P55197	P55197	Protein AF-10	MLLT10	4	4	4	5.8	5.8	5.8	113.32	0	21.67	421850000	44	24.3996	24.2715	24.251	23.7309	23.8471	23.706	24.3531	24.2264	24.0781
+	2.39239	0.392215	Q9GZR2	Q9GZR2	RNA exonuclease 4	REXO4	12	12	12	37.9	37.9	37.9	46.671	0	46.139	3450200000	134	27.3034	27.5582	27.14	26.9949	26.8717	26.8417	27.0647	26.8812	27.2889
+	2.38472	0.31708	O00257	O00257	E3 SUMO-protein ligase CBX4	CBX4	8	8	8	22.1	22.1	22.1	61.367	0	24.166	637770000	31	25.0073	24.6532	24.8682	24.6053	24.515	24.5571	24.6321	24.8021	24.6679
+	2.38001	0.45663	Q71DI3	Q71DI3	Histone H3.2	HIST2H3A	5	5	1	45.6	45.6	23.5	15.388	0	84.761	120500000000	649	32.2667	32.3785	32.5908	31.6947	31.9845	31.978	32.6249	32.4297	33.0261
+	2.36863	0.366786	Q5T200	Q5T200	Zinc finger CCCH domain-containing protein 13	ZC3H13	21	21	21	14.9	14.9	14.9	196.63	0	136.56	2207600000	231	26.5379	26.7078	26.5185	26.0561	26.2713	26.3758	26.6769	26.4082	26.6421
+	2.36222	0.261632	Q8NEM7	Q8NEM7	Transcription factor SPT20 homolog	SUPT20H	6	6	6	9.1	9.1	9.1	85.788	0	29.508	659660000	55	24.7642	24.824	24.8395	24.3907	24.5547	24.6108	24.6948	24.8112	24.5106
+	2.35167	0.376416	O15446	O15446	DNA-directed RNA polymerase I subunit RPA34	CD3EAP	7	7	7	22.9	22.9	22.9	54.985	0	112.11	2285200000	90	26.7893	26.7514	26.5656	26.1487	26.3767	26.3995	26.6645	26.7078	26.6289
+	2.34031	0.399656	Q96DI7	Q96DI7	U5 small nuclear ribonucleoprotein 40 kDa protein	SNRNP40	11	11	11	43.7	43.7	43.7	39.31	0	323.31	6699800000	186	28.0905	28.4022	28.2904	27.9261	27.8499	27.7644	28.2936	28.2732	28.2801
+	2.33971	0.359089	Q8WTT2	Q8WTT2	Nucleolar complex protein 3 homolog	NOC3L	30	30	30	44	44	44	92.547	0	300.23	15212000000	490	29.4615	29.5398	29.337	29.0574	29.0304	29.0864	29.4748	29.2001	29.4432
+	2.3329	0.323042	Q03936;Q8IYX0;P0CB33;Q5JVG8;Q96H40;Q15928;A2RRD8;Q96JC4;Q96N38;Q9Y2Q1;Q6ZN08;Q8TF32;B4DXR9;A6NN14;Q15929;Q5FWF6;Q8N859;Q8N9Z0;Q3SXZ3;A6NP11;Q8IW36;Q9HBT8;Q9NV72;Q8WV37;Q8TB69;A8MT65;Q86XU0;Q03938;O60765;Q8NB42;Q96LW1;Q3MIS6;O14628;Q8IYB9;Q96JL9;Q86YE8;Q76KX8;Q86XN6;Q08AN1;Q96SE7;Q9P2J8;P59923	Q03936;Q8IYX0;P0CB33;Q5JVG8;Q96H40;Q15928;A2RRD8;Q96JC4;Q96N38;Q9Y2Q1;Q6ZN08;Q8TF32;B4DXR9;A6NN14	Zinc finger protein 92;Zinc finger protein 679;Putative zinc finger protein 735;Zinc finger protein 506;Zinc finger protein 486;Zinc finger protein 141;Zinc finger protein 320;Zinc finger protein 479;Zinc finger protein 714;Zinc finger protein 257;Putative zinc finger protein 66;Zinc finger protein 431;Zinc finger protein 732;Zinc finger protein 729	ZNF92;ZNF679;ZNF735;ZNF506;ZNF486;ZNF141;ZNF320;ZNF479;ZNF714;ZNF257;ZNF66;ZNF431;ZNF732;ZNF729	3	3	0	11.6	11.6	0	68.486	0	4.7953	515130000	44	24.5053	24.5698	24.2144	24.1282	24.0573	24.1458	24.3572	23.9542	24.4568
+	2.32661	0.326304	Q8TEK3	Q8TEK3	Histone-lysine N-methyltransferase, H3 lysine-79 specific	DOT1L	21	21	21	15.2	15.2	15.2	184.85	0	30.284	1107400000	69	25.4953	25.8324	25.499	25.2082	25.2851	25.3646	25.7669	25.7064	25.5934
+	2.31863	0.43219	Q12824	Q12824	SWI/SNF-related matrix-associated actin-dependent regulator of chromatin subfamily B member 1	SMARCB1	10	10	10	41.6	41.6	41.6	44.141	0	56.792	1539800000	65	26.3154	26.2754	25.88	25.8391	25.7432	25.7208	26.016	26.2012	26.216
+	2.31669	0.474744	Q9ULG1	Q9ULG1	DNA helicase INO80	INO80	15	15	15	11.9	11.9	11.9	176.75	0	30.614	834360000	44	25.2591	25.3101	25.0255	24.9504	24.5697	24.6414	25.6697	24.9618	25.5578
	2.31529	0.183066	P52292	P52292	Importin subunit alpha-1	KPNA2	14	14	14	35.3	35.3	35.3	57.861	0	211.22	5097800000	234	27.6489	27.7519	27.7574	27.5818	27.5304	27.4206	27.7767	27.8512	27.6801
+	2.30971	0.535664	P63165	P63165	Small ubiquitin-related modifier 1	SUMO1	4	4	4	34.7	34.7	34.7	11.557	0	26.154	1464100000	129	25.8538	26.3387	26.2111	25.7709	25.5293	25.5427	25.9906	26.3937	25.9935
+	2.3089	0.353989	Q9NWH9	Q9NWH9	SAFB-like transcription modulator	SLTM	10	10	10	10.2	10.2	10.2	117.15	0	18.501	792970000	63	25.142	25.2547	24.8961	24.8067	24.7267	24.7566	25.3504	24.7209	25.3506
+	2.30392	0.40446	Q9HC52	Q9HC52	Chromobox protein homolog 8	CBX8	9	9	9	27.5	27.5	27.5	43.395	0	54.277	1398300000	71	25.9767	26.114	25.9891	25.4498	25.6414	25.8229	26.1431	25.6867	25.9801
	2.30273	0.210709	Q9HCD5	Q9HCD5	Nuclear receptor coactivator 5	NCOA5	8	8	8	13.5	13.5	13.5	65.536	0	23.154	810170000	79	24.9892	25.1012	25.017	24.7663	24.9522	24.7727	25.4431	25.056	25.1816
+	2.29706	0.582872	P55201	P55201	Peregrin	BRPF1	12	12	12	9.9	9.9	9.9	137.5	0	14.588	511000000	52	24.6361	24.7483	24.6854	24.1831	24.3344	24.0532	24.3216	24.4476	24.6384
+	2.29602	0.430834	P18621	P18621	60S ribosomal protein L17	RPL17	8	8	8	37.5	37.5	37.5	21.397	0	56.57	36268000000	363	30.7701	30.7433	30.5773	30.1722	30.244	30.2261	30.5208	30.513	30.5923
+	2.29362	1.39485	Q9BW71	Q9BW71	HIRA-interacting protein 3	HIRIP3	2	2	2	4	4	4	61.956	0	5.1281	39845000	10	22.9594	22.3659	23.2103	21.0968	22.4816	21.2122	22.3375	21.1852	22.4223
+	2.29064	0.341524	Q13427	Q13427	Peptidyl-prolyl cis-trans isomerase G	PPIG	12	12	12	13.7	13.7	13.7	88.616	0	102.49	1584200000	105	26.1975	26.1286	26.1943	25.7173	25.9529	25.8197	26.3032	25.7591	26.2193
+	2.28614	0.391246	O75683	O75683	Surfeit locus protein 6	SURF6	11	11	11	37.7	37.7	37.7	41.45	0	100.67	3494700000	131	27.2422	27.5481	27.1627	26.954	26.8104	26.8939	27.0752	26.8195	27.3336
	2.28551	0.179753	P82930	P82930	28S ribosomal protein S34, mitochondrial	MRPS34	9	9	9	48.2	48.2	48.2	25.65	0	126.03	6099000000	251	28.0147	28.0854	27.9796	27.796	27.9158	27.8599	28.0536	28.0594	28.1255
	2.28543	0.219433	Q9NVC6	Q9NVC6	Mediator of RNA polymerase II transcription subunit 17	MED17	8	8	8	17.8	17.8	17.8	72.889	0	55.572	1133000000	45	25.7326	25.635	25.6059	25.4605	25.5629	25.3546	25.6402	25.828	25.6627
+	2.28471	0.321053	Q9BZE4	Q9BZE4	Nucleolar GTP-binding protein 1	GTPBP4	33	33	33	51.7	51.7	51.7	73.964	0	146.22	13735000000	512	29.2269	29.3008	29.1891	28.927	29.0169	29.0235	29.2298	29.0954	29.3397
+	2.28378	0.507258	Q96ME7	Q96ME7	Zinc finger protein 512	ZNF512	10	10	10	25	25	25	64.681	0	71.546	2287500000	88	26.8957	27.0695	26.6331	26.3917	26.2142	26.3594	26.4916	26.2297	26.6867
+	2.28263	0.389613	Q6P4R8	Q6P4R8	Nuclear factor related to kappa-B-binding protein	NFRKB	14	14	14	15.7	15.7	15.7	139	0	45.293	970070000	46	25.6023	25.2448	25.5654	25.2383	25.0759	24.9422	25.6177	25.4037	25.2907
+	2.28134	0.297433	P62249	P62249	40S ribosomal protein S16	RPS16	9	9	9	52.1	52.1	52.1	16.445	0	37.063	15654000000	279	29.4107	29.4235	29.5878	29.1413	29.3084	29.2011	29.3345	29.2474	29.2316
+	2.27157	0.692292	Q9Y462	Q9Y462	Zinc finger protein 711	ZNF711	6	6	5	9.5	9.5	8.4	86.244	0	18.19	964910000	67	25.8108	26.028	25.3605	25.0389	24.8527	25.0374	25.6248	25.078	25.8288
+	2.25787	0.419028	Q96EL2	Q96EL2	28S ribosomal protein S24, mitochondrial	MRPS24	4	4	4	32.9	32.9	32.9	19.015	0	35.664	2340900000	44	26.613	27.0037	26.7176	26.3512	26.5177	26.3503	26.5464	26.5294	26.311
	2.25275	0.156497	P82675	P82675	28S ribosomal protein S5, mitochondrial	MRPS5	18	18	18	40.5	40.5	40.5	48.006	0	71.152	5136800000	231	27.6721	27.7953	27.7276	27.51	27.6205	27.5578	27.8146	27.6701	27.7823
+	2.24732	0.328906	P26373	P26373	60S ribosomal protein L13	RPL13	8	8	8	37.9	37.9	37.9	24.261	0	86.863	53832000000	647	31.2247	31.1178	31.1208	30.6553	30.9826	30.9505	31.2497	31.166	31.2467
+	2.24398	0.377371	Q03164	Q03164	Histone-lysine N-methyltransferase 2A;MLL cleavage product N320;MLL cleavage product C180	KMT2A	43	41	41	14.2	13.8	13.8	431.76	0	171.57	4134100000	296	27.7409	27.6226	27.3626	27.1819	27.2143	27.2473	27.5405	27.37	27.5689
	2.23034	0.192602	Q9Y676	Q9Y676	28S ribosomal protein S18b, mitochondrial	MRPS18B	11	11	11	52.3	52.3	52.3	29.395	0	144.61	5066500000	212	27.6917	27.672	27.8368	27.4827	27.5549	27.5203	27.6639	27.5254	27.7389
+	2.22358	0.334734	Q9UK58	Q9UK58	Cyclin-L1	CCNL1	6	6	6	16.7	16.7	16.7	59.633	0	120.48	1914100000	67	26.1542	26.3955	26.3987	26.0487	26.1092	26.0783	26.4383	26.4642	26.4412
	2.22261	0.241168	Q9Y2X9	Q9Y2X9	Zinc finger protein 281	ZNF281	19	19	19	30.8	30.8	30.8	96.914	0	244.45	5494300000	188	27.8676	27.9286	27.9342	27.633	27.6964	27.6941	27.7272	27.8826	27.7582
	2.22242	0.231335	Q6UN15	Q6UN15	Pre-mRNA 3-end-processing factor FIP1	FIP1L1	13	13	13	43.3	43.3	43.3	66.526	0	282.94	10546000000	298	28.835	28.7083	28.8018	28.6179	28.5964	28.6135	28.7573	28.8532	28.7353
	2.22185	0.247161	Q9UHB7	Q9UHB7	AF4/FMR2 family member 4	AFF4	22	22	22	27.3	27.3	27.3	127.46	0	194.68	3959100000	235	27.1913	27.4196	27.1824	26.9792	27.0432	27.0222	27.2469	27.4093	27.1606
+	2.20064	0.489497	Q49A26	Q49A26	Putative oxidoreductase GLYR1	GLYR1	11	11	11	27.7	27.7	27.7	60.556	0	121.82	2949700000	151	27.4845	27.1309	27.0155	26.7977	26.7782	26.6875	27.0316	26.7371	27.1366
+	2.18565	1.69321	Q9NXG2	Q9NXG2	THUMP domain-containing protein 1	THUMPD1	2	2	2	4.2	4.2	4.2	39.315	0	5.3349	32604000	7	22.6127	23.6178	22.3002	22.2162	20.7723	20.5653	21.1382	22.2769	23.7607
+	2.18539	0.327385	P36578	P36578	60S ribosomal protein L4	RPL4	19	19	19	43.6	43.6	43.6	47.697	0	311.44	120740000000	970	32.4519	32.2884	32.3585	32.0272	31.9334	31.9967	32.2957	32.1716	32.3195
+	2.17782	0.407485	P62899	P62899	60S ribosomal protein L31	RPL31	6	6	6	44.8	44.8	44.8	14.463	0	18.866	32167000000	328	30.6423	30.4867	30.3286	30.0325	29.9806	30.0986	30.3416	30.4727	30.5987
	2.17336	0.177432	Q06265	Q06265	Exosome complex component RRP45	EXOSC9	5	5	5	16.9	16.9	16.9	48.948	0	68.341	1131700000	64	25.6338	25.5602	25.7194	25.5062	25.5349	25.4758	25.7467	25.7335	25.6677
+	2.17211	0.52654	Q02543	Q02543	60S ribosomal protein L18a	RPL18A	7	7	7	39.2	39.2	39.2	20.762	0	39.371	10685000000	291	29.1365	28.6409	28.9037	28.1459	28.2203	28.3026	28.888	28.7163	29.1411
+	2.16442	0.388672	P42568	P42568	Protein AF-9	MLLT3	3	3	3	6.2	6.2	6.2	63.351	0	16.113	412350000	27	24.1225	24.2136	24.315	23.9295	23.8922	23.9475	24.0771	21.6764	24.2357
+	2.15497	0.353151	Q9H0E9	Q9H0E9	Bromodomain-containing protein 8	BRD8	11	11	11	13	13	13	135.33	0	37.651	1262400000	72	25.8528	25.6158	25.8369	25.4916	25.2804	25.2666	25.9247	26.1222	25.9731
	2.15235	0.172831	Q8NI27	Q8NI27	THO complex subunit 2	THOC2	27	27	27	19.6	19.6	19.6	182.77	0	199.98	8540600000	386	28.5182	28.4591	28.5164	28.3116	28.305	28.3573	28.5293	28.5892	28.5164
+	2.14098	0.447687	P30414	P30414	NK-tumor recognition protein;Putative peptidyl-prolyl cis-trans isomerase	NKTR	14	14	14	12.4	12.4	12.4	165.67	0	29.671	898020000	64	25.2881	25.5116	25.0895	24.7428	25.04	24.8448	25.3292	25.4794	25.1653
+	2.1384	0.851475	Q9P265	Q9P265	Disco-interacting protein 2 homolog B	DIP2B	2	2	2	2	2	2	171.49	0.0011228	2.3879	31806000	6	21.8571	22.5433	22.1984	21.0196	21.358	21.9308	22.5826	21.6185	21.4542
+	2.12851	0.347746	Q9BQ39	Q9BQ39	ATP-dependent RNA helicase DDX50	DDX50	25	23	23	43	39.3	39.3	82.564	0	292.4	6074200000	272	28.1787	28.1633	28.0191	27.6899	27.6939	27.7625	27.8781	27.6453	28.115
+	2.12371	0.445037	O60293	O60293	Zinc finger C3H1 domain-containing protein	ZFC3H1	18	18	18	11.4	11.4	11.4	226.35	0	54.993	945530000	100	25.364	25.7358	25.1624	24.9772	24.9522	25.1161	25.2901	25.4088	25.2867
+	2.11871	0.501194	O14519;O75956	O14519;O75956	Cyclin-dependent kinase 2-associated protein 1;Cyclin-dependent kinase 2-associated protein 2	CDK2AP1;CDK2AP2	3	3	3	27	27	27	12.365	0	9.6699	1029400000	71	25.7549	25.4594	25.3967	24.8239	24.8586	24.9537	25.7985	25.7759	25.5366
+	2.09817	1.55015	Q9NRX2	Q9NRX2	39S ribosomal protein L17, mitochondrial	MRPL17	3	3	3	17.1	17.1	17.1	20.05	0	18.992	156220000	21	23.729	23.1409	23.9179	21.5258	22.5172	22.6278	23.181	23.423	23.3108
+	2.09603	0.419267	Q14192	Q14192	Four and a half LIM domains protein 2	FHL2	1	1	1	3.9	3.9	3.9	32.193	0.0070323	1.6299	95598000	11	22.4366	22.4704	22.3219	22.034	22.16	22.1278	22.9294	22.4807	22.4905
+	2.0937	0.447227	Q15022	Q15022	Polycomb protein SUZ12	SUZ12	8	8	8	13.3	13.3	13.3	83.054	0	41.373	972130000	57	25.4941	25.903	25.3975	25.2243	25.015	25.2377	25.0923	25.174	25.3597
+	2.09149	0.32752	Q96C00	Q96C00	Zinc finger and BTB domain-containing protein 9	ZBTB9	11	11	11	30	30	30	50.602	0	68.455	4375000000	226	27.5368	27.727	27.6136	27.2906	27.2846	27.1522	27.5122	27.7005	27.3954
	2.09106	0.253105	Q96T58	Q96T58	Msx2-interacting protein	SPEN	71	71	71	28.3	28.3	28.3	402.24	0	323.31	13630000000	679	29.2342	29.2077	29.0128	28.9979	28.847	28.7787	29.5081	28.9853	29.2785
+	2.08824	0.450274	Q08170	Q08170	Serine/arginine-rich splicing factor 4	SRSF4	8	5	5	14.8	9.1	9.1	56.678	0	53.078	2157900000	131	26.6392	26.6193	26.6376	26.1933	26.3496	26.4238	26.6487	26.4756	26.6808
+	2.08481	0.367759	P54727	P54727	UV excision repair protein RAD23 homolog B	RAD23B	3	3	3	13.7	13.7	13.7	43.171	0	12.424	208790000	20	23.3661	23.3062	23.1041	22.8922	22.6951	23.0761	22.9952	20.9539	23.3851
+	2.07734	0.684937	O14893	O14893	Gem-associated protein 2	GEMIN2	6	6	6	23.2	23.2	23.2	31.585	0	31.668	407120000	43	24.6187	24.5661	24.5006	23.9111	23.8881	23.6734	24.2893	24.235	24.2893
	2.06844	0.219502	P49848	P49848	Transcription initiation factor TFIID subunit 6	TAF6	27	27	27	52.3	52.3	52.3	72.668	0	274.54	7666900000	351	28.3457	28.426	28.1573	28.0847	28.1164	28.0874	28.3518	28.4518	28.0987
+	2.06822	1.23192	O00255	O00255	Menin	MEN1	7	7	7	19.2	19.2	19.2	68.023	0	86.694	512380000	28	25.0178	24.9132	25.0431	22.6413	23.7579	23.9804	24.965	24.6404	24.8778
+	2.06719	0.706109	Q92831	Q92831	Histone acetyltransferase KAT2B	KAT2B	4	4	4	6.2	6.2	6.2	93.012	0.0010985	2.1474	130300000	9	23.1267	23.4685	22.9515	22.4542	22.9218	22.3006	23.0824	23.6057	23.0089
+	2.03029	0.969905	O94903	O94903	Proline synthase co-transcribed bacterial homolog protein	PROSC	7	7	7	32	32	32	30.344	0	23.908	772170000	37	25.3778	25.8474	25.8349	24.7883	25.2109	25.2105	25.09	25.0115	24.9468
+	2.02963	0.339594	O43447	O43447	Peptidyl-prolyl cis-trans isomerase H	PPIH	3	3	3	18.1	18.1	18.1	19.208	0	18.249	1763800000	78	26.1101	26.3331	26.1803	25.9508	25.7298	25.7012	26.2134	26.5482	26.1645
	2.01506	0.224246	Q9P1Y6	Q9P1Y6	PHD and RING finger domain-containing protein 1	PHRF1	8	8	8	6.7	6.7	6.7	178.66	0	26.379	598080000	44	24.7053	24.6303	24.6069	24.3276	24.4001	24.5922	24.8311	24.8671	24.9274
	1.99801	0.195227	P62753	P62753	40S ribosomal protein S6	RPS6	8	8	8	32.9	32.9	32.9	28.68	0	64.051	30469000000	346	30.4132	30.3657	30.2368	30.1004	30.1301	30.1229	30.3283	30.1683	30.3739
+	1.99621	0.357791	Q06787	Q06787	Fragile X mental retardation protein 1	FMR1	22	20	20	43.2	38.9	38.9	71.174	0	142.44	4413900000	289	27.6688	27.597	27.6188	27.282	27.1651	27.2343	27.6501	27.6642	27.698
	1.98613	0.244948	Q7Z589	Q7Z589	Protein EMSY	EMSY	33	33	33	33.1	33.1	33.1	141.47	0	217.42	6347600000	382	28.1353	28.1527	28.0492	27.9206	27.8075	27.8874	28.0776	28.0849	28.0424
+	1.98465	0.306896	Q02241	Q02241	Kinesin-like protein KIF23	KIF23	14	14	14	19.1	19.1	19.1	110.06	0	101.74	2200300000	146	26.5512	26.5287	26.427	26.1692	26.1701	26.2712	26.7028	26.508	26.615
+	1.98196	0.541708	P19388	P19388	DNA-directed RNA polymerases I, II, and III subunit RPABC1	POLR2E	8	8	8	54.3	54.3	54.3	24.551	0	104.03	1823500000	85	26.6619	26.1722	26.5663	25.8668	25.7771	25.6796	26.5173	26.5904	26.3864
+	1.97859	0.37799	Q969J2;Q9BRR0	Q969J2	Zinc finger protein with KRAB and SCAN domains 4	ZKSCAN4	8	8	8	17.8	17.8	17.8	61.579	0	93.745	1155000000	77	25.6998	25.9149	25.5014	25.343	25.4662	25.4616	25.7242	25.7938	25.6211
+	1.9768	0.435333	P84103	P84103	Serine/arginine-rich splicing factor 3	SRSF3	7	6	6	33.5	25	25	19.329	0	31.059	15907000000	253	29.2857	29.8611	29.4773	29.1089	29.0479	29.1186	29.4658	29.2584	29.5188
+	1.963	0.392394	Q9H6R4	Q9H6R4	Nucleolar protein 6	NOL6	23	23	23	34	34	34	127.59	0	174.14	4234200000	283	27.6831	27.5591	27.5594	27.266	27.2618	27.3671	27.6533	27.3491	27.8545
+	1.95629	0.349131	O00422	O00422	Histone deacetylase complex subunit SAP18	SAP18	8	8	8	47.7	47.7	47.7	17.561	0	77.879	3344800000	136	27.3448	27.1405	27.1715	26.6369	26.8011	26.9951	27.5146	26.8658	27.607
+	1.94439	0.296565	Q9NVP1	Q9NVP1	ATP-dependent RNA helicase DDX18	DDX18	22	22	22	44.2	44.2	44.2	75.406	0	182.93	9734400000	529	28.7827	28.8241	28.7665	28.6179	28.4473	28.5234	28.5775	28.1723	28.8565
	1.9439	0.217427	Q92610	Q92610	Zinc finger protein 592	ZNF592	24	24	23	28.7	28.7	28.2	137.53	0	146.42	8500700000	362	28.2923	28.4975	28.2747	28.053	28.1125	28.0833	28.385	28.4502	28.2691
+	1.93559	0.296565	Q9UNX4	Q9UNX4	WD repeat-containing protein 3	WDR3	18	18	18	28	28	28	106.1	0	103.49	2392000000	114	26.8085	26.8292	26.5809	26.3829	26.4609	26.4595	26.6476	26.6823	26.7238
+	1.93363	0.549552	Q9Y5J1	Q9Y5J1	U3 small nucleolar RNA-associated protein 18 homolog	UTP18	19	19	19	52	52	52	62.003	0	222.35	4418900000	264	27.7713	28.0782	27.5573	27.2337	27.1424	27.1575	27.8014	27.3866	27.7888
+	1.91799	0.309717	Q9P086	Q9P086	Mediator of RNA polymerase II transcription subunit 11	MED11	2	2	2	31.6	31.6	31.6	13.129	0	13.003	282570000	42	23.6826	23.678	23.6054	23.4188	23.2258	23.5071	23.5153	23.5942	23.3199
+	1.91139	0.363516	P83731	P83731	60S ribosomal protein L24	RPL24	4	4	4	25.5	25.5	25.5	17.779	0	15.162	24451000000	163	30.2195	29.8673	30.2111	29.6718	29.8438	29.7824	30.0711	30.0445	30.1966
+	1.90282	0.348838	Q8IX01	Q8IX01	SURP and G-patch domain-containing protein 2	SUGP2	37	37	37	47.2	47.2	47.2	120.21	0	323.31	14835000000	563	29.313	29.4257	29.4404	28.9791	29.1277	29.1444	29.347	29.3599	29.3103
	1.88682	0.219811	Q9Y5K5	Q9Y5K5	Ubiquitin carboxyl-terminal hydrolase isozyme L5	UCHL5	6	6	6	17.6	17.6	17.6	37.606	0	12.986	592100000	47	24.75	24.6036	24.5118	24.4213	24.2684	24.4331	24.7361	25.0138	24.7303
+	1.88403	0.319334	Q12874	Q12874	Splicing factor 3A subunit 3	SF3A3	12	12	12	28.5	28.5	28.5	58.848	0	180.84	3520600000	164	27.0772	27.3804	27.1649	26.8891	26.8026	26.7759	27.207	27.5522	27.0802
	1.88339	0.267776	Q14004	Q14004	Cyclin-dependent kinase 13	CDK13	14	10	10	13.8	10.4	10.4	164.92	0	34.611	843000000	78	25.2634	25.2623	25.1277	24.8307	24.8182	24.8981	25.0942	25.0798	25.0499
+	1.86498	0.589241	Q15269	Q15269	Periodic tryptophan protein 2 homolog	PWP2	10	10	10	14.3	14.3	14.3	102.45	0	54.359	607970000	82	25.3318	24.7269	24.7805	24.6474	24.3256	24.4098	24.9072	24.6465	25.0347
+	1.86426	0.357153	P50914	P50914	60S ribosomal protein L14	RPL14	5	5	5	22.8	22.8	22.8	23.432	0	49.001	21306000000	209	29.8985	30.0387	29.7316	29.6719	29.4687	29.3124	29.9246	29.6665	29.9231
	1.82277	0.212976	Q8N7H5	Q8N7H5	RNA polymerase II-associated factor 1 homolog	PAF1	21	21	21	46	46	46	59.975	0	204.46	5453000000	255	27.7937	28.0691	27.8448	27.7086	27.6651	27.6101	27.5277	27.8394	27.6118
+	1.81618	0.646982	Q9H582	Q9H582	Zinc finger protein 644	ZNF644	11	11	11	10.3	10.3	10.3	149.56	0	30.531	1021000000	62	25.5736	25.771	25.7007	25.1664	25.2726	25.1534	25.5424	25.5116	25.6036
+	1.81371	0.347951	P46781	P46781	40S ribosomal protein S9	RPS9	16	16	16	54.1	54.1	54.1	22.591	0	42.462	57028000000	573	31.3208	31.32	31.2596	30.922	31.0706	30.9948	31.2219	31.2072	31.2739
	1.80778	0.169603	Q9NY61	Q9NY61	Protein AATF	AATF	13	13	13	36.2	36.2	36.2	63.132	0	187.92	2832600000	193	26.9762	26.8131	26.8789	26.757	26.6477	26.8244	26.9536	26.6359	26.8578
+	1.79403	0.547968	Q4VC05	Q4VC05	B-cell CLL/lymphoma 7 protein family member A	BCL7A	1	1	1	12.9	12.9	12.9	22.81	0	23.116	207630000	25	23.3551	23.5758	23.452	22.826	22.6203	22.6824	23.5497	23.6334	22.8571
	1.78316	0.268489	O00411	O00411	DNA-directed RNA polymerase, mitochondrial	POLRMT	5	5	5	7	7	7	138.62	0	33.195	392110000	35	24.3197	24.0283	24.3029	23.946	23.8008	23.9511	24.3214	23.8325	24.4078
+	1.78165	0.719026	Q8TAA9	Q8TAA9	Vang-like protein 1	VANGL1	4	4	4	9.7	9.7	9.7	59.974	0	35.523	325510000	40	24.0038	24.5141	24.1944	23.6517	23.666	22.8327	23.6928	24.1301	23.74
+	1.77972	0.473239	Q14690	Q14690	Protein RRP5 homolog	PDCD11	58	58	58	41.8	41.8	41.8	208.7	0	323.31	16994000000	727	29.8265	29.739	29.5818	29.469	29.2428	29.2469	29.6629	29.1858	29.7527
	1.77639	0.256493	Q13242	Q13242	Serine/arginine-rich splicing factor 9	SRSF9	14	14	13	59.7	59.7	56.6	25.542	0	131.61	6944400000	246	28.2332	28.3698	28.0904	27.9351	27.9973	27.9207	28.2937	27.9788	28.3544
+	1.77508	0.357877	P62995	P62995	Transformer-2 protein homolog beta	TRA2B	8	6	6	30.6	24.7	24.7	33.665	0	90.064	7767700000	170	28.3573	28.4582	28.4788	28.0348	28.212	28.2592	28.3996	28.1427	28.4623
	1.75611	0.128183	Q12872	Q12872	Splicing factor, suppressor of white-apricot homolog	SFSWAP	21	21	21	28.5	28.5	28.5	104.82	0	140.27	4477700000	171	27.5664	27.3918	27.4407	27.2843	27.3845	27.37	27.5272	27.8604	27.642
+	1.74949	0.471391	O95400	O95400	CD2 antigen cytoplasmic tail-binding protein 2	CD2BP2	4	4	4	14.7	14.7	14.7	37.646	0	6.9947	643500000	37	24.6764	25.276	24.8571	24.4836	24.3415	24.2121	24.8176	25.0779	24.5029
+	1.74088	1.88464	Q99878;Q96KK5;Q9BTM1;Q93077;Q7L7L0;P20671;P0C0S8;P04908	Q99878;Q96KK5;Q9BTM1;Q93077;Q7L7L0;P20671;P0C0S8;P04908	Histone H2A type 1-J;Histone H2A type 1-H;Histone H2A.J;Histone H2A type 1-C;Histone H2A type 3;Histone H2A type 1-D;Histone H2A type 1;Histone H2A type 1-B/E	HIST1H2AJ;HIST1H2AH;H2AFJ;HIST1H2AC;HIST3H2A;HIST1H2AD;HIST1H2AG;HIST1H2AB	4	1	0	50	22.7	0	13.936	0	134.74	611910000	68	26.3615	24.5279	25.2292	23.5258	23.7269	23.177	25.8194	24.3327	24.8905
	1.74073	0.185644	Q7Z2W4	Q7Z2W4	Zinc finger CCCH-type antiviral protein 1	ZC3HAV1	28	28	28	41.7	41.7	41.7	101.43	0	323.31	6798400000	307	28.2285	28.2089	28.0571	28.0216	27.9604	27.8806	27.9684	28.0803	28.1067
	1.73958	0.202575	Q5SY16	Q5SY16	Polynucleotide 5-hydroxyl-kinase NOL9	NOL9	17	17	17	30.6	30.6	30.6	79.322	0	43.21	3105600000	180	27.1098	27.0531	26.9748	26.8896	26.8226	26.7874	27.0747	27.1659	26.9866
+	1.73918	0.476926	Q9BRD0	Q9BRD0	BUD13 homolog	BUD13	4	4	4	7.3	7.3	7.3	70.52	0	9.012	282770000	35	23.6553	24.1691	23.4955	23.383	23.1382	23.2704	23.674	23.2802	23.8015
	1.73574	0.27204	Q96CW1	Q96CW1	AP-2 complex subunit mu	AP2M1	18	18	18	46.2	46.2	46.2	49.654	0	189.21	6722100000	247	28.3194	28.0473	28.2882	27.7977	27.9295	27.8256	28.197	28.1169	28.2057
	1.73173	0.30012	Q4LE39	Q4LE39	AT-rich interactive domain-containing protein 4B	ARID4B	23	23	23	21	21	21	147.81	0	175.51	3390700000	188	27.1013	27.4506	27.0261	26.8815	26.8014	26.904	27.1607	27.2257	27.1824
+	1.72108	0.311181	Q96G21	Q96G21	U3 small nucleolar ribonucleoprotein protein IMP4	IMP4	7	7	7	28.5	28.5	28.5	33.756	0	20.907	1745100000	61	26.3114	26.4832	26.1384	26.1729	25.8777	25.8746	26.0184	25.9688	26.2097
	1.71769	0.162422	P49792;Q99666;O14715;P0DJD0;P0DJD1;Q05823	P49792	E3 SUMO-protein ligase RanBP2	RANBP2	108	108	76	42.6	42.6	31.5	358.2	0	323.31	55817000000	1613	31.2072	31.2041	31.2548	31.0817	31.0094	30.9844	31.065	31.2351	30.98
+	1.71425	0.87438	Q8IY92	Q8IY92	Structure-specific endonuclease subunit SLX4	SLX4	4	4	4	3.5	3.5	3.5	200.01	0	5.0345	235970000	37	23.9466	23.699	23.6682	22.7781	23.1869	22.9867	24.0194	23.759	23.862
	1.71208	0.168504	Q9Y2R5	Q9Y2R5	28S ribosomal protein S17, mitochondrial	MRPS17	4	4	4	37.7	37.7	37.7	14.502	0	44.602	1713300000	53	26.2397	26.3474	26.2224	26.0733	26.213	25.9617	26.1824	25.8768	26.1549
	1.70751	0.187174	Q9NZ01	Q9NZ01	Very-long-chain enoyl-CoA reductase	TECR	7	7	7	21.1	21.1	21.1	36.034	0	23.282	6718700000	194	28.0378	28.1735	28.2888	27.9897	28.0069	28.0465	28.057	28.0495	27.9887
	1.7053	0.19004	Q9Y265	Q9Y265	RuvB-like 1	RUVBL1	17	17	17	49.8	49.8	49.8	50.227	0	268.74	11638000000	364	28.9997	28.8655	29.0286	28.8531	28.6709	28.6848	28.8445	29.1001	28.7814
	1.69762	0.152507	Q15542	Q15542	Transcription initiation factor TFIID subunit 5	TAF5	23	23	23	41.6	41.6	41.6	86.829	0	155.25	7553900000	311	28.2308	28.3527	28.2401	28.1567	28.0356	28.0512	28.2981	28.367	28.2182
	1.69689	0.22698	Q7L2E3	Q7L2E3	Putative ATP-dependent RNA helicase DHX30	DHX30	41	41	41	45.1	45.1	45.1	133.94	0	323.31	11927000000	506	29.1446	28.9269	28.9258	28.6979	28.7009	28.6822	28.8043	28.9314	28.9902
	1.69279	0.244073	O75494	O75494	Serine/arginine-rich splicing factor 10	SRSF10	6	6	4	26	26	17.6	31.3	0	62.498	6662900000	116	28.1141	28.2968	28.0701	27.7669	27.9662	27.985	28.1063	27.8733	28.2237
	1.69106	0.199603	P62241	P62241	40S ribosomal protein S8	RPS8	11	11	11	48.6	48.6	48.6	24.205	0	141.1	54916000000	451	31.2523	31.2087	31.1174	30.9364	31.0044	30.9401	31.1241	30.9204	31.1144
+	1.68825	0.417581	P35251	P35251	Replication factor C subunit 1	RFC1	19	19	19	21.2	21.2	21.2	128.25	0	87.138	2439100000	195	26.9693	26.4685	26.4691	26.3153	26.2563	26.195	27.1187	26.8552	26.7724
+	1.68766	0.55032	P47914	P47914	60S ribosomal protein L29	RPL29	2	2	2	14.5	14.5	14.5	17.752	0	7.9036	10891000000	102	29.058	29.2465	28.764	28.5434	28.1311	28.3548	28.8777	28.3148	29.0234
+	1.68186	0.757881	Q9Y3B2	Q9Y3B2	Exosome complex component CSL4	EXOSC1	2	2	2	11.8	11.8	11.8	21.452	0.0007619	2.6626	308510000	8	23.9686	23.4212	24.6111	23.3038	23.4707	23.3515	24.7571	24.2661	23.8911
+	1.6792	0.344909	Q9BYW2	Q9BYW2	Histone-lysine N-methyltransferase SETD2	SETD2	24	24	24	10.5	10.5	10.5	287.59	0	53.487	2094300000	131	26.4354	26.7327	26.5776	26.2686	26.3371	26.3875	26.6007	26.691	26.3923
+	1.66425	0.493867	Q9BRX9	Q9BRX9	WD repeat domain-containing protein 83	WDR83	4	4	4	15.2	15.2	15.2	34.342	0	38.505	598860000	45	24.9961	24.9885	24.5217	24.5809	24.1004	24.5815	24.4061	24.7252	24.687
+	1.6628	0.402648	Q6UB99	Q6UB99	Ankyrin repeat domain-containing protein 11	ANKRD11	14	14	14	7.9	7.9	7.9	297.91	0	84.4	1227100000	93	25.8702	25.8224	25.8662	25.5299	25.6918	25.6964	25.7187	25.728	25.58
	1.65958	0.131813	P35226;P35227	P35226	Polycomb complex protein BMI-1	BMI1	5	5	5	22.1	22.1	22.1	36.949	0	13.432	547660000	11	24.6558	24.6521	24.5818	24.4754	24.4219	24.4599	21.6551	24.211	24.5349
+	1.65619	0.370341	Q96KQ7	Q96KQ7	Histone-lysine N-methyltransferase EHMT2	EHMT2	21	21	20	21.6	21.6	20.7	132.37	0	145.14	3453400000	174	27.1945	27.5764	27.1878	26.9532	26.866	26.7977	27.301	27.3464	27.2533
+	1.65389	0.387577	Q9NZM4	Q9NZM4	Glioma tumor suppressor candidate region gene 1 protein	GLTSCR1	8	8	8	6	6	6	158.49	0	19.401	754300000	32	25.3424	25.2031	24.8692	24.9212	24.9048	24.8425	25.1157	24.9967	25.1629
+	1.64828	0.407276	Q9Y3A2	Q9Y3A2	Probable U3 small nucleolar RNA-associated protein 11	UTP11L	8	8	8	32.4	32.4	32.4	30.446	0	10.18	1116900000	53	25.6854	25.7395	25.5044	25.4907	25.4309	25.3376	25.6013	25.4692	26.0094
	1.64574	0.250217	Q8IY81	Q8IY81	pre-rRNA processing protein FTSJ3	FTSJ3	26	26	26	43.9	43.9	43.9	96.557	0	323.31	13161000000	450	29.1181	29.3449	29.0789	28.9943	28.8953	28.9215	28.9005	28.5935	29.177
+	1.63435	0.399971	P82912	P82912	28S ribosomal protein S11, mitochondrial	MRPS11	3	3	3	21.6	21.6	21.6	20.616	0	8.478	1001300000	34	25.5444	25.7047	25.5304	25.0927	25.146	24.8742	25.2781	25.2108	25.2022
	1.63125	0.0922368	Q12830	Q12830	Nucleosome-remodeling factor subunit BPTF	BPTF	66	66	66	25.1	25.1	25.1	338.26	0	323.31	10924000000	678	28.7366	28.8134	28.6521	28.6498	28.6523	28.6194	28.9533	28.891	28.9076
	1.63065	0.186746	P52434	P52434	DNA-directed RNA polymerases I, II, and III subunit RPABC3	POLR2H	6	6	6	61.3	61.3	61.3	17.143	0	119.63	2000000000	157	26.3185	26.4903	26.3375	26.2896	26.0932	26.0838	26.3702	26.4655	26.2352
	1.62811	0.175123	Q9UMN6	Q9UMN6	Histone-lysine N-methyltransferase 2B	KMT2B	46	46	44	22.9	22.9	22.3	293.51	0	323.31	11772000000	591	28.9359	29.0319	28.8875	28.7245	28.6757	28.7229	28.9014	28.9779	28.7703
+	1.62572	0.465188	O60287	O60287	Nucleolar pre-ribosomal-associated protein 1	URB1	60	60	60	37.5	37.5	37.5	254.39	0	323.31	14197000000	767	29.4257	29.4197	29.5371	29.0646	29.0468	29.0589	29.4261	29.3377	29.3306
+	1.62137	0.355417	P55198	P55198	Protein AF-17	MLLT6	5	5	5	6.7	6.7	6.7	112.07	0	25.037	469160000	20	24.1503	24.5713	24.079	24.0876	23.8607	23.8485	24.4661	24.4917	24.1011
	1.61771	0.162127	Q9UFC0	Q9UFC0	Leucine-rich repeat and WD repeat-containing protein 1	LRWD1	19	19	19	38.5	38.5	38.5	70.86	0	273.7	9590400000	375	28.6596	28.6396	28.6197	28.5313	28.3741	28.407	28.4366	28.6413	28.376
+	1.61693	0.442752	P62805	P62805	Histone H4	HIST1H4A	11	11	11	60.2	60.2	60.2	11.367	0	105.56	247820000000	972	33.2049	33.7169	33.6012	32.7122	33.2651	33.1794	33.5395	33.3304	33.6762
+	1.60942	0.546936	Q9H981	Q9H981	Actin-related protein 8	ACTR8	4	4	4	11.1	11.1	11.1	70.483	0	12.492	273110000	15	23.7853	23.4439	23.7455	22.5553	23.3693	23.0274	24.4321	23.7055	24.0814
+	1.60887	0.341365	Q9NW13	Q9NW13	RNA-binding protein 28	RBM28	23	23	23	31.5	31.5	31.5	85.737	0	108.13	7220400000	404	28.4559	28.5269	28.1658	27.9984	27.9648	28.0068	28.3844	27.8148	28.5655
+	1.59551	0.404346	Q9H1A4	Q9H1A4	Anaphase-promoting complex subunit 1	ANAPC1	6	6	6	4	4	4	216.5	0	11.272	907290000	25	24.9521	25.2625	25.6169	24.8472	24.9633	24.8123	25.527	25.759	25.6984
+	1.59538	0.404824	Q9NYK5	Q9P0M9	39S ribosomal protein L27, mitochondrial	MRPL27	6	6	6	21.3	21.3	21.3	38.711	0	16.066	1165900000	50	26.0024	25.5791	25.9541	25.4815	25.5651	25.6948	25.8381	25.6213	25.7618
	1.59219	0.199892	Q15014	Q15014	Mortality factor 4-like protein 2	MORF4L2	11	11	9	51	51	42.4	32.307	0	57.502	2029300000	115	26.5248	26.1913	26.2887	26.1176	26.1834	26.1465	26.281	26.5752	26.3579
	1.59157	0.132563	Q9Y3D3	Q9Y3D3	28S ribosomal protein S16, mitochondrial	MRPS16	6	6	6	54	54	54	15.345	0	46.635	6303300000	69	28.0459	28.1783	28.2504	28.0948	28.0171	28.0002	28.2645	28.0586	27.9025
	1.58772	0.242579	Q02040	Q02040	A-kinase anchor protein 17A	AKAP17A	12	12	12	17.6	17.6	17.6	80.735	0	56.201	1736300000	95	26.2545	26.2884	26.0548	25.8856	25.9535	25.956	26.2189	26.2084	26.261
+	1.58095	0.345814	P63279	P63279	SUMO-conjugating enzyme UBC9	UBE2I	6	6	6	34.2	34.2	34.2	18.007	0	13.616	2008100000	46	26.7842	26.5715	26.3812	26.0648	26.1431	26.0918	26.4925	26.4363	26.2699
	1.57957	0.240519	Q5SVZ6	Q5SVZ6	Zinc finger MYM-type protein 1	ZMYM1	8	8	8	8	8	8	128.72	0	24.747	967580000	68	25.2245	25.403	25.3698	25.0709	25.0236	25.0387	25.2931	25.4459	25.443
	1.57469	0.12816	Q9BYC9	Q9BYC9	39S ribosomal protein L20, mitochondrial	MRPL20	6	6	6	40.3	40.3	40.3	17.442	0	41.894	3046200000	131	26.987	27.027	26.9814	26.7709	26.8554	26.9326	26.823	26.9594	27.0301
+	1.56039	0.482298	P61247	P61247	40S ribosomal protein S3a	RPS3A	17	17	17	56.4	56.4	56.4	29.945	0	178.3	32925000000	654	30.4889	30.5153	30.3279	29.9963	30.2023	30.1448	30.316	30.6045	30.4549
+	1.55864	0.592772	O95707	O95707	Ribonuclease P protein subunit p29	POP4	5	5	5	25.9	25.9	25.9	25.424	0	12.285	499540000	40	24.6571	24.3667	24.7706	24.1464	23.9675	24.5143	24.3222	24.3964	24.6233
	1.55827	0.141554	Q9NXF1	Q9NXF1	Testis-expressed sequence 10 protein	TEX10	26	26	26	34	34	34	105.67	0	160.91	4817600000	282	27.5705	27.6715	27.6115	27.4245	27.3992	27.3935	27.5514	27.6585	27.457
+	1.55403	2.56389	Q9BWJ5	Q9BWJ5	Splicing factor 3B subunit 5	SF3B5	3	3	3	38.4	38.4	38.4	10.135	0	6.774	576220000	9	25.3648	25.3856	25.4642	24.4596	22.7179	23.3821	25.1249	26.3778	25.2358
+	1.55343	0.433509	Q9P031	Q9P031	Thyroid transcription factor 1-associated protein 26	CCDC59	5	5	5	20.7	20.7	20.7	28.669	0	15.953	629770000	38	24.8061	25.1361	24.6034	24.0508	24.6427	24.5259	24.8226	24.5773	24.8279
	1.54987	0.155742	P42285	P42285	Superkiller viralicidic activity 2-like 2	SKIV2L2	35	35	35	39.3	39.3	39.3	117.8	0	267.87	10191000000	548	28.7188	28.7115	28.6816	28.6319	28.6089	28.6058	28.7288	28.7438	28.7222
	1.54964	0.266334	Q5C9Z4	Q5C9Z4	Nucleolar MIF4G domain-containing protein 1	NOM1	13	13	13	18.3	18.3	18.3	96.256	0	59.639	1361700000	93	25.858	26.0581	25.7861	25.5761	25.4109	25.5939	25.9285	26.0138	25.8108
	1.54445	0.308704	O75367	O75367	Core histone macro-H2A.1	H2AFY	12	12	10	46	46	39	39.617	0	145.08	6494700000	190	28.0314	28.1753	28.2197	27.6705	28.0421	28.0385	28.1531	28.1267	28.3273
+	1.54062	0.383106	Q9H3K6	Q9H3K6	BolA-like protein 2	BOLA2	6	6	6	72.1	72.1	72.1	10.116	0	28.503	2645500000	87	26.7851	27.0486	26.9773	26.6521	26.8083	26.769	26.8797	26.5928	26.7148
	1.54039	0.284878	Q59GN2;P62891	Q59GN2;P62891	Putative 60S ribosomal protein L39-like 5;60S ribosomal protein L39	RPL39P5;RPL39	2	2	2	19.6	19.6	19.6	6.3225	0	4.879	4139600000	53	27.6293	27.3763	27.4963	27.2626	27.2532	27.1306	27.3099	27.1057	27.4376
	1.53541	0.153726	Q14562	Q14562	ATP-dependent RNA helicase DHX8	DHX8	19	18	18	20.7	19.9	19.9	139.31	0	82.839	1531900000	114	25.9642	25.9974	25.8385	25.7699	25.8222	25.7726	25.923	26.069	25.9121
+	1.53303	0.449893	P62888	P62888	60S ribosomal protein L30	RPL30	7	7	7	59.1	59.1	59.1	12.784	0	153.13	18306000000	300	29.8471	29.4322	29.7077	29.0708	29.1305	29.0961	29.5519	29.3511	29.6305
	1.52942	0.275412	Q8IYH5	Q8IYH5	ZZ-type zinc finger-containing protein 3	ZZZ3	14	14	14	20.6	20.6	20.6	102.02	0	94.309	1966800000	82	26.4026	26.521	26.3316	26.041	25.9939	26.0095	26.206	26.5889	26.2232
	1.52707	0.153859	Q9ULM3	Q9ULM3	YEATS domain-containing protein 2	YEATS2	41	41	41	38	38	38	150.78	0	298.96	9155000000	460	28.5282	28.6831	28.5353	28.3831	28.3753	28.4188	28.4979	28.7142	28.4523
+	1.52225	2.02508	P49406	P49406	39S ribosomal protein L19, mitochondrial	MRPL19	7	7	7	24	24	24	33.535	0	12.304	454810000	10	24.9184	24.861	24.7853	24.2308	23.0228	22.2648	24.6372	25.3833	22.8527
	1.51844	0.19679	P21675;Q8IZX4	P21675;Q8IZX4	Transcription initiation factor TFIID subunit 1;Transcription initiation factor TFIID subunit 1-like	TAF1;TAF1L	35	35	35	22.4	22.4	22.4	212.67	0	116.1	4052600000	314	27.2759	27.417	27.4017	27.1181	27.2912	27.263	27.4387	27.5972	27.3273
	1.51658	0.132298	P52907	P52907	F-actin-capping protein subunit alpha-1	CAPZA1	8	8	5	42.7	42.7	30.8	32.922	0	75.985	3496000000	97	27.1643	27.2204	27.1858	27.1041	27.1162	27.1479	26.9892	27.0255	26.8726
	1.50987	0.310829	Q15417	Q15417	Calponin-3	CNN3	7	7	6	34.3	34.3	31	36.413	0	80.45	1076700000	98	25.262	25.789	25.3758	25.0674	25.0703	25.2634	25.3177	25.4138	25.5267
+	1.50932	0.362542	O95478	O95478	Ribosome biogenesis protein NSA2 homolog	NSA2	6	6	6	26.5	26.5	26.5	30.065	0	20.556	1810500000	72	26.4166	26.5577	26.2085	26.0844	26.0966	26.0373	26.2113	25.7828	26.6393
	1.50897	0.282196	Q8WYP5	Q8WYP5	Protein ELYS	AHCTF1	29	29	29	16.3	16.3	16.3	252.5	0	143.63	3697700000	215	27.6007	27.1701	27.2619	27.113	27.0522	27.0848	27.4308	27.1022	27.4525
	1.50659	0.331927	Q13206	Q13206	Probable ATP-dependent RNA helicase DDX10	DDX10	36	36	36	46.6	46.6	46.6	100.89	0	292.27	10674000000	598	28.941	29.1247	28.7133	28.7469	28.6663	28.6223	29.0694	28.6041	29.0276
	1.50648	0.347021	O96028	O96028	Histone-lysine N-methyltransferase NSD2	WHSC1	10	10	10	10.4	10.4	10.4	152.26	0	57.166	1112400000	53	25.7241	25.6709	25.6752	25.0549	25.2513	25.4912	25.365	25.306	25.5498
+	1.50295	0.691613	P05386	P05386	60S acidic ribosomal protein P1	RPLP1	5	4	4	94.7	79.8	79.8	11.514	0	71.402	8730500000	125	29.1485	28.268	28.8985	27.6753	28.0928	27.9339	28.3199	28.9673	28.8389
	1.50265	0.129784	Q9Y5Q9	Q9Y5Q9	General transcription factor 3C polypeptide 3	GTF3C3	25	25	25	36.1	36.1	36.1	101.27	0	262.24	6804400000	439	28.1421	28.1028	28.0763	27.9142	27.9326	28.0267	28.1248	28.2675	28.1016
	1.49997	0.20496	Q8NHQ9	Q8NHQ9	ATP-dependent RNA helicase DDX55	DDX55	13	13	13	31.8	31.8	31.8	68.546	0	76.795	1800000000	162	26.2881	26.11	26.1315	25.9065	25.9093	26.0389	26.1776	26.0798	26.2586
+	1.49986	0.606398	P08865	P08865	40S ribosomal protein SA	RPSA	6	6	6	29.5	29.5	29.5	32.854	0	49.556	1053600000	47	25.6471	25.8702	26.1118	25.4425	25.6321	25.6454	25.5793	25.5032	25.3153
	1.49873	0.153517	Q9Y5Q8	Q9Y5Q8	General transcription factor 3C polypeptide 5	GTF3C5	17	17	17	40.5	40.5	40.5	59.57	0	133.72	5789000000	176	27.8676	27.9195	27.903	27.7332	27.6732	27.7686	27.8966	28.085	27.7806
+	1.49386	0.455412	Q76FK4	Q76FK4	Nucleolar protein 8	NOL8	30	30	30	27.5	27.5	27.5	131.61	0	181.99	4758100000	321	27.6845	28.0756	27.7426	27.2859	27.3235	27.3041	27.7954	27.6803	27.5812
	1.48754	0.163823	O14497	O14497	AT-rich interactive domain-containing protein 1A	ARID1A	28	28	27	18.2	18.2	17.4	242.04	0	130.15	2824600000	182	26.71	26.8799	26.7608	26.5713	26.5904	26.6133	26.9335	27.0375	26.7961
	1.47528	0.131811	P62136	P62136	Serine/threonine-protein phosphatase PP1-alpha catalytic subunit	PPP1CA	20	20	7	58.2	58.2	24.5	37.512	0	190.94	29396000000	743	30.2084	30.1408	30.2428	30.051	30.0642	30.039	30.2677	30.3691	30.3726
	1.47268	0.355036	P61353	P61353	60S ribosomal protein L27	RPL27	7	7	7	43.4	43.4	43.4	15.798	0	219.23	55384000000	400	31.3132	31.3445	31.1561	31.1113	30.9804	30.7724	31.2642	30.8712	31.1986
	1.47223	0.332939	Q96GQ7	Q96GQ7	Probable ATP-dependent RNA helicase DDX27	DDX27	20	20	20	27	27	27	89.834	0	125.1	7257000000	259	28.3115	28.6195	28.3484	28.1673	28.0824	28.0043	28.3213	27.8877	28.3849
	1.46668	0.279349	Q01826	Q01826	DNA-binding protein SATB1	SATB1	11	11	10	18.5	18.5	17.2	85.956	0	27.947	980480000	42	25.5444	25.2612	25.3332	25.1125	25.2074	25.0517	25.7803	25.6486	25.4154
	1.46473	0.247063	Q9NP66	Q9NP66	High mobility group protein 20A	HMG20A	4	4	4	12.7	12.7	12.7	40.143	0	27.802	896530000	56	25.3326	25.0896	25.3824	25.1522	25.1012	25.0674	25.3628	25.1807	25.2903
	1.45998	0.347576	Q1ED39	Q1ED39	Lysine-rich nucleolar protein 1	KNOP1	22	22	22	48.3	48.3	48.3	51.588	0	213.21	5069100000	283	27.9059	27.9288	27.4782	27.4035	27.2364	27.2522	27.5307	27.4477	27.7583
	1.45909	0.231657	Q9Y2X3	Q9Y2X3	Nucleolar protein 58	NOP58	25	25	25	45.7	45.7	45.7	59.578	0	323.31	30329000000	823	30.3948	30.4178	30.3106	30.1482	30.1971	30.2345	30.4523	30.1255	30.2996
+	1.4562	0.519368	Q9NX58	Q9NX58	Cell growth-regulating nucleolar protein	LYAR	14	14	14	42	42	42	43.614	0	265.35	5107600000	266	27.8001	27.9517	27.3969	27.3276	27.3084	27.3467	27.5488	27.3953	27.5552
	1.45551	0.261724	Q9P0U4	Q9P0U4	CXXC-type zinc finger protein 1	CXXC1	8	8	8	17.1	17.1	17.1	75.711	0	15.295	758320000	89	24.8796	25.0128	25.1956	24.8656	24.7767	24.9301	24.8702	25.0151	24.9905
+	1.4513	0.458803	Q14573;Q14643	Q14573	Inositol 1,4,5-trisphosphate receptor type 3	ITPR3	6	6	5	2.2	2.2	1.9	304.1	0	16.905	1028500000	59	25.1703	25.7695	25.4568	25.1418	25.1445	25.0138	25.394	25.4085	25.3875
	1.44604	0.232942	Q6P158	Q6P158	Putative ATP-dependent RNA helicase DHX57	DHX57	15	15	14	13.8	13.8	13.1	155.6	0	40.599	898350000	51	25.2515	25.0729	25.2894	24.7782	25.1011	24.8674	25.3472	25.3647	25.3331
+	1.44408	0.556547	Q8NBS9	Q8NBS9	Thioredoxin domain-containing protein 5	TXNDC5	5	5	5	13.2	13.2	13.2	47.628	0	12.389	420200000	56	24.4693	24.3764	24.8048	24.1821	24.0726	24.4855	24.2839	24.0987	24.4605
+	1.43716	0.44926	P62854;Q5JNZ5	P62854;Q5JNZ5	40S ribosomal protein S26;Putative 40S ribosomal protein S26-like 1	RPS26;RPS26P11	4	4	4	34.8	34.8	34.8	13.015	0	10.849	15231000000	88	29.4724	29.0102	29.5506	29.0711	28.9805	29.0973	29.2965	29.4707	29.5191
	1.43063	0.20602	Q96G25	Q96G25	Mediator of RNA polymerase II transcription subunit 8	MED8	5	5	5	31.3	31.3	31.3	29.08	0	16.854	638800000	45	24.6271	24.7241	24.721	24.4942	24.4395	24.5958	24.7963	24.8328	24.9925
	1.42248	0.335933	Q92522	Q92522	Histone H1x	H1FX	6	6	6	26.8	26.8	26.8	22.487	0	88.671	12037000000	260	29.0982	29.2922	28.7796	28.6625	28.6272	28.5737	28.6186	28.5544	28.8935
	1.42211	0.209139	Q8NHM5	Q8NHM5	Lysine-specific demethylase 2B	KDM2B	7	7	7	6.1	6.1	6.1	152.61	0	37.457	702020000	50	24.8682	24.9647	24.8094	24.4965	24.6366	24.8908	24.7518	24.9696	24.7763
	1.42047	0.229376	Q9H8E8	Q9H8E8	Cysteine-rich protein 2-binding protein	CSRP2BP	12	12	12	18	18	18	88.843	0	21.698	1904000000	80	26.3004	26.3022	26.399	25.8882	26.2399	26.1198	26.3053	26.6109	26.3741
	1.41843	0.320692	Q9P275	Q9P275	Ubiquitin carboxyl-terminal hydrolase 36	USP36	14	14	14	14.4	14.4	14.4	122.65	0	42.676	937720000	55	25.328	25.5843	25.1753	25.1696	24.8402	24.929	25.5231	25.0503	25.4468
	1.4058	0.231853	Q9NQG5;Q96P16	Q9NQG5	Regulation of nuclear pre-mRNA domain-containing protein 1B	RPRD1B	10	10	10	39.3	39.3	39.3	36.899	0	99.221	2794600000	91	27.0182	26.8286	27.0092	26.7369	26.5209	26.6429	26.7933	26.712	26.7443
	1.40464	0.194707	Q8IWZ8	Q8IWZ8	SURP and G-patch domain-containing protein 1	SUGP1	20	20	20	41.1	41.1	41.1	72.47	0	120.39	5556500000	191	27.7726	27.9628	27.7682	27.7282	27.6873	27.6095	27.7425	28.0199	27.5896
	1.39895	0.237709	P32121	P32121	Beta-arrestin-2	ARRB2	8	8	8	24	24	24	46.105	0	56.53	1355100000	61	25.7334	25.774	25.8513	25.4607	25.4114	25.8229	25.7667	26.4104	25.8813
+	1.3957	0.418693	O43159	O43159	Ribosomal RNA-processing protein 8	RRP8	7	7	7	21.3	21.3	21.3	50.714	0	86.755	1193400000	68	25.7279	26.054	25.6908	25.4273	25.3847	25.309	25.7635	25.1646	25.8874
	1.39463	0.241309	Q9NPI1	Q9NPI1	Bromodomain-containing protein 7	BRD7	14	14	14	29.2	29.2	29.2	74.138	0	68.638	1818100000	78	26.2713	26.3213	26.1771	26.2038	26.2099	25.8977	26.5042	26.1058	26.3888
	1.39092	0.262135	Q14202	Q14202	Zinc finger MYM-type protein 3	ZMYM3	19	18	18	20.8	20.1	20.1	152.38	0	225.19	4606900000	240	27.6148	27.7966	27.6411	27.3741	27.4494	27.4324	27.4115	27.531	27.4083
	1.39057	0.240224	Q9H7N4	Q9H7N4	Splicing factor, arginine/serine-rich 19	SCAF1	18	18	18	16.5	16.5	16.5	139.27	0	130.6	3366500000	236	27.1519	27.3697	27.0583	26.8045	26.8346	26.8905	27.0841	27.1092	27.1103
+	1.38604	0.448208	Q8WXX5	Q8WXX5	DnaJ homolog subfamily C member 9	DNAJC9	11	11	11	49.2	49.2	49.2	29.909	0	203.16	3032700000	139	27.1463	26.806	26.9736	26.5563	26.5486	26.5227	27.3395	27.1806	27.2838
	1.382	0.194631	Q96QT6	Q96QT6	PHD finger protein 12	PHF12	20	20	20	32.4	32.4	32.4	109.7	0	105.29	4449000000	186	27.5416	27.6528	27.4532	27.42	27.3969	27.3039	27.6503	27.5848	27.4544
	1.38197	0.0996176	P39880	P39880	Homeobox protein cut-like 1	CUX1	52	52	23	43	43	24.4	164.19	0	323.31	15002000000	656	29.1476	29.2316	29.1513	29.0418	29.0314	29.0681	29.3085	29.407	29.2402
+	1.37704	0.43401	Q8NFF5	Q8NFF5	FAD synthase;Molybdenum cofactor biosynthesis protein-like region;FAD synthase region	FLAD1	2	2	2	5.1	5.1	5.1	65.265	0	10.199	75529000	13	21.7455	22.5351	22.2458	21.8901	21.7867	21.7024	21.5357	21.6389	21.5035
	1.37526	0.28877	P55199	P55199	RNA polymerase II elongation factor ELL	ELL	14	14	14	26.6	26.6	26.6	68.264	0	61.549	1646500000	161	26.0165	26.3934	26.0695	25.9036	25.9598	26.0055	26.1243	26.216	26.1705
	1.37418	0.197652	Q14669	Q14669	E3 ubiquitin-protein ligase TRIP12	TRIP12	11	11	11	7.3	7.3	7.3	220.43	0	88.028	728060000	116	24.9852	24.9116	24.7823	24.8194	24.6809	24.6281	24.9209	24.7443	24.9416
+	1.3703	0.446876	P09001	P09001	39S ribosomal protein L3, mitochondrial	MRPL3	7	7	7	21.8	21.8	21.8	38.632	0	21.597	931880000	60	25.3001	25.7264	25.1733	24.6644	24.7216	24.8644	25.4924	25.495	25.4395
	1.36944	0.220875	Q9BX63	Q9BX63	Fanconi anemia group J protein	BRIP1	7	7	7	7	7	7	140.88	0	15.107	489370000	39	24.2994	24.3688	24.4425	23.9901	24.0984	24.1043	24.2402	24.4177	24.2728
	1.36405	0.251722	P46779	P46779	60S ribosomal protein L28	RPL28	10	10	10	51.8	51.8	51.8	15.747	0	23.035	21620000000	293	30.0387	29.656	29.864	29.4486	29.4932	29.6585	30.1877	29.8957	30.1937
	1.36387	0.171924	Q9Y6G3	Q9Y6G3	39S ribosomal protein L42, mitochondrial	MRPL42	2	2	2	21.8	21.8	21.8	16.661	0	64.201	2258100000	88	26.4659	26.6502	26.3643	26.3827	26.3393	26.3065	26.6523	26.8827	26.6459
	1.36278	0.267749	Q96ES7	Q96ES7	SAGA-associated factor 29 homolog	CCDC101	7	7	7	30.7	30.7	30.7	33.238	0	34.681	1889300000	86	26.5098	26.262	26.1791	26.1214	26.0288	26.1699	26.1735	26.4312	26.1965
	1.36052	0.148866	Q8IWS0	Q8IWS0	PHD finger protein 6	PHF6	8	8	8	27.1	27.1	27.1	41.29	0	80.944	3964100000	186	27.3342	27.353	27.231	27.0513	27.1179	27.1722	27.2859	27.3194	27.3108
	1.3559	0.333171	Q13523	Q13523	Serine/threonine-protein kinase PRP4 homolog	PRPF4B	22	22	22	26	26	26	116.99	0	298.44	7608600000	380	28.5654	28.2215	28.3996	28	27.8197	27.9127	28.3674	28.0864	28.366
	1.35552	0.222795	Q52LR7	Q52LR7	Enhancer of polycomb homolog 2	EPC2	5	4	4	6.7	5.3	5.3	91.094	0	19.054	339310000	11	23.8545	24.0986	23.7579	23.7833	23.7622	23.7556	24.0649	23.9192	23.7119
	1.35409	0.151048	O95391	O95391	Pre-mRNA-splicing factor SLU7	SLU7	16	16	16	38.4	38.4	38.4	68.386	0	135.43	2703500000	111	26.7161	26.9294	26.7407	26.576	26.655	26.7121	26.6644	26.6983	26.6061
	1.34965	0.177564	O60885;Q58F21	O60885	Bromodomain-containing protein 4	BRD4	37	37	30	32.5	32.5	28.7	152.22	0	323.31	22308000000	715	29.7448	29.9527	29.7858	29.6973	29.6883	29.5573	29.8864	30.0525	29.8234
	1.34224	0.361492	Q9H9B1	Q9H9B1	Histone-lysine N-methyltransferase EHMT1	EHMT1	21	20	20	21.2	20.4	20.4	141.46	0	68.811	4418100000	192	27.6486	27.9374	27.4745	27.2871	27.2432	27.2382	27.552	27.4754	27.5199
	1.34035	0.303576	Q8N302	Q8N302	Angiogenic factor with G patch and FHA domains 1	AGGF1	3	3	3	5	5	5	80.976	0	17.483	125750000	14	22.3087	22.7394	22.2622	22.2079	22.1747	21.9491	22.3581	22.5278	22.1298
+	1.33645	0.458226	Q8TAD8	Q8TAD8	Smad nuclear-interacting protein 1	SNIP1	8	8	8	21.7	21.7	21.7	45.777	0	52.985	690110000	60	24.789	25.1659	24.9755	24.6849	24.7869	24.7513	24.9371	24.6684	24.8573
	1.33607	0.175406	Q9UJX5	Q9UJX5	Anaphase-promoting complex subunit 4	ANAPC4	11	11	11	21.5	21.5	21.5	92.115	0	71.505	1613300000	114	26.0894	26.0642	26.0878	25.9695	25.8324	25.8346	25.9913	26.1786	26.0897
	1.33594	0.151464	Q12789	Q12789	General transcription factor 3C polypeptide 1	GTF3C1	63	63	63	37.7	37.7	37.7	238.87	0	323.31	22391000000	968	29.7955	29.9133	29.8027	29.699	29.601	29.6633	29.7916	29.9541	29.749
+	1.334	0.468759	Q659A1	Q659A1	Little elongation complex subunit 2	ICE2	10	10	10	15.2	15.2	15.2	110.01	0	29.79	644040000	57	24.9084	24.7525	24.9583	24.4858	24.6575	24.6999	24.9056	24.5771	24.6936
	1.3336	0.261748	Q9HCK1	Q9HCK1	DBF4-type zinc finger-containing protein 2	ZDBF2	16	16	16	8.5	8.5	8.5	265.61	0	45.057	1804400000	139	26.1241	26.4528	26.2297	26.103	26.0875	26.0807	26.1207	26.3568	26.2236
	1.33179	0.212486	Q9BTC0	Q9BTC0	Death-inducer obliterator 1	DIDO1	73	73	73	46.2	46.2	46.2	243.87	0	323.31	31270000000	1278	30.3814	30.3974	30.2903	29.9954	30.0691	30.0317	30.2866	30.4704	30.2845
	1.32929	0.103407	Q96RL1	Q96RL1	BRCA1-A complex subunit RAP80	UIMC1	10	10	10	17.2	17.2	17.2	79.727	0	20.766	812160000	56	25.0095	24.8951	25.0401	24.8085	24.8825	24.8578	24.9701	24.9858	25.1702
+	1.32865	0.464463	Q9Y5A6	Q9Y5A6	Zinc finger and SCAN domain-containing protein 21	ZSCAN21	3	3	3	7.2	7.2	7.2	53.658	0	4.3777	265890000	36	23.9873	23.4152	23.7352	23.5906	23.1748	23.3697	23.6895	23.7191	24.3191
	1.32138	0.30475	Q9NV56	Q9NV56	MRG/MORF4L-binding protein	MRGBP	4	4	4	27.5	27.5	27.5	22.417	0	19.34	319630000	42	24.1932	23.7196	23.6128	23.6303	23.5034	23.5544	23.7911	24.2869	23.883
	1.31941	0.201482	P36873	P36873	Serine/threonine-protein phosphatase PP1-gamma catalytic subunit	PPP1CC	18	6	6	55.7	21.4	21.4	36.983	0	99.989	8099900000	116	28.5556	28.3608	28.4148	28.2839	28.1111	28.0716	28.321	28.5648	28.5172
	1.31874	0.260757	P46013	P46013	Antigen KI-67	MKI67	131	131	131	53.1	53.1	53.1	358.69	0	323.31	62748000000	2485	31.6089	31.4596	31.2693	31.4159	31.1628	31.1558	31.524	31.0869	31.4601
	1.31315	0.106079	O00268	O00268	Transcription initiation factor TFIID subunit 4	TAF4	24	24	23	28.3	28.3	27.1	110.11	0	323.31	8317800000	308	28.4368	28.4101	28.381	28.2648	28.2831	28.2248	28.3781	28.4623	28.2701
	1.31204	0.327169	Q6ZUT1	Q6ZUT1	Uncharacterized protein C11orf57	C11orf57	3	3	3	12.7	12.7	12.7	34.109	0	44.31	619210000	49	24.6264	25.1652	24.6489	24.4694	24.6171	24.6569	24.6429	24.8495	24.7268
	1.30836	0.27799	Q9BRJ6	Q9BRJ6	Uncharacterized protein C7orf50	C7orf50	6	6	6	49.5	49.5	49.5	22.083	0	47.461	2483300000	193	26.6507	26.6056	26.4126	26.2951	26.0681	26.2433	26.4078	26.6334	26.6338
	1.30811	0.233257	Q92993	Q92993	Histone acetyltransferase KAT5	KAT5	9	9	9	22.4	22.4	22.4	58.581	0	27.814	934280000	63	25.34	25.1212	25.3346	25.145	25.0262	25.1539	25.3696	25.511	25.3216
	1.30798	0.190096	P78362	P78362	SRSF protein kinase 2;SRSF protein kinase 2 N-terminal;SRSF protein kinase 2 C-terminal	SRPK2	18	15	15	34.2	30.7	30.7	77.526	0	82.501	3459000000	222	27.2589	27.0406	27.202	27.1083	26.9629	27.0127	27.1924	27.0399	27.3057
+	1.30679	0.504876	Q9Y3B4	Q9Y3B4	Splicing factor 3B subunit 6	SF3B6	5	5	5	42.4	42.4	42.4	14.585	0	14.503	1100900000	113	25.0056	26.0473	25.457	24.709	24.8445	24.9376	25.4917	25.7946	25.7052
	1.30669	0.188502	P46778	P46778	60S ribosomal protein L21	RPL21	9	9	9	38.8	38.8	38.8	18.565	0	38.993	29759000000	239	30.3386	30.1593	30.347	30.1241	30.0833	30.132	30.2885	30.1774	30.3167
	1.2992	0.357943	Q5PSV4	Q5PSV4	Breast cancer metastasis-suppressor 1-like protein	BRMS1L	5	5	5	19.8	19.8	19.8	37.629	0	45.418	893960000	27	25.1301	25.6197	25.1469	25.2613	25.0423	24.9098	25.0325	25.5305	25.3442
	1.29375	0.362103	Q86WX3	Q86WX3	Active regulator of SIRT1	RPS19BP1	3	3	3	27.9	27.9	27.9	15.434	0	28.865	480890000	17	24.31	24.8243	24.2531	23.9747	24.2733	24.2833	24.4646	24.4651	24.3971
	1.29139	0.147022	P27694	P27694	Replication protein A 70 kDa DNA-binding subunit;Replication protein A 70 kDa DNA-binding subunit, N-terminally processed	RPA1	12	12	12	25.2	25.2	25.2	68.137	0	56.075	1026300000	48	25.416	25.4602	25.3564	25.1048	25.2128	25.2864	25.6228	25.662	25.3664
	1.29037	0.222751	O60244	O60244	Mediator of RNA polymerase II transcription subunit 14	MED14	16	16	16	15.7	15.7	15.7	160.6	0	66.693	1705100000	87	26.2071	25.925	26.2363	25.9114	25.89	25.9898	26.2999	26.4186	26.4534
+	1.2864	0.458918	Q9GZL7	Q9GZL7	Ribosome biogenesis protein WDR12	WDR12	11	11	11	38.8	38.8	38.8	47.707	0	164.73	4094200000	136	27.5027	28.027	27.6436	27.3246	27.2704	27.3047	27.5186	27.3248	27.4817
	1.2825	0.195117	Q8NI36	Q8NI36	WD repeat-containing protein 36	WDR36	26	26	26	32.9	32.9	32.9	105.32	0	283.94	9928600000	337	28.7826	28.8419	28.655	28.516	28.5899	28.5586	28.6468	28.579	28.6835
	1.28012	0.295891	P61513	P61513	60S ribosomal protein L37a	RPL37A	3	3	3	29.3	29.3	29.3	10.275	0	14.627	3370300000	151	27.4368	27.1615	27.0006	26.8744	26.9797	27.1187	27.3347	26.9357	27.527
	1.27987	0.191799	O75934	O75934	Pre-mRNA-splicing factor SPF27	BCAS2	13	13	13	72.4	72.4	72.4	26.131	0	260.5	7033400000	202	28.376	28.1682	28.0055	27.9706	27.9754	27.9835	28.0305	28.049	28.0981
	1.27959	0.270486	Q14980	Q14980	Nuclear mitotic apparatus protein 1	NUMA1	91	91	91	54.2	54.2	54.2	238.26	0	323.31	50098000000	1814	31.028	31.2827	31.1179	30.9431	30.9444	30.9467	31.0892	30.9063	31.0859
	1.27489	0.237956	Q9UK61	Q9UK61	Protein FAM208A	FAM208A	40	40	40	28.4	28.4	28.4	189.03	0	323.31	8236900000	445	28.4626	28.6193	28.4077	28.2363	28.2577	28.2329	28.4553	28.5082	28.4402
	1.27433	0.341887	Q9HCG8	Q9HCG8	Pre-mRNA-splicing factor CWC22 homolog	CWC22	6	6	6	8.6	8.6	8.6	105.47	0	13.55	209610000	27	23.0645	23.2039	23.3465	22.8425	22.5513	22.7106	23.379	22.6945	24.0122
	1.27324	0.299087	P07237	P07237	Protein disulfide-isomerase	P4HB	4	4	4	6.9	6.9	6.9	57.116	0.0053229	1.7475	185100000	11	23.1089	23.0849	23.4427	23.0647	23.0306	22.9664	23.1988	22.694	22.5729
	1.26913	0.26865	O75530	O75530	Polycomb protein EED	EED	11	11	11	31.1	31.1	31.1	50.197	0	63.992	1598200000	94	26.1121	26.2517	26.1712	25.9762	25.9376	26.0051	26.1193	25.9219	26.1472
	1.26693	0.446217	P11387;Q969P6	P11387	DNA topoisomerase 1	TOP1	25	25	25	34.1	34.1	34.1	90.725	0	129.79	11966000000	388	29.4443	29.016	28.7746	28.8983	28.455	28.566	28.9527	28.6889	29.2675
	1.26546	0.366053	Q9NPA8	Q9NPA8	Transcription and mRNA export factor ENY2	ENY2	4	4	4	40.6	40.6	40.6	11.528	0	12.351	1026400000	33	25.7428	25.1976	25.5398	25.158	25.1268	25.2046	25.3462	25.7327	25.4061
	1.26003	0.331718	Q9UQ35	Q9UQ35	Serine/arginine repetitive matrix protein 2	SRRM2	76	76	76	37.3	37.3	37.3	299.61	0	323.31	57761000000	1926	31.2749	31.3208	31.2112	30.9618	31.1891	31.164	31.572	31.1662	31.3772
	1.25713	0.194114	Q8N201	Q8N201	Integrator complex subunit 1	INTS1	18	18	18	12.2	12.2	12.2	244.29	0	89.499	1317600000	111	25.9539	25.6114	25.712	25.6155	25.579	25.4841	25.955	26.0531	25.8105
	1.25612	0.398951	P62917	P62917	60S ribosomal protein L8	RPL8	10	10	10	50.6	50.6	50.6	28.024	0	28.218	41930000000	339	30.9089	31.0643	30.5706	30.3014	30.1787	30.3331	30.7839	30.5691	30.8854
	1.25453	0.256354	O75478	O75478	Transcriptional adapter 2-alpha	TADA2A	5	5	5	13.5	13.5	13.5	51.505	0	11.329	497950000	35	24.5729	24.3964	24.4265	24.1462	24.2618	24.4009	24.413	24.7128	24.5438
	1.25136	0.143005	Q13263	Q13263	Transcription intermediary factor 1-beta	TRIM28	26	26	26	49.1	49.1	49.1	88.549	0	323.31	25865000000	642	30.0216	29.9269	30.1266	29.9455	29.9727	29.9191	29.8283	30.0825	29.8375
	1.25061	0.132617	Q9NQ55	Q9NQ55	Suppressor of SWI4 1 homolog	PPAN	12	12	12	34.5	34.5	34.5	53.193	0	130.67	6526700000	219	28.1222	28.0163	28.06	27.9558	27.8717	27.9259	28.0829	27.7353	28.2483
	1.24526	0.334986	Q14151	Q14151	Scaffold attachment factor B2	SAFB2	14	8	8	18.8	8.8	8.8	107.47	0	15.229	587070000	48	24.5046	25.0328	24.4909	24.1949	24.4259	24.4066	25.0143	24.7783	24.8966
	1.24155	0.414268	Q03188	Q03188	Centromere protein C	CENPC	15	15	15	18.2	18.2	18.2	106.83	0	48.066	1020500000	109	25.5898	25.8202	25.4566	25.399	25.332	25.3458	25.5481	25.2171	25.6952
	1.23119	0.205242	Q8NEF9	Q8NEF9	Serum response factor-binding protein 1	SRFBP1	8	8	8	23.3	23.3	23.3	48.633	0	37.479	1685100000	94	26.1009	26.3318	25.9353	25.937	25.8331	25.7896	25.963	25.9653	25.9841
	1.2301	0.212878	Q9H4L4	Q9H4L4	Sentrin-specific protease 3	SENP3	10	10	10	28.7	28.7	28.7	65.009	0	79.455	1802500000	123	26.2584	26.3198	26.0889	26.1263	25.7693	26.0041	26.2561	26.2836	26.3499
	1.22805	0.207847	Q96MU7	Q96MU7	YTH domain-containing protein 1	YTHDC1	8	8	8	13.9	13.9	13.9	84.699	0	41.87	1096200000	74	25.3493	25.581	25.4495	25.329	25.3555	25.3062	25.4152	25.4231	25.8022
	1.22458	0.34625	P42696	P42696	RNA-binding protein 34	RBM34	17	17	17	37.4	37.4	37.4	48.564	0	83.718	3180500000	197	27.0222	27.4955	26.9657	26.7699	26.6613	26.7643	26.8793	26.614	27.2555
	1.22254	0.295605	P61254	P61254	60S ribosomal protein L26	RPL26	11	11	2	46.9	46.9	11.7	17.258	0	50.573	29181000000	382	30.3994	30.2791	30.0758	29.8997	29.8001	29.8907	30.3132	30.1625	30.423
	1.22009	0.171577	O95625	O95625	Zinc finger and BTB domain-containing protein 11	ZBTB11	5	5	5	5.5	5.5	5.5	119.38	0	5.0362	208760000	22	23.0852	23.0916	23.0561	22.9791	22.8253	22.9728	22.8514	22.8261	23.362
	1.21979	0.246582	P38398	P38398	Breast cancer type 1 susceptibility protein	BRCA1	18	18	18	11.7	11.7	11.7	207.72	0	74.266	1404900000	63	25.8622	26.0783	26.0655	25.8603	25.6482	25.9588	25.8403	25.9109	25.5287
	1.21646	0.330188	O94927	O94927	HAUS augmin-like complex subunit 5	HAUS5	2	2	2	4.1	4.1	4.1	71.682	0.0056697	1.7331	158550000	4	23.0202	23.1163	23.0737	22.8173	22.8867	22.299	22.3866	23.1644	22.9361
	1.21048	0.153721	Q9HCS7	Q9HCS7	Pre-mRNA-splicing factor SYF1	XAB2	28	28	28	35.4	35.4	35.4	100.01	0	206.91	5641200000	345	27.7879	27.9163	27.8181	27.653	27.6177	27.6689	27.9799	27.9883	27.8767
	1.20938	0.0832354	P55265	P55265	Double-stranded RNA-specific adenosine deaminase	ADAR	33	33	33	35	35	35	136.06	0	323.31	11491000000	478	28.9032	28.9203	28.884	28.8237	28.8381	28.8602	28.8445	28.7758	28.6848
	1.20075	0.161368	Q13547	Q13547	Histone deacetylase 1	HDAC1	17	17	11	44.6	44.6	33.4	55.102	0	323.31	34074000000	580	30.4382	30.5006	30.4205	30.2114	30.2239	30.2037	30.5069	30.3532	30.3538
	1.20071	0.239278	P83916	P83916	Chromobox protein homolog 1	CBX1	5	4	4	39.5	30.8	30.8	21.418	0	57.303	860330000	76	25.072	25.3156	24.9794	24.7061	24.9202	24.9651	25.0159	24.7954	25.0417
+	1.18896	0.878902	P52815	P52815	39S ribosomal protein L12, mitochondrial	MRPL12	5	5	5	28.3	28.3	28.3	21.348	0	33.919	1254800000	61	25.9507	25.6862	25.7816	25.1686	25.1038	25.2724	25.4562	25.7177	25.474
	1.18703	0.108416	O75533	O75533	Splicing factor 3B subunit 1	SF3B1	54	54	54	55.7	55.7	55.7	145.83	0	323.31	40127000000	1389	30.7088	30.6516	30.7058	30.553	30.5419	30.4867	30.8004	30.9723	30.6438
	1.1827	0.15322	Q8N983	Q8N983	39S ribosomal protein L43, mitochondrial	MRPL43	8	8	8	42.3	42.3	42.3	23.431	0	43.11	5532000000	139	27.6912	27.9759	27.8279	27.6088	27.7634	27.5727	27.811	27.9111	27.7705
	1.1683	0.209481	Q9H8G2	Q9H8G2	Caspase activity and apoptosis inhibitor 1	CAAP1	2	2	2	6.6	6.6	6.6	38.367	0	17.767	299840000	28	23.7244	23.843	23.4566	23.3506	23.4279	23.3598	23.5109	23.477	23.5463
	1.16732	0.33491	O15381	O15381	Nuclear valosin-containing protein-like	NVL	14	14	14	20	20	20	95.05	0	83.782	1683500000	90	26.1201	26.5212	26.1205	25.9507	25.7582	25.8505	25.9477	26.1675	26.018
	1.16684	0.239216	P06748	P06748	Nucleophosmin	NPM1	11	11	11	44.6	44.6	44.6	32.575	0	323.31	88608000000	883	32.077	31.574	31.7674	31.7031	31.4358	31.5483	31.7074	31.65	31.9613
+	1.1622	0.619678	Q8N5A5	Q8N5A5	Zinc finger CCCH-type with G patch domain-containing protein	ZGPAT	3	3	3	6	6	6	57.358	0	4.4567	94626000	9	21.8637	23.0315	21.9571	21.6812	21.7664	21.7834	22.0404	21.974	22.2013
	1.16042	0.0956863	Q9H0C8	Q9H0C8	Integrin-linked kinase-associated serine/threonine phosphatase 2C	ILKAP	5	5	5	13.5	13.5	13.5	42.906	0	5.5114	290290000	16	23.5664	23.7237	23.7444	23.5831	23.5556	23.5226	23.2259	23.8593	23.585
	1.15611	0.195257	Q9BZ95	Q9BZ95	Histone-lysine N-methyltransferase NSD3	WHSC1L1	16	16	16	15	15	15	161.61	0	88.897	2209000000	172	26.5423	26.5237	26.4382	26.1691	26.4345	26.3661	26.7657	26.6637	26.4722
	1.15509	0.281876	Q02880	Q02880	DNA topoisomerase 2-beta	TOP2B	39	27	27	27.6	20.2	20.2	183.26	0	104.69	5590700000	203	28.0666	27.6901	27.8946	27.3883	27.7498	27.7871	28.3084	28.1412	28.2664
	1.15406	0.260824	Q99848	Q99848	Probable rRNA-processing protein EBP2	EBNA1BP2	15	15	15	46.1	46.1	46.1	34.852	0	99.336	9056200000	217	28.4985	28.9205	28.5405	28.2628	28.4303	28.349	28.3728	28.2153	28.6289
	1.15331	0.280527	Q92618	Q92618	Zinc finger protein 516	ZNF516	5	5	5	5.9	5.9	5.9	124.29	0	10.611	216370000	30	23.104	23.364	23.4846	22.984	22.7285	23.1154	23.1574	23.1309	23.0025
	1.15204	0.187085	Q9HAW4	Q9HAW4	Claspin	CLSPN	9	9	9	9.1	9.1	9.1	151.09	0	24.495	440880000	45	24.0748	24.3384	24.2403	24.0003	24.0175	23.8691	23.5835	24.0453	23.7476
	1.14591	0.177627	P13984	P13984	General transcription factor IIF subunit 2	GTF2F2	17	17	17	66.3	66.3	66.3	28.38	0	139.55	6598300000	207	28.0811	28.2872	28.091	27.9981	27.9035	27.9505	27.889	27.9677	27.8264
	1.14146	0.263268	Q00577	Q00577	Transcriptional activator protein Pur-alpha	PURA	7	7	7	32.3	32.3	32.3	34.91	0	132.32	2610400000	100	27.0263	26.7025	26.6462	26.5039	26.4085	26.2856	26.6497	26.7637	26.7212
	1.14112	0.148199	Q9H2F5	Q9H2F5	Enhancer of polycomb homolog 1	EPC1	10	10	9	14.1	14.1	12.8	93.462	0	33.817	963690000	61	25.2792	25.4677	25.1929	25.1032	25.1731	25.167	25.4296	25.4205	25.2732
+	1.13859	1.09509	P63220	P63220	40S ribosomal protein S21	RPS21	4	4	4	59	59	59	9.1113	0	25.2	333890000	15	24.4196	24.2263	24.3948	22.5924	21.788	23.952	23.9168	24.5041	23.9317
	1.13457	0.220247	Q9H2P0	Q9H2P0	Activity-dependent neuroprotector homeobox protein	ADNP	43	43	43	47.9	47.9	47.9	123.56	0	323.31	18795000000	953	29.6157	29.822	29.6262	29.4025	29.4206	29.4325	29.5169	29.6591	29.5536
	1.13435	0.238567	Q6ZRS2	Q6ZRS2	Helicase SRCAP	SRCAP	24	24	24	9.4	9.4	9.4	343.55	0	72.344	2858200000	120	27.0394	26.7407	27.0817	26.7975	26.8332	26.798	27.0964	26.8986	26.9694
+	1.13249	1.89479	Q9Y2R9	Q9Y2R9	28S ribosomal protein S7, mitochondrial	MRPS7	4	4	4	19.4	19.4	19.4	28.134	0	9.1648	467450000	26	24.9598	25.0825	24.7469	21.8947	25.0695	24.7843	24.5402	24.5121	24.6011
	1.10998	0.170087	O43172	O43172	U4/U6 small nuclear ribonucleoprotein Prp4	PRPF4	21	21	21	47.1	47.1	47.1	58.449	0	245.14	11082000000	284	28.8223	29.0067	28.7391	28.5591	28.6904	28.6087	28.7063	28.8225	28.6985
	1.10312	0.203421	Q9H0G5	Q9H0G5	Nuclear speckle splicing regulatory protein 1	NSRP1	14	14	14	28	28	28	66.389	0	92.615	2150000000	213	26.3769	26.547	26.2762	26.1797	26.0587	26.1133	26.4123	26.6697	26.5136
+	1.08976	1.05986	P25440	P25440	Bromodomain-containing protein 2	BRD2	9	6	6	11.5	8.7	8.7	88.06	0	16.02	260210000	22	23.6068	24.0103	23.8293	21.7411	22.3508	21.9686	23.8165	21.8625	24.2361
	1.08892	0.195647	Q8IX18	Q8IX18	Probable ATP-dependent RNA helicase DHX40	DHX40	6	6	6	9.2	9.2	9.2	88.559	0	15.315	1206900000	54	25.6026	25.7216	25.6116	25.4909	25.2091	25.3417	25.4528	25.8394	25.5206
	1.08887	0.23493	Q9H0H5	Q9H0H5	Rac GTPase-activating protein 1	RACGAP1	16	16	16	27.8	27.8	27.8	71.026	0	68.161	1896700000	122	26.5418	26.019	26.2361	26.0944	26.0326	26.1067	26.4499	26.4612	26.5911
	1.08797	0.320883	Q9UI36;Q96NX9	Q9UI36	Dachshund homolog 1	DACH1	8	8	8	13.4	13.4	13.4	78.675	0	52.108	1387600000	73	25.6559	26.1162	25.8015	25.4986	25.3942	25.2408	25.7312	26.0428	25.7344
	1.08624	0.185358	Q5JSZ5	Q5JSZ5	Protein PRRC2B	PRRC2B	21	18	18	11	9.8	9.8	242.96	0	93.173	1197700000	108	25.6928	25.7836	25.7094	25.4382	25.7455	25.6894	25.6162	25.5572	25.3118
	1.08442	0.148671	Q15428	Q15428	Splicing factor 3A subunit 2	SF3A2	5	5	5	16.4	16.4	16.4	49.255	0	25.817	1576900000	66	26.0372	25.9323	25.9935	25.9059	25.6623	25.9178	26.0582	26.3788	26.1405
	1.08151	0.130347	Q6NZY4	Q6NZY4	Zinc finger CCHC domain-containing protein 8	ZCCHC8	21	21	21	46.1	46.1	46.1	78.576	0	210.88	5353500000	294	27.7977	27.7999	27.8274	27.762	27.7178	27.8026	27.8711	27.8998	27.7821
	1.07746	0.269821	Q9NS91	Q9NS91	E3 ubiquitin-protein ligase RAD18	RAD18	13	13	13	25.9	25.9	25.9	56.222	0	35.599	1477200000	79	25.7981	26.302	25.7913	25.6717	25.7624	25.8305	25.8651	26.0709	25.864
	1.07464	0.17382	Q9NQC3	Q9NQC3	Reticulon-4	RTN4	3	3	3	5.1	5.1	5.1	129.93	0	28.575	693990000	34	25.0024	25.1782	24.8398	24.995	24.8664	24.7497	24.7649	24.7794	24.7904
	1.07238	0.13666	Q9BR76;A9Z1Z3	Q9BR76	Coronin-1B	CORO1B	12	12	12	32.7	32.7	32.7	54.234	0	112.24	3533000000	146	27.0769	27.307	27.1619	27.1007	27.0196	26.8916	27.0115	27.2326	27.0966
	1.06916	0.253384	Q9P0M9	Q9NYK5	39S ribosomal protein L39, mitochondrial	MRPL39	4	4	4	33.8	33.8	33.8	16.073	0	16.309	1751600000	28	26.2419	26.242	26.1589	25.9912	25.7844	25.7441	26.2215	26.2187	26.5072
+	1.06863	0.973327	P78364	P78364	Polyhomeotic-like protein 1	PHC1	3	3	3	4.9	4.9	4.9	105.53	0	7.6449	156910000	21	23.4456	23.0027	23.1615	21.3504	22.9571	21.1175	23.1669	22.2209	22.4014
	1.06774	0.18964	P84098	P84098	60S ribosomal protein L19	RPL19	4	4	4	21.9	21.9	21.9	23.466	0	73.606	20184000000	213	29.7016	29.5742	29.5144	29.2185	29.318	29.4491	29.693	29.5028	29.665
	1.06258	0.108592	Q9P2N5	Q9P2N5	RNA-binding protein 27	RBM27	23	23	22	24.3	24.3	23.2	118.72	0	181.55	7227700000	235	28.2073	28.256	28.1222	28.0492	28.079	28.0909	28.0018	28.2683	28.0269
	1.06053	0.220192	O95785	O95785	Protein Wiz	WIZ	31	31	31	23.5	23.5	23.5	178.67	0	205.02	11010000000	448	28.7542	29.0811	28.7788	28.6888	28.6331	28.5698	28.7935	28.9768	28.809
	1.05477	0.231216	Q5QJE6	Q5QJE6	Deoxynucleotidyltransferase terminal-interacting protein 2	DNTTIP2	18	18	18	32.7	32.7	32.7	84.468	0	148.12	4361900000	247	27.3509	27.7609	27.5483	27.3416	27.3704	27.3274	27.4966	27.5257	27.6496
+	1.05354	1.39045	P62273	P62273	40S ribosomal protein S29	RPS29	1	1	1	19.6	19.6	19.6	6.6767	0	14.168	532040000	20	25.6374	24.7778	24.4643	24.7536	22.0705	23.9808	24.9038	23.8491	24.1818
	1.05039	0.219096	Q14247	Q14247	Src substrate cortactin	CTTN	13	13	13	29.5	29.5	29.5	61.585	0	81.937	1731700000	121	25.9301	26.3278	25.9767	25.8368	25.7269	25.714	25.7131	25.9831	25.6348
	1.04817	0.188463	Q99459	Q99459	Cell division cycle 5-like protein	CDC5L	40	40	40	58.6	58.6	58.6	92.25	0	323.31	26745000000	733	30.2079	30.0614	29.989	29.8297	29.7909	29.8052	29.8324	30.0118	29.9864
	1.0475	0.113153	Q96QC0	Q96QC0	Serine/threonine-protein phosphatase 1 regulatory subunit 10	PPP1R10	38	38	38	43.8	43.8	43.8	99.057	0	323.31	80163000000	1585	31.6475	31.6684	31.5712	31.4852	31.4488	31.445	31.6237	31.7903	31.6391
	1.0446	0.24558	Q9NP64	Q9NP64	Nucleolar protein of 40 kDa	ZCCHC17	2	2	2	8.3	8.3	8.3	27.569	0	4.0271	274290000	43	23.4865	23.5222	23.1131	23.2222	23.2613	23.067	23.0308	23.0436	23.5622
	1.03942	0.111163	Q96DT7	Q96DT7	Zinc finger and BTB domain-containing protein 10	ZBTB10	8	8	8	16.4	16.4	16.4	94.893	0	84.904	1205700000	44	25.5212	25.7418	25.6449	25.5949	25.5172	25.5625	25.5399	25.6325	25.5361
	1.03911	0.230099	Q5T5X7	Q5T5X7	BEN domain-containing protein 3	BEND3	23	23	23	38.9	38.9	38.9	94.474	0	177.52	4158800000	244	27.4312	27.5519	27.5296	27.2176	27.1774	27.2743	27.4388	27.4904	27.3508
	1.03831	0.207951	P51531	P51531	Probable global transcription activator SNF2L2	SMARCA2	22	8	8	16.4	7.2	7.2	181.28	0	60.193	545730000	40	24.5063	24.48	24.7776	24.2664	24.2936	24.195	24.5886	24.5193	24.5203
	1.03651	0.211836	Q9NZC7	Q9NZC7	WW domain-containing oxidoreductase	WWOX	8	8	8	22	22	22	46.676	0	61.807	1383800000	69	25.7903	26.038	25.774	25.5513	25.4338	25.5894	25.7436	26.1364	25.7462
	1.03206	0.19774	P51858	P51858	Hepatoma-derived growth factor	HDGF	6	5	5	32.1	28.8	28.8	26.788	0	16.452	600360000	19	24.7258	24.8501	24.6146	24.6971	24.6506	24.6121	24.6659	24.6527	24.5595
	1.03161	0.562361	O60783	O60783	28S ribosomal protein S14, mitochondrial	MRPS14	2	2	2	17.2	17.2	17.2	15.139	0	12.814	732820000	58	25.0259	25.28	25.0259	24.1629	24.1151	24.0841	25.148	24.6664	25.1047
	1.03128	0.171807	Q86Y91	Q86Y91	Kinesin-like protein KIF18B	KIF18B	7	7	7	13.5	13.5	13.5	94.222	0	31.341	679130000	56	24.7941	24.8825	24.7882	24.886	24.7584	24.5984	24.8264	24.9003	24.7656
	1.02881	0.141297	P29590	P29590	Protein PML	PML	13	13	13	18.4	18.4	18.4	97.55	0	53.773	1160600000	74	25.6513	25.6569	25.6819	25.404	25.4467	25.5293	25.4274	25.6055	25.3064
	1.02782	0.165883	P09884	P09884	DNA polymerase alpha catalytic subunit	POLA1	7	7	7	6.2	6.2	6.2	165.91	0	29.188	326310000	48	23.7107	23.9495	23.6775	23.5606	23.5947	23.4962	23.6122	23.855	23.8998
	1.02545	0.152612	P09874	P09874	Poly [ADP-ribose] polymerase 1	PARP1	47	47	47	44.4	44.4	44.4	113.08	0	323.31	31093000000	971	30.1975	30.0504	30.1524	29.849	30.1071	30.101	30.8159	30.7899	30.7082
	1.01901	0.155547	Q8WUA2	Q8WUA2	Peptidyl-prolyl cis-trans isomerase-like 4	PPIL4	20	20	20	48	48	48	57.224	0	323.31	10219000000	447	28.5604	28.795	28.6433	28.5289	28.4876	28.5094	28.5166	28.8741	28.6215
+	1.01667	1.00985	P83111	P83111	Serine beta-lactamase-like protein LACTB, mitochondrial	LACTB	6	6	6	17	17	17	60.693	0	32.011	742460000	39	25.3714	25.3717	25.4748	22.6367	24.8688	24.5051	25.218	25.3762	25.159
	1.00826	0.158647	Q96GA3	Q96GA3	Protein LTV1 homolog	LTV1	11	11	11	25.9	25.9	25.9	54.854	0	117.46	2982200000	155	26.9578	27.0248	26.8435	26.6566	26.7042	26.7119	26.94	27.0934	26.8636
	1.00767	0.193797	Q9NNW5	Q9NNW5	WD repeat-containing protein 6	WDR6	12	12	12	15.5	15.5	15.5	121.72	0	44.833	1206300000	42	25.8429	25.5367	25.7637	25.4378	25.4367	25.4265	25.6394	25.5371	25.6069
	0.995682	0.151314	Q8NAV1	Q8NAV1	Pre-mRNA-splicing factor 38A	PRPF38A	12	12	12	41	41	41	37.476	0	180.47	9358100000	327	28.4907	28.6002	28.7219	28.4302	28.4477	28.4406	28.4352	28.6671	28.4706
	0.994747	0.18556	O43660	O43660	Pleiotropic regulator 1	PLRG1	14	14	14	35.8	35.8	35.8	57.193	0	142.33	5390600000	228	27.8176	27.8504	27.6743	27.6034	27.4588	27.4176	27.6482	27.7682	27.7403
	0.991448	0.156535	Q5SSJ5	Q5SSJ5	Heterochromatin protein 1-binding protein 3	HP1BP3	25	25	25	49.4	49.4	49.4	61.206	0	210.96	13022000000	476	29.2517	29.1292	28.9717	29.0463	28.9375	28.9098	28.9167	28.7303	29.1391
	0.989887	0.270939	Q01130	Q01130	Serine/arginine-rich splicing factor 2	SRSF2	4	4	2	21.7	21.7	14.9	25.476	0	117.59	18923000000	269	29.7685	29.632	29.3568	29.1249	29.1513	29.1329	29.7943	29.6317	29.7835
	0.982668	0.122498	P51003;Q9NRJ5;Q9BWT3	P51003	Poly(A) polymerase alpha	PAPOLA	20	20	20	32.6	32.6	32.6	82.842	0	112.44	5477600000	146	27.8586	27.7277	27.9086	27.7185	27.6543	27.6644	27.6922	27.9954	27.7279
	0.982121	0.172526	Q5T3J3	Q5T3J3	Ligand-dependent nuclear receptor-interacting factor 1	LRIF1	3	3	3	5.7	5.7	5.7	84.567	0	12.7	364110000	33	24.0498	23.9737	24.2241	24.0535	23.891	24.0694	23.9791	23.924	23.6023
	0.980934	0.361355	P28370	P28370	Probable global transcription activator SNF2L1	SMARCA1	17	6	6	13.9	5.2	5.2	122.6	0	13.775	676840000	35	24.9608	24.8095	24.6727	24.6726	24.8503	24.273	25.1314	24.9386	25.2984
	0.977824	0.194788	Q5VZL5	Q5VZL5	Zinc finger MYM-type protein 4	ZMYM4	28	28	27	23.1	23.1	22.5	172.79	0	191.98	5677500000	281	27.9032	28.0199	27.9447	27.7374	27.8206	27.828	27.9123	27.8829	27.9033
+	0.976013	0.987417	P04259	P04259	Keratin, type II cytoskeletal 6B	KRT6B	17	6	0	26.8	12.1	0	60.066	0	38.483	643570000	38	25.0766	24.8971	24.7474	24.3855	24.8593	24.8186	24.7011	25.3799	25.8469
	0.974244	0.200604	Q9UPT8	Q9UPT8	Zinc finger CCCH domain-containing protein 4	ZC3H4	23	23	23	30.9	30.9	30.9	140.26	0	323.31	6777500000	461	28.1927	28.0948	27.978	27.7391	27.7928	27.7714	27.8631	28.4027	28.0992
	0.965361	0.20497	Q16514	Q16514	Transcription initiation factor TFIID subunit 12	TAF12	3	3	3	24.2	24.2	24.2	17.924	0	14.352	1079100000	75	25.4667	25.7115	25.4463	25.292	25.1862	25.1725	25.6554	25.6893	25.5796
	0.965031	0.131827	P22087	P22087	rRNA 2-O-methyltransferase fibrillarin	FBL	16	16	14	62.9	62.9	59.5	33.784	0	323.31	46768000000	941	30.9558	30.9535	30.7693	30.7607	30.7858	30.7329	30.8944	30.4738	30.9628
	0.964646	0.678873	P25054	P25054	Adenomatous polyposis coli protein	APC	4	4	4	1.9	1.9	1.9	311.64	0	6.9001	262160000	16	24.1529	24.2753	23.0113	23.2411	23.0251	23.8925	23.0975	23.1029	23.0219
	0.96375	0.194479	P39023;Q92901	P39023	60S ribosomal protein L3	RPL3	23	23	23	53.8	53.8	53.8	46.108	0	283.02	81829000000	1346	31.8156	31.4851	31.6592	31.4725	31.4931	31.479	31.7737	31.5988	31.7774
	0.960062	0.247062	Q9Y3C6	Q9Y3C6	Peptidyl-prolyl cis-trans isomerase-like 1	PPIL1	3	3	3	21.1	21.1	21.1	18.237	0	12.531	718080000	32	24.9612	25.072	25.2279	24.8567	24.6882	24.6875	25.0877	25.0693	25.0071
	0.956203	0.294325	Q14137	Q14137	Ribosome biogenesis protein BOP1	BOP1	18	18	18	39.8	39.8	39.8	83.629	0	170.74	4371400000	195	27.5913	27.6553	27.6863	27.4374	27.2745	27.2493	27.6398	27.4141	27.6578
	0.952923	0.220256	Q8TDN6	Q8TDN6	Ribosome biogenesis protein BRX1 homolog	BRIX1	17	17	17	59.2	59.2	59.2	41.401	0	206.06	14698000000	529	29.2489	29.583	29.1629	29.0212	29.06	29.0798	29.0991	28.8204	29.2954
	0.952427	0.227846	Q9H6F5	Q9H6F5	Coiled-coil domain-containing protein 86	CCDC86	13	13	13	34.2	34.2	34.2	40.235	0	121.13	3298000000	100	27.1224	27.1436	26.9296	26.8553	26.6663	26.6335	27.1022	26.8716	27.1714
	0.950123	0.3164	Q9Y483	Q9Y483	Metal-response element-binding transcription factor 2	MTF2	7	7	7	14.8	14.8	14.8	67.105	0	13.081	379820000	37	23.9517	24.6431	23.9708	23.8309	23.8327	23.7049	24.1881	23.7121	24.2849
	0.948518	0.171369	Q7Z2W9	Q7Z2W9	39S ribosomal protein L21, mitochondrial	MRPL21	8	8	8	44.4	44.4	44.4	22.814	0	31.608	3982000000	118	27.3443	27.4696	27.3436	27.1177	27.0724	27.3322	27.1881	27.2187	27.342
	0.946742	0.217284	Q9UPP1	Q9UPP1	Histone lysine demethylase PHF8	PHF8	11	11	10	14.4	14.4	13.1	117.86	0	52.276	1111100000	67	25.5387	25.9318	25.3249	25.3676	25.3685	25.3072	25.2606	25.6866	25.4147
	0.945661	0.140919	Q8TEQ6	Q8TEQ6	Gem-associated protein 5	GEMIN5	29	29	29	26.3	26.3	26.3	168.59	0	264.92	5556900000	305	27.6739	27.9495	27.858	27.673	27.6014	27.6258	27.6403	27.9246	27.7429
	0.940931	0.257096	P57088	P57088	Transmembrane protein 33	TMEM33	5	5	5	18.2	18.2	18.2	27.978	0	44.833	1384200000	41	25.6981	25.8707	26.2605	25.8112	25.8973	25.6569	25.7239	25.8369	25.86
	0.940408	0.149947	P17028	P17028	Zinc finger protein 24	ZNF24	8	8	8	33.7	33.7	33.7	42.155	0	49.455	797590000	58	25.0009	25.0581	24.9813	24.8874	25.0498	24.8071	24.9153	25.0199	24.8972
	0.940387	0.197978	Q9Y6A4	Q9Y6A4	Cilia- and flagella-associated protein 20	CFAP20	9	9	9	48.2	48.2	48.2	22.774	0	88.194	2205100000	159	26.5507	26.4922	26.4822	26.2997	26.5167	26.4791	26.5835	26.6741	26.6846
	0.939026	0.110196	Q16594	Q16594	Transcription initiation factor TFIID subunit 9	TAF9	13	13	8	54.9	54.9	36	28.974	0	64.258	3849400000	208	27.2488	27.2754	27.2439	26.9813	27.1294	27.1163	27.3127	27.4569	27.1529
	0.93364	0.128714	Q9H0E3	Q9H0E3	Histone deacetylase complex subunit SAP130	SAP130	13	13	13	13.8	13.8	13.8	110.32	0	40.995	1959800000	94	26.3268	26.2858	26.2264	26.1215	26.0596	26.0709	26.3721	26.6895	26.4002
	0.931104	0.481206	Q6RFH5	Q6RFH5	WD repeat-containing protein 74	WDR74	3	3	3	10.4	10.4	10.4	42.441	0.00038895	3.0599	144940000	23	22.6553	23.7937	22.729	22.2628	22.4965	22.5964	21.8451	20.8177	20.4683
	0.927637	0.216304	P68400;Q8NEV1	P68400;Q8NEV1	Casein kinase II subunit alpha;Casein kinase II subunit alpha 3	CSNK2A1;CSNK2A3	18	18	18	52.2	52.2	52.2	45.143	0	200.37	19514000000	391	29.6593	29.7	29.7127	29.6498	29.608	29.6298	29.7256	29.7941	29.6202
	0.925639	0.239128	Q9NWT1	Q9NWT1	p21-activated protein kinase-interacting protein 1	PAK1IP1	7	7	7	23.2	23.2	23.2	43.963	0	24.507	1602900000	79	26.1382	26.4213	25.7806	25.8677	25.9272	25.7496	25.7282	25.44	26.0814
	0.925424	0.18517	Q99873;Q9NR22	Q99873	Protein arginine N-methyltransferase 1	PRMT1	8	8	8	21.3	21.3	21.3	41.515	0	38.064	3394600000	111	27.1094	27.1677	27.0199	27.0947	27.0657	26.9038	26.983	27.2129	27.2029
	0.922596	0.135322	Q96I25	Q96I25	Splicing factor 45	RBM17	17	17	17	57.9	57.9	57.9	44.961	0	270.4	14157000000	533	29.0672	29.3423	29.0922	29.0424	28.9845	28.9471	29.1823	29.3723	29.057
	0.915784	0.123563	Q01658	Q01658	Protein Dr1	DR1	3	3	3	26.1	26.1	26.1	19.443	0	43.95	506940000	24	24.5388	24.2004	24.4127	24.3012	24.2388	24.2209	24.3758	24.4645	24.2907
	0.915066	0.274424	Q9Y253	Q9Y253	DNA polymerase eta	POLH	2	2	2	3.8	3.8	3.8	78.413	0	6.0181	114830000	24	22.5272	22.2203	21.8336	21.6881	22.0701	21.9949	22.0825	22.5097	22.1691
	0.914008	0.320101	P42766	P42766	60S ribosomal protein L35	RPL35	4	4	4	26	26	26	14.551	0	52.174	18946000000	294	29.4343	29.8758	29.3686	29.0869	29.0238	29.0794	29.5234	29.6069	29.7521
	0.913719	0.118808	Q96JH7	Q96JH7	Deubiquitinating protein VCIP135	VCPIP1	9	9	9	9.1	9.1	9.1	134.32	0	24.283	335560000	29	23.5937	23.7699	23.6148	23.4855	23.4501	23.5981	23.488	23.8614	23.5702
	0.913065	0.241368	Q9NQB0	Q9NQB0	Transcription factor 7-like 2	TCF7L2	1	1	1	2.4	2.4	2.4	67.918	0	4.0599	85326000	16	21.9417	22.408	21.9527	21.7907	21.7523	21.7529	21.8905	21.8873	21.9588
	0.90605	0.183816	Q9H0S4	Q9H0S4	Probable ATP-dependent RNA helicase DDX47	DDX47	18	18	18	47.9	47.9	47.9	50.646	0	291.84	5987400000	302	28.048	28.101	27.7962	27.6785	27.6227	27.7114	27.6995	27.9604	27.9022
	0.899553	0.681271	Q9GZM8;Q9NXR1	Q9GZM8;Q9NXR1	Nuclear distribution protein nudE-like 1;Nuclear distribution protein nudE homolog 1	NDEL1;NDE1	2	2	2	5.5	5.5	5.5	38.374	0	7.9984	51526000	14	22.4824	22.9505	21.4699	21.6934	21.9021	21.8149	20.7502	22.9871	22.3172
	0.895916	0.110308	Q9Y4W2	Q9Y4W2	Ribosomal biogenesis protein LAS1L	LAS1L	23	23	23	40.6	40.6	40.6	83.064	0	216.8	5253900000	237	27.7572	27.7559	27.6855	27.7031	27.5459	27.6242	27.8131	27.7121	27.6968
	0.895854	0.813992	Q14527	Q14527	Helicase-like transcription factor	HLTF	4	4	4	7.2	7.2	7.2	113.93	0	10.005	157330000	15	23.2677	23.6074	22.9906	22.8109	22.8924	20.9468	22.6559	22.2319	22.6755
	0.89362	0.149125	O75529	O75529	TAF5-like RNA polymerase II p300/CBP-associated factor-associated factor 65 kDa subunit 5L	TAF5L	11	11	11	25.8	25.8	25.8	66.155	0	77.96	1650200000	168	26.0561	26.0571	25.952	25.712	25.8512	25.7491	26.1369	26.1785	25.9199
	0.890118	0.16887	P18077	P18077	60S ribosomal protein L35a	RPL35A	5	5	5	33.6	33.6	33.6	12.538	0	5.324	16970000000	451	29.4554	29.3654	29.1909	29.029	29.1417	29.0835	29.4874	29.4151	29.7061
	0.889879	0.347222	Q14738	Q14738	Serine/threonine-protein phosphatase 2A 56 kDa regulatory subunit delta isoform	PPP2R5D	2	2	2	4.8	4.8	4.8	69.991	0.0007622	2.6681	139670000	11	22.4796	23.3534	22.4335	22.4668	22.4855	22.3835	22.4296	22.415	22.2437
	0.888782	0.4876	O95881	O95881	Thioredoxin domain-containing protein 12	TXNDC12	6	6	6	40.1	40.1	40.1	19.206	0	21.316	1093500000	43	25.8289	26.1207	25.9154	25.6973	25.9532	25.9841	25.29	25.8098	25.9712
	0.887613	0.231688	Q15910;Q92800	Q15910	Histone-lysine N-methyltransferase EZH2	EZH2	6	6	6	9.2	9.2	9.2	85.362	0	16.49	1131600000	46	26.0942	25.4745	25.7005	25.6022	25.4879	25.6276	25.6227	25.5206	25.5861
	0.887493	0.221406	P09012	P09012	U1 small nuclear ribonucleoprotein A	SNRPA	10	10	8	40.1	40.1	34.8	31.279	0	60.139	4718700000	114	27.4747	27.8194	27.5102	27.2442	27.2418	27.2872	27.5973	27.9238	27.6215
+	0.884848	1.86194	Q9H6W3	Q9H6W3	Bifunctional lysine-specific demethylase and histidyl-hydroxylase NO66	NO66	5	5	5	8.9	8.9	8.9	71.085	0	34.566	599080000	44	24.896	25.2862	24.9045	24.9128	21.4734	23.1414	24.7714	24.6726	24.9261
	0.883996	0.0751359	Q93009	Q93009	Ubiquitin carboxyl-terminal hydrolase 7	USP7	46	46	46	52.6	52.6	52.6	128.3	0	323.31	17933000000	861	29.5195	29.424	29.4939	29.3777	29.3945	29.3686	29.521	29.6327	29.4114
+	0.88384	1.61511	Q9UGY1	Q9UGY1	Nucleolar protein 12	NOL12	4	4	4	19.7	19.7	19.7	24.663	0	15.261	364720000	11	24.3385	24.2836	24.0941	21.0056	20.6077	22.1796	23.7794	22.5943	23.8258
	0.882965	0.167749	P33316	P33316	Deoxyuridine 5-triphosphate nucleotidohydrolase, mitochondrial	DUT	3	3	3	13.5	13.5	13.5	26.563	0	4.6877	233580000	11	23.4561	23.5994	23.5568	23.4055	23.4669	23.6078	23.4395	23.3109	23.5089
	0.882614	0.0917044	Q9H0A0	Q9H0A0	N-acetyltransferase 10	NAT10	38	38	38	46.9	46.9	46.9	115.73	0	323.31	20228000000	858	29.7537	29.7112	29.5755	29.5976	29.545	29.5046	29.6963	29.575	29.7615
	0.875805	0.148029	O75376	O75376	Nuclear receptor corepressor 1	NCOR1	32	32	30	16.9	16.9	16.3	270.21	0	231.87	3335900000	243	27.0398	27.1864	27.0531	26.8439	26.8591	26.9754	27.0706	27.1612	26.9257
	0.87026	0.0868893	Q9ULJ3	Q9ULJ3	Zinc finger and BTB domain-containing protein 21	ZBTB21	23	23	23	29.6	29.6	29.6	118.87	0	112.49	3652300000	239	27.0953	27.1503	27.1664	27.0663	26.9664	27.0067	27.0353	27.1652	27.1506
	0.869521	0.198177	Q15287	Q15287	RNA-binding protein with serine-rich domain 1	RNPS1	5	5	5	23.3	23.3	23.3	34.208	0	304.45	6089500000	128	28.1867	27.6518	28.0113	27.6194	27.8056	27.8544	28.1345	27.8861	28.2994
	0.868109	0.22408	Q13595	Q13595	Transformer-2 protein homolog alpha	TRA2A	9	9	7	33.3	33.3	27.3	32.688	0	40.543	3616900000	313	26.9444	27.3853	27.1211	26.6373	27.0803	26.9999	27.1433	26.8872	27.1439
	0.865332	0.307619	Q9H6R0	Q9H6R0	Putative ATP-dependent RNA helicase DHX33	DHX33	3	3	3	5.7	5.7	5.7	78.873	0	3.9045	161300000	9	23.3483	22.4662	22.8294	22.3461	22.6398	22.5692	22.935	23.0058	22.9258
	0.864525	0.111955	Q9H307	Q9H307	Pinin	PNN	24	24	24	35.4	35.4	35.4	81.613	0	184.96	8199800000	480	28.44	28.4585	28.1534	28.2555	28.2676	28.2646	28.5907	28.188	28.6867
	0.86448	0.114192	Q9BXS5;Q9Y6Q5	Q9BXS5	AP-1 complex subunit mu-1	AP1M1	19	19	19	57.7	57.7	57.7	48.586	0	202.47	7804400000	404	28.2782	28.1522	28.2054	28.1761	28.1486	27.9735	28.2743	28.4767	28.4135
	0.847455	0.199879	Q99590	Q99590	Protein SCAF11	SCAF11	20	20	20	15.1	15.1	15.1	164.65	0	129.84	2421000000	248	26.5526	26.8582	26.4479	26.1364	26.4159	26.4032	26.7192	26.5685	26.8059
	0.846232	0.299122	Q9P2E9	Q9P2E9	Ribosome-binding protein 1	RRBP1	33	33	32	29.5	29.5	28.9	152.47	0	323.31	6181300000	460	28.0547	28.1159	27.8849	27.4118	27.5732	27.5508	27.9276	27.9252	27.9036
	0.84548	0.122329	Q92997	Q92997	Segment polarity protein dishevelled homolog DVL-3	DVL3	10	10	9	17.7	17.7	16.8	78.054	0	31.819	2071800000	58	26.3143	26.6065	26.3644	26.3594	26.2453	26.3015	26.3027	26.6768	26.4924
	0.843865	0.200462	A4D1E9	A4D1E9	GTP-binding protein 10	GTPBP10	6	6	6	22.2	22.2	22.2	42.932	0	14.962	458160000	16	24.1966	24.1522	24.4122	24.1054	23.9859	23.954	23.8418	24.1037	24.31
	0.842579	0.0667566	Q9HCK8;Q3L8U1	Q9HCK8	Chromodomain-helicase-DNA-binding protein 8	CHD8	62	62	53	31.5	31.5	28.4	290.52	0	323.31	16746000000	597	29.3289	29.4133	29.304	29.2952	29.2551	29.2559	29.3203	29.5338	29.3214
	0.841075	0.243528	P51148;P61020;P20339	P51148;P61020;P20339	Ras-related protein Rab-5C;Ras-related protein Rab-5B;Ras-related protein Rab-5A	RAB5C;RAB5B;RAB5A	4	4	3	22.2	22.2	15.7	23.482	0	11.123	602970000	28	24.554	25.0832	24.8764	24.8586	24.6756	24.6877	24.5483	24.6686	24.5955
	0.838992	0.15577	Q53H96	Q53H96	Pyrroline-5-carboxylate reductase 3	PYCRL	3	3	3	12.8	12.8	12.8	28.663	0	10.441	508680000	39	24.3068	24.3649	24.5674	24.329	24.2711	24.4157	24.1554	24.5324	24.4453
	0.838861	0.11707	O43809	O43809	Cleavage and polyadenylation specificity factor subunit 5	NUDT21	13	13	13	63.9	63.9	63.9	26.227	0	144.89	12090000000	382	28.8468	28.893	28.895	28.6828	28.7472	28.7505	28.9286	29.1747	28.9145
	0.838239	0.165455	Q86UP2	Q86UP2	Kinectin	KTN1	15	15	14	12.7	12.7	12.7	156.27	0	21.792	723430000	50	24.8976	24.8395	24.8516	24.6415	24.4042	24.8663	24.6791	24.6514	25.0252
	0.834434	0.162992	Q5T481	Q5T481	RNA-binding protein 20	RBM20	8	8	8	13	13	13	134.36	0	24.152	960410000	51	25.1424	25.5291	25.2503	25.2278	25.0431	25.065	25.2855	25.252	25.2576
	0.831351	0.147719	O94818	O94818	Nucleolar protein 4	NOL4	7	7	5	12.5	12.5	9.2	71.356	0	16.822	400830000	22	24.0678	24.0715	23.9366	23.9786	23.6964	23.7891	24.2575	24.1991	24.2471
	0.829782	0.231892	Q6PK04	Q6PK04	Coiled-coil domain-containing protein 137	CCDC137	8	8	8	30.4	30.4	30.4	33.231	0	21.617	1040500000	52	25.422	25.8478	25.1674	25.2277	25.2056	25.1294	25.2522	25.0525	25.4889
	0.826602	0.130745	P62277	P62277	40S ribosomal protein S13	RPS13	8	8	8	45.7	45.7	45.7	17.222	0	29.971	35180000000	332	30.4714	30.5736	30.3774	30.3839	30.4028	30.2595	30.3179	30.5858	30.6006
	0.823881	0.220767	Q7Z3K3	Q7Z3K3	Pogo transposable element with ZNF domain	POGZ	22	22	22	22.8	22.8	22.8	155.34	0	169	3540700000	181	27.1366	27.5552	27.0887	26.8741	27.0474	27.0336	27.146	27.2165	27.2823
	0.82122	0.126971	Q9NZB2;Q5T035	Q9NZB2	Constitutive coactivator of PPAR-gamma-like protein 1	FAM120A	15	15	15	16.5	16.5	16.5	121.89	0	36.839	1365000000	86	25.6582	26.004	25.8045	25.6395	25.7626	25.7777	25.7733	25.8501	25.5061
	0.813907	0.223699	Q13895	Q13895	Bystin	BYSL	9	9	9	27.5	27.5	27.5	49.601	0	17.802	578680000	56	24.4146	24.5543	24.6049	24.4594	23.9589	24.1764	24.3173	24.1648	24.4066
	0.810398	0.286384	O94762	O94762	ATP-dependent DNA helicase Q5	RECQL5	7	7	7	8.6	8.6	8.6	108.86	0	12.205	395250000	21	23.9929	24.5288	23.6846	23.7908	23.7964	23.7394	23.9422	24.2443	23.841
	0.808208	0.154375	Q9UIF9	Q9UIF9	Bromodomain adjacent to zinc finger domain protein 2A	BAZ2A	16	16	16	10.8	10.8	10.8	211.2	0	76.198	1794600000	106	26.3562	26.1201	26.0235	26.0924	26.0741	26.1734	26.4001	25.8466	26.2769
	0.806724	0.129803	O75643	O75643	U5 small nuclear ribonucleoprotein 200 kDa helicase	SNRNP200	92	92	92	57.1	57.1	57.1	244.5	0	323.31	49359000000	1897	30.9774	31.0067	30.9648	30.78	30.754	30.7305	31.0519	30.9682	30.9389
	0.805301	1.16375	O15541	O15541	RING finger protein 113A	RNF113A	3	3	3	8.2	8.2	8.2	38.787	0	9.0486	281780000	14	23.7682	24.1928	23.7564	23.8499	22.2144	22.8594	21.9082	24.1925	23.8664
	0.800302	0.28695	Q14191	Q14191	Werner syndrome ATP-dependent helicase	WRN	2	2	2	1.6	1.6	1.6	162.46	0	4.1011	75907000	11	21.6581	22.2921	21.683	21.5385	21.2286	21.651	21.614	21.6607	21.5275
	0.800075	0.0818294	P24928	P24928	DNA-directed RNA polymerase II subunit RPB1	POLR2A	37	37	37	25	25	25	217.17	0	306.67	4605200000	374	27.5185	27.6324	27.5046	27.4342	27.4121	27.464	27.4329	27.5418	27.4389
	0.799722	0.634208	Q12923	Q12923	Tyrosine-protein phosphatase non-receptor type 13	PTPN13	7	7	7	4	4	4	276.9	0	34.123	254600000	13	23.5438	23.9061	23.6572	23.7092	23.1289	23.001	23.2536	23.1935	23.0374
	0.799121	1.12073	Q9BTT4	Q9BTT4	Mediator of RNA polymerase II transcription subunit 10	MED10	4	4	4	38.5	38.5	38.5	15.688	0	8.9573	369290000	27	24.6485	24.3795	24.1703	24.213	23.8972	21.4973	24.1076	24.2117	24.0935
	0.796175	0.544803	P48382	P48382	DNA-binding protein RFX5	RFX5	9	9	9	17.2	17.2	17.2	65.322	0	18.289	379410000	31	23.8396	24.4189	23.9777	22.5432	23.3496	23.5365	23.9291	23.9474	24.192
	0.796022	0.187513	Q03111	Q03111	Protein ENL	MLLT1	9	9	9	20	20	20	62.055	0	37.952	2026500000	117	26.3263	26.4859	26.46	26.4274	26.3851	26.1998	26.3129	26.6767	26.3358
	0.794922	0.234509	P62987;P62979;P0CG47;P0CG48	P62987;P62979;P0CG47;P0CG48	Ubiquitin-60S ribosomal protein L40;Ubiquitin;60S ribosomal protein L40;Ubiquitin-40S ribosomal protein S27a;Ubiquitin;40S ribosomal protein S27a;Polyubiquitin-B;Ubiquitin;Polyubiquitin-C;Ubiquitin	UBA52;RPS27A;UBB;UBC	3	3	3	26.6	26.6	26.6	14.728	0	35.873	1688300000	35	25.8502	26.0956	26.1558	25.9196	26.0262	26.0255	25.9373	26.599	26.4654
	0.786587	0.458649	O00429	O00429	Dynamin-1-like protein	DNM1L	3	3	3	8.2	8.2	8.2	81.876	0	9.1579	78944000	8	21.4635	22.6678	22.594	21.8567	21.7086	21.451	21.4941	21.6941	22.1055
	0.775608	0.116498	P35269	P35269	General transcription factor IIF subunit 1	GTF2F1	13	13	13	29.6	29.6	29.6	58.24	0	308.35	5771400000	281	27.8661	27.9897	27.803	27.7991	27.6837	27.7007	27.5825	27.8716	27.5227
	0.77319	0.120777	O95639	O95639	Cleavage and polyadenylation specificity factor subunit 4	CPSF4	6	6	6	33.1	33.1	33.1	30.255	0	88.139	1874600000	83	26.3633	26.242	26.2209	26.1447	26.1004	26.3822	26.1679	26.1302	26.1741
	0.768359	0.10043	O75398	O75398	Deformed epidermal autoregulatory factor 1 homolog	DEAF1	8	8	8	23.9	23.9	23.9	59.327	0	70.998	710400000	12	24.8969	24.9277	24.6931	24.7811	24.6498	24.7057	24.4556	24.7099	21.9144
	0.766656	0.186303	O15164	O15164	Transcription intermediary factor 1-alpha	TRIM24	9	9	8	11.8	11.8	11	116.83	0	20.251	702190000	57	24.8016	25.2097	24.7152	24.7675	24.6799	24.6543	24.8241	24.9268	24.6372
	0.763515	0.188398	Q14676	Q14676	Mediator of DNA damage checkpoint protein 1	MDC1	42	42	42	30.6	30.6	30.6	226.66	0	323.31	9981200000	487	28.9855	28.536	28.4873	28.5427	28.4556	28.471	28.8518	28.5358	28.7036
	0.761131	0.556862	Q8N2M8	Q8N2M8	CLK4-associating serine/arginine rich protein	CLASRP	2	2	2	3.4	3.4	3.4	77.16	0.0003885	3.0456	97629000	20	22.4753	22.4877	21.9485	22.1725	21.2622	22.0022	22.7505	22.175	22.1809
	0.759785	0.178715	Q86T24	Q86T24	Transcriptional regulator Kaiso	ZBTB33	26	26	26	57.6	57.6	57.6	74.484	0	323.31	34190000000	783	30.513	30.4471	30.5313	30.3991	30.3208	30.3608	30.4686	30.5647	30.4608
	0.751718	0.193659	Q76L83	Q76L83	Putative Polycomb group protein ASXL2	ASXL2	5	5	5	3.8	3.8	3.8	153.82	0	7.4049	324280000	28	23.76	23.8584	23.6624	23.6389	23.405	23.814	23.8339	23.8035	23.8881
	0.751281	0.309847	O43707;Q08043	O43707	Alpha-actinin-4	ACTN4	7	7	2	8.6	8.6	2	104.85	0	17.276	691690000	40	25.1285	24.8471	24.7658	24.5387	24.8822	25.0547	24.7383	24.8652	24.7337
	0.750212	0.139958	P55735	P55735	Protein SEC13 homolog	SEC13	4	4	4	22.4	22.4	22.4	35.54	0	34.657	415230000	16	23.7661	24.1457	24.1011	23.8374	23.9324	23.8893	24.4476	24.0969	24.2108
	0.747008	0.187596	Q8IXQ4	Q8IXQ4	GPALPP motifs-containing protein 1	GPALPP1	6	6	6	18.5	18.5	18.5	38.141	0	25.972	942590000	79	25.0712	25.5248	25.2503	25.096	25.0104	25.062	25.1538	25.5045	25.0668
	0.746514	0.141294	Q9BYJ9	Q9BYJ9	YTH domain-containing family protein 1	YTHDF1	9	9	5	14.7	14.7	7.5	60.873	0	23.08	1128600000	49	25.3126	25.5237	25.4987	25.3343	25.3518	25.5079	25.4132	25.5717	25.4285
	0.745671	0.15599	P78345	P78345	Ribonuclease P protein subunit p38	RPP38	8	8	8	34.3	34.3	34.3	31.834	0	35.926	477310000	22	24.1078	24.3691	24.3901	24.1562	24.1452	24.1787	24.269	24.3357	24.1677
	0.744874	0.417769	Q8WUU4	Q8WUU4	Zinc finger protein 296	ZNF296	3	3	3	14.9	14.9	14.9	50.81	0	34.754	212490000	16	23.3105	23.9476	23.2618	23.3035	23.3217	22.3846	23.2538	23.3023	23.2856
	0.741112	0.655907	Q13616	Q13616	Cullin-1	CUL1	5	5	5	9.1	9.1	9.1	89.677	0	11.548	159560000	15	22.7597	23.6349	22.5739	21.0756	22.33	22.8547	22.9206	22.8821	22.8564
	0.739907	1.59113	Q9H8H2	Q9H8H2	Probable ATP-dependent RNA helicase DDX31	DDX31	8	8	8	11.3	11.3	11.3	94.086	0	21.887	821810000	38	25.3425	25.3858	25.3795	24.9366	24.7386	21.6812	25.2521	24.8189	25.1541
	0.739778	0.190039	Q5VTL8	Q5VTL8	Pre-mRNA-splicing factor 38B	PRPF38B	13	13	13	31.1	31.1	31.1	64.467	0	74.825	6303700000	179	27.9755	27.9773	28.0511	27.6837	28.024	28.0431	28.1693	28.0465	28.168
	0.738712	0.219453	Q9H7B2	Q9H7B2	Ribosome production factor 2 homolog	RPF2	11	11	11	41.5	41.5	41.5	35.582	0	114.4	4183800000	133	27.4254	27.6825	27.4679	27.11	27.3653	27.362	27.3825	27.0227	27.6863
	0.738146	0.164202	Q9HDC5	Q9HDC5	Junctophilin-1	JPH1	5	5	5	10.3	10.3	10.3	71.685	0	21.013	576370000	38	24.383	24.9003	24.5761	24.4274	24.3635	24.3903	24.341	24.5963	24.3574
	0.736191	0.44879	Q5VST9	Q5VST9	Obscurin	OBSCN	2	2	2	0.4	0.4	0.4	868.47	0.00075443	2.5287	39019000000	27	30.0734	30.4151	31.1421	30.6296	29.6995	30.1001	30.2924	30.9376	30.221
	0.735322	0.663912	Q8NDF8	Q8NDF8	Non-canonical poly(A) RNA polymerase PAPD5	PAPD5	6	6	6	14.7	14.7	14.7	63.266	0	28.349	310670000	14	23.9034	23.9418	23.724	23.6157	23.5144	21.6773	21.4452	23.6009	23.8855
	0.733053	0.160876	Q8WVC0	Q8WVC0	RNA polymerase-associated protein LEO1	LEO1	19	19	19	42.9	42.9	42.9	75.403	0	145.71	5524100000	257	27.7361	28.0829	27.84	27.6842	27.6573	27.5278	27.662	28.0686	27.6701
	0.730768	0.211697	Q9Y2F5	Q9Y2F5	Little elongation complex subunit 1	ICE1	20	20	20	11.6	11.6	11.6	247.89	0	61.99	1585500000	124	26.0917	26.138	25.9988	25.9254	26.148	26.0509	26.2306	26.0068	26.1728
	0.729202	0.113467	Q12873	Q12873	Chromodomain-helicase-DNA-binding protein 3	CHD3	49	34	25	30.8	22	16	226.59	0	145.9	4266000000	295	27.3393	27.4405	27.2592	27.2419	27.1055	27.1728	27.4718	27.6204	27.3628
	0.728594	0.366253	Q14BN4	Q14BN4	Sarcolemmal membrane-associated protein	SLMAP	3	3	3	6.2	6.2	6.2	95.197	0	8.841	94491000	7	22.5977	23.0325	22.8334	21.1029	21.7695	22.9168	21.2967	21.7303	22.2862
	0.724504	0.444631	Q13472	Q13472	DNA topoisomerase 3-alpha	TOP3A	3	3	3	4.1	4.1	4.1	112.37	0	8.701	164390000	14	22.9422	23.2468	23.0571	22.8534	22.9566	22.766	23.075	23.1325	23.0701
	0.721032	0.0935857	Q5TKA1	Q5TKA1	Protein lin-9 homolog	LIN9	10	10	10	24.9	24.9	24.9	61.945	0	85.713	1477300000	93	25.8506	25.7302	25.96	25.8066	25.8083	25.7276	25.5873	26.0599	25.6093
	0.719178	0.308021	Q9UKA4	Q9UKA4	A-kinase anchor protein 11	AKAP11	2	2	2	2.4	2.4	2.4	210.51	0.00075386	2.5235	64552000	11	21.6596	22.3011	21.6109	21.4846	21.223	21.2993	21.5538	21.206	21.5071
	0.717699	0.32594	Q16531	Q16531	DNA damage-binding protein 1	DDB1	8	8	8	7.5	7.5	7.5	126.97	0	13.053	557630000	24	24.4589	24.2772	24.8934	24.1956	24.3923	24.7167	24.6637	25.1466	24.9589
	0.717487	0.151297	Q7Z7C8	Q7Z7C8	Transcription initiation factor TFIID subunit 8	TAF8	6	6	6	36.5	36.5	36.5	34.262	0	94.044	652330000	91	24.8426	24.9158	24.7806	24.5839	24.6094	24.6174	24.641	24.9519	24.7034
	0.704873	0.750213	Q01831	Q01831	DNA repair protein complementing XP-C cells	XPC	5	5	5	7.8	7.8	7.8	105.95	0	12.977	432910000	14	24.4626	24.6605	23.9901	24.0405	24.106	24.0867	24.3291	24.0952	24.8999
	0.702903	0.4259	Q9HA64	Q9HA64	Ketosamine-3-kinase	FN3KRP	3	3	3	13.9	13.9	13.9	34.412	0	12.58	278730000	20	24.0716	23.6206	23.9591	23.5095	24.2311	23.7405	23.8132	23.6359	21.6642
	0.702606	0.959934	Q96CN7	Q96CN7	Isochorismatase domain-containing protein 1	ISOC1	3	3	3	14.8	14.8	14.8	32.236	0	15.376	190460000	19	23.407	22.5137	23.3907	21.7798	23.7269	20.8435	23.543	22.5993	21.5929
	0.701503	0.0718428	O15084	O15084	Serine/threonine-protein phosphatase 6 regulatory ankyrin repeat subunit A	ANKRD28	12	12	12	15.6	15.6	15.6	112.96	0	48.643	1885300000	113	26.2349	26.2614	26.2246	26.0613	26.1938	26.1883	26.0222	26.3633	26.0846
	0.695611	0.109834	Q07021	Q07021	Complement component 1 Q subcomponent-binding protein, mitochondrial	C1QBP	9	9	9	60.6	60.6	60.6	31.362	0	323.31	50267000000	612	31.01	30.9935	31.1945	31.1052	30.8885	30.8638	30.9652	30.9611	30.8324
	0.694224	0.18652	P98170	P98170	E3 ubiquitin-protein ligase XIAP	XIAP	6	6	6	14.3	14.3	14.3	56.684	0	6.8327	145630000	11	22.6487	23.0377	22.8974	22.5813	22.5603	22.8494	21.6572	22.6971	21.0929
	0.693802	0.428942	P52756	P52756	RNA-binding protein 5	RBM5	2	2	2	5	5	5	92.153	0	25.311	74647000	3	22.3006	22.3977	22.5008	21.3685	21.3315	22.2108	21.0624	20.93	22.3167
	0.693302	0.1059	P13010	P13010	X-ray repair cross-complementing protein 5	XRCC5	29	29	29	55.1	55.1	55.1	82.704	0	323.31	12363000000	486	29.1156	28.7846	28.8334	28.7121	28.7746	28.8077	29.3309	29.3242	29.0564
	0.691198	0.113902	Q9H583	Q9H583	HEAT repeat-containing protein 1;HEAT repeat-containing protein 1, N-terminally processed	HEATR1	44	44	44	27.4	27.4	27.4	242.37	0	300.17	7736800000	555	28.3473	28.3401	28.2871	28.2377	28.1894	28.2269	28.5115	28.1986	28.3659
	0.688757	0.108998	O00567	O00567	Nucleolar protein 56	NOP56	33	33	33	64.8	64.8	64.8	66.049	0	323.31	43536000000	1035	30.8227	30.98	30.7164	30.69	30.7821	30.7497	30.8475	30.35	30.801
	0.688223	0.267179	Q13356	Q13356	Peptidyl-prolyl cis-trans isomerase-like 2	PPIL2	10	10	10	24.2	24.2	24.2	58.823	0	39.643	611040000	46	24.3889	25.1988	24.5711	24.3531	24.4301	24.3613	24.4633	24.6148	24.3915
	0.66702	0.152424	O95218	O95218	Zinc finger Ran-binding domain-containing protein 2	ZRANB2	9	9	9	25.5	25.5	25.5	37.404	0	86.924	2226700000	153	26.3503	26.7823	26.3047	26.3524	26.3093	26.3189	26.4776	26.5635	26.2417
	0.660964	0.160951	Q9Y3B9	Q9Y3B9	RRP15-like protein	RRP15	6	6	6	20.2	20.2	20.2	31.484	0	12.86	1490700000	81	26.1323	25.7547	26.0282	25.7715	25.7912	25.8209	25.9551	25.8599	26.1875
	0.657336	0.147227	Q96EB6	Q96EB6	NAD-dependent protein deacetylase sirtuin-1;SirtT1 75 kDa fragment	SIRT1	9	9	9	15.5	15.5	15.5	81.68	0	28.221	735840000	44	24.8651	25.1016	24.6285	24.7431	24.725	24.8703	24.8271	24.8376	24.8505
	0.656724	0.502738	P14621	P14621	Acylphosphatase-2	ACYP2	3	3	3	29.3	29.3	29.3	11.139	0.00038432	2.7963	184490000	12	23.097	23.2724	23.5875	23.0191	23.2975	23.1272	23.0071	23.0015	22.8302
	0.65591	0.128137	Q96KR1	Q96KR1	Zinc finger RNA-binding protein	ZFR	27	27	27	33.5	33.5	33.5	117.01	0	323.31	12243000000	565	28.9459	29.1493	28.8623	28.9458	28.953	28.9334	28.9493	28.7534	29.0506
	0.65532	0.13355	P53999	P53999	Activated RNA polymerase II transcriptional coactivator p15	SUB1	5	5	5	44.1	44.1	44.1	14.395	0	20.396	1967400000	51	26.3275	26.4353	26.37	26.3617	26.3033	26.3596	26.1027	26.2482	26.2806
	0.649023	1.11062	Q7Z7K6	Q7Z7K6	Centromere protein V	CENPV	5	5	5	26.2	26.2	26.2	29.946	0	40.634	927170000	29	25.6819	25.9461	24.8762	21.6634	24.7675	24.8588	25.0488	24.9553	25.5642
	0.647867	0.145932	Q8WXD5	Q8WXD5	Gem-associated protein 6	GEMIN6	3	3	3	21.6	21.6	21.6	18.824	0	16.579	1083000000	61	25.2799	25.7786	25.4424	25.3412	25.4431	25.4726	25.4123	25.3378	25.3622
	0.642439	0.678188	P0C860;Q8N5Y2	P0C860;Q8N5Y2	Putative male-specific lethal-3 protein-like 2;Male-specific lethal 3 homolog	MSL3P1;MSL3	3	3	3	8.7	8.7	8.7	51.069	0.00039651	3.3356	175190000	7	23.303	23.6428	22.9692	22.8627	23.101	23.2135	23.0763	23.3899	23.3977
	0.640231	0.166744	P52657;REV__Q6UB99	P52657	Transcription initiation factor IIA subunit 2	GTF2A2	3	3	3	21.1	21.1	21.1	12.457	0	3.6572	629540000	11	24.772	24.4331	25.0215	24.6499	24.5454	24.7375	24.845	25.2129	24.9863
	0.635063	0.554274	P25786	P25786	Proteasome subunit alpha type-1	PSMA1	2	2	2	7.6	7.6	7.6	29.555	0.0011099	2.262	48618000	16	22.279	23.0369	22.114	21.173	22.456	22.9056	21.3914	22.0527	22.8204
	0.633532	0.0936015	Q99733	Q99733	Nucleosome assembly protein 1-like 4	NAP1L4	8	7	7	34.4	31.7	31.7	42.823	0	142.38	2467700000	143	26.5972	26.6903	26.6164	26.4721	26.4614	26.4716	26.3782	26.6235	26.4178
	0.63232	0.104314	P62280	P62280	40S ribosomal protein S11	RPS11	11	11	11	53.8	53.8	53.8	18.431	0	72.579	16194000000	299	29.4099	29.3179	29.337	29.1146	29.1729	29.1666	29.307	29.208	29.4137
	0.630893	0.0999924	O15226	O15226	NF-kappa-B-repressing factor	NKRF	26	26	26	38.3	38.3	38.3	77.672	0	219.7	8449300000	319	28.3588	28.4406	28.313	28.3823	28.3835	28.2589	28.3953	28.2593	28.4056
	0.629963	0.162107	Q9UPW5	Q9UPW5	Cytosolic carboxypeptidase 1	AGTPBP1	5	5	5	4.5	4.5	4.5	138.45	0	13.511	348980000	43	23.9807	23.984	23.6394	23.6318	23.6148	23.5561	23.791	24.08	23.7392
	0.629559	0.124443	Q9H501	Q9H501	ESF1 homolog	ESF1	39	39	39	39.5	39.5	39.5	98.795	0	230.62	15445000000	569	29.2693	29.4215	29.2339	29.1387	29.0379	29.1031	29.2526	29.3454	29.2532
	0.628121	0.318018	Q96AB3	Q96AB3	Isochorismatase domain-containing protein 2, mitochondrial	ISOC2	4	4	4	31.2	31.2	31.2	22.337	0	69.195	2314700000	89	27.0847	26.475	26.967	26.8182	26.9351	26.7251	26.5615	26.3502	26.4221
	0.622713	0.178778	Q96JC9	Q96JC9	ELL-associated factor 1	EAF1	4	4	4	22.8	22.8	22.8	29.042	0	3.5417	475490000	18	24.1204	24.395	24.2899	23.9466	24.3235	24.3325	24.4343	24.6176	24.5245
	0.621796	0.166407	Q9NUL3	Q9NUL3	Double-stranded RNA-binding protein Staufen homolog 2	STAU2	9	7	7	15.8	13.2	13.2	62.64	0	34.593	474200000	23	24.1281	24.5497	24.2917	24.1141	24.2951	24.113	24.1063	23.9201	24.1197
	0.62121	0.614812	Q14318	Q14318	Peptidyl-prolyl cis-trans isomerase FKBP8	FKBP8	2	2	2	10.9	10.9	10.9	44.561	0	11.287	69596000	9	22.5791	22.7111	23.1744	23.4701	22.4647	21.3392	21.0749	21.5504	21.8922
	0.620218	0.537584	Q9H2M9	Q9H2M9	Rab3 GTPase-activating protein non-catalytic subunit	RAB3GAP2	3	3	3	4.2	4.2	4.2	155.98	0.00039108	3.129	65510000	3	21.683	23.3296	21.5815	22.0433	21.1423	21.6677	21.5973	21.6854	21.4472
	0.619261	0.140992	Q9BZJ0	Q9BZJ0	Crooked neck-like protein 1	CRNKL1	10	10	10	12	12	12	100.45	0	26.939	952980000	77	25.1009	25.4572	25	25.0813	24.8911	25.1115	25.1552	25.1485	25.0067
	0.61446	0.180534	O75586	O75586	Mediator of RNA polymerase II transcription subunit 6	MED6	3	3	3	20.7	20.7	20.7	28.424	0	23.878	570040000	32	24.3268	24.6833	24.6422	24.4901	24.4777	24.2451	24.5808	24.8205	24.6073
	0.612688	0.395925	P24468;P10589	P24468;P10589	COUP transcription factor 2;COUP transcription factor 1	NR2F2;NR2F1	2	2	2	5.6	5.6	5.6	45.571	0	6.2303	86734000	7	22.1869	23.2826	21.9693	22.3743	22.4645	21.9568	21.9177	22.5872	21.8064
	0.609612	0.119744	Q9BYG3	Q9BYG3	MKI67 FHA domain-interacting nucleolar phosphoprotein	NIFK	13	13	13	56.7	56.7	56.7	34.222	0	222.57	4643100000	200	27.6684	27.7189	27.5076	27.5686	27.3707	27.5036	27.2319	27.1049	27.4185
	0.608472	0.146127	Q9UDY2	Q9UDY2	Tight junction protein ZO-2	TJP2	25	25	25	26.8	26.8	26.8	133.96	0	65.588	2111800000	145	26.5342	26.4924	26.4213	26.1632	26.1623	26.2554	26.1182	26.2308	26.1309
	0.605407	0.121366	P55209	P55209	Nucleosome assembly protein 1-like 1	NAP1L1	11	11	10	50.1	50.1	47.6	45.374	0	288.57	22818000000	401	29.7907	29.8757	29.819	29.498	29.6165	29.676	29.6519	29.9289	29.7693
	0.601343	0.0927693	P78344	P78344	Eukaryotic translation initiation factor 4 gamma 2	EIF4G2	9	9	9	9.3	9.3	9.3	102.36	0	12.286	633040000	33	24.7755	24.528	24.8478	24.5332	24.6695	24.5835	24.4313	24.5907	24.7246
	0.600984	0.383843	Q6PIY7	Q6PIY7	Poly(A) RNA polymerase GLD2	PAPD4	3	3	3	7.4	7.4	7.4	56.027	0	7.0304	64766000	12	21.7353	21.8777	22.2565	21.6752	21.7613	22.3352	21.5476	21.4448	21.4231
	0.597873	0.225223	Q5T3I0	Q5T3I0	G patch domain-containing protein 4	GPATCH4	13	13	13	35.4	35.4	35.4	50.381	0	91.355	2242300000	149	26.7758	26.6598	26.1785	26.327	26.0373	26.0535	26.1055	26.3375	26.4229
	0.594566	0.0957899	O75717	O75717	WD repeat and HMG-box DNA-binding protein 1	WDHD1	16	16	16	17	17	17	125.97	0	54.134	1655000000	70	26.0269	26.1112	26.041	25.8079	26.0033	25.8137	25.906	26.1252	25.9195
	0.594058	0.0700032	O95232	O95232	Luc7-like protein 3	LUC7L3	18	18	18	33.8	33.8	33.8	51.466	0	235.04	11029000000	430	28.6686	28.6953	28.68	28.5364	28.6842	28.6779	28.865	28.7705	28.9143
	0.593922	0.189675	Q96C92	Q96C92	Serologically defined colon cancer antigen 3	SDCCAG3	4	4	4	14.5	14.5	14.5	47.961	0	28.698	474010000	40	24.5787	23.9121	24.548	24.1507	24.1823	24.0745	24.2118	24.3836	23.8561
	0.593467	0.10592	Q9UMS4	Q9UMS4	Pre-mRNA-processing factor 19	PRPF19	17	17	17	57.7	57.7	57.7	55.18	0	321.93	32935000000	490	30.4772	30.2702	30.3456	30.2495	30.1535	30.198	30.2231	30.3533	30.3897
	0.591931	0.140604	Q5VVJ2	Q5VVJ2	Histone H2A deubiquitinase MYSM1	MYSM1	9	9	9	14.4	14.4	14.4	95.031	0	30.994	601960000	30	24.5226	24.6356	24.7047	24.4618	24.1972	24.6932	24.4989	24.5902	24.5023
	0.588748	0.513619	Q96CP2;Q4VC44	Q96CP2	FLYWCH family member 2	FLYWCH2	3	3	3	32.1	32.1	32.1	14.563	0	22.135	216610000	29	23.5571	23.9042	23.4279	23.4248	23.6578	23.37	21.4777	23.0838	23.0217
	0.586974	0.154581	Q05682	Q05682	Caldesmon	CALD1	4	4	4	5.9	5.9	5.9	93.23	0	6.244	80403000	20	22.1022	22.2673	21.9835	21.9684	21.852	21.8197	21.7681	21.4395	21.7947
	0.586211	0.16621	Q9UPN7	Q9UPN7	Serine/threonine-protein phosphatase 6 regulatory subunit 1	PPP6R1	7	7	7	12.7	12.7	12.7	96.723	0	41.911	933920000	79	25.0181	25.521	25.0385	24.9409	25.0469	25.1047	25.0315	25.36	24.9693
	0.585433	0.281801	O00217	O00217	NADH dehydrogenase [ubiquinone] iron-sulfur protein 8, mitochondrial	NDUFS8	3	3	3	15.2	15.2	15.2	23.705	0	16.738	417730000	31	24.4886	23.8589	24.516	23.6	23.7455	23.878	23.9809	23.6772	23.956
	0.585404	0.119786	Q99880;Q99879;Q99877;Q93079;Q5QNW6;P62807;P58876;P57053;O60814;Q96A08	Q99880;Q99879;Q99877;Q93079;Q5QNW6;P62807;P58876;P57053;O60814;Q96A08	Histone H2B type 1-L;Histone H2B type 1-M;Histone H2B type 1-N;Histone H2B type 1-H;Histone H2B type 2-F;Histone H2B type 1-C/E/F/G/I;Histone H2B type 1-D;Histone H2B type F-S;Histone H2B type 1-K;Histone H2B type 1-A	HIST1H2BL;HIST1H2BM;HIST1H2BN;HIST1H2BH;HIST2H2BF;HIST1H2BC;HIST1H2BD;H2BFS;HIST1H2BK;HIST1H2BA	6	6	2	41.3	41.3	7.9	13.952	0	84.219	204940000000	1224	32.92	33.2163	33.0384	32.7714	33.0974	33.0964	32.8901	32.8079	33.4725
	0.581157	0.575653	P19387	P19387	DNA-directed RNA polymerase II subunit RPB3	POLR2C	3	3	3	24.7	24.7	24.7	31.441	0	18.516	346950000	40	24.2014	24.0235	23.624	23.6466	21.8241	23.513	23.9169	24.1461	23.7427
	0.579925	0.889681	Q53HL2	Q53HL2	Borealin	CDCA8	3	3	3	12.9	12.9	12.9	31.323	0	12.977	512600000	5	24.2549	24.6551	24.3186	24.4145	22.3242	21.6847	24.2847	24.2147	24.3992
	0.578643	0.121704	P49761	P49761	Dual specificity protein kinase CLK3	CLK3	10	10	10	24	24	24	73.514	0	46.455	2015900000	89	26.4162	26.2085	26.406	26.292	26.2796	26.4047	26.6175	26.3513	26.545
	0.577859	0.145391	P11388	P11388	DNA topoisomerase 2-alpha	TOP2A	63	63	51	44	44	36.3	174.38	0	323.31	19021000000	866	29.7147	29.281	29.5406	29.2548	29.4757	29.5157	29.9622	29.8008	29.9271
	0.57745	0.196083	O60832	O60832	H/ACA ribonucleoprotein complex subunit 4	DKC1	21	21	21	47.9	47.9	47.9	57.673	0	196.44	12042000000	414	28.8446	29.2765	28.8369	28.836	28.8322	28.9764	28.8359	28.8636	29.1025
	0.566151	0.274433	P49207	P49207	60S ribosomal protein L34	RPL34	4	4	4	21.4	21.4	21.4	13.293	0	8.9644	13170000000	197	29.4608	28.4793	29.4292	28.9102	28.7958	28.6605	29.4518	29.0969	29.5986
	0.565002	0.083402	Q5VWG9	Q5VWG9	Transcription initiation factor TFIID subunit 3	TAF3	15	15	15	19.1	19.1	19.1	103.58	0	44.444	3468200000	93	27.1269	27.1673	27.0676	27.0576	27.1255	27.1505	27.2395	27.1103	27.081
	0.564695	0.558012	Q5T5U3	Q5T5U3	Rho GTPase-activating protein 21	ARHGAP21	2	2	2	1.6	1.6	1.6	217.33	0.00039355	3.2184	38080000	6	21.2847	23.4159	21.6945	21.1808	21.5303	22.1626	22.0419	23.4431	22.272
	0.561208	0.176636	Q15050	Q15050	Ribosome biogenesis regulatory protein homolog	RRS1	9	9	9	30.7	30.7	30.7	41.193	0	201.89	3982700000	143	27.2711	27.6977	27.2279	27.2406	27.1199	27.1526	27.3569	27.0971	27.6625
	0.560514	0.0848738	O43719	O43719	HIV Tat-specific factor 1	HTATSF1	14	14	14	22.3	22.3	22.3	85.852	0	55.794	2210700000	136	26.1977	26.3461	26.2161	26.1303	26.2278	26.2864	26.2536	26.4732	26.0388
	0.548993	0.0732759	Q9Y2W2	Q9Y2W2	WW domain-binding protein 11	WBP11	15	15	15	25.6	25.6	25.6	69.997	0	87.42	5014400000	200	27.5892	27.7517	27.5513	27.4853	27.4878	27.5113	27.5694	27.7562	27.4333
	0.547561	0.125482	Q9Y2R4	Q9Y2R4	Probable ATP-dependent RNA helicase DDX52	DDX52	18	18	18	44.1	44.1	44.1	67.497	0	250.6	4227500000	275	27.6127	27.1922	27.5434	27.3355	27.3182	27.4225	27.5158	27.2895	27.5834
	0.544656	0.0580991	Q5VT52	Q5VT52	Regulation of nuclear pre-mRNA domain-containing protein 2	RPRD2	30	30	30	33.5	33.5	33.5	156.02	0	323.31	7786900000	353	28.3308	28.229	28.3359	28.2826	28.1563	28.2129	28.191	28.3307	28.1607
	0.541099	0.133016	Q9UEG4	Q9UEG4	Zinc finger protein 629	ZNF629	6	6	6	7.7	7.7	7.7	96.619	0	9.8018	601320000	26	24.3874	24.7345	24.6673	24.521	24.7279	24.362	24.6309	24.9064	24.5669
	0.539626	0.152376	P18583	P18583	Protein SON	SON	42	42	42	26.4	26.4	26.4	263.83	0	323.31	17703000000	641	29.531	29.4016	29.5318	29.4219	29.5806	29.5202	29.6722	29.4914	29.4985
	0.537068	0.105583	Q01105;P0DME0	Q01105;P0DME0	Protein SET;Protein SETSIP	SET;SETSIP	8	8	8	39	39	39	33.488	0	323.31	8628800000	258	28.365	28.5412	28.4209	28.4683	28.4349	28.4434	28.3765	28.5751	28.3317
	0.53691	0.110843	Q92541	Q92541	RNA polymerase-associated protein RTF1 homolog	RTF1	11	11	11	16.2	16.2	16.2	80.313	0	35.121	1297100000	77	25.5557	25.8274	25.8152	25.5363	25.659	25.5043	25.6956	25.741	25.5616
	0.536193	0.15859	Q8NDV7	Q8NDV7	Trinucleotide repeat-containing gene 6A protein	TNRC6A	3	3	3	2.8	2.8	2.8	210.29	0	7.8295	203120000	19	23.2067	23.3145	22.7726	23.1173	23.09	22.9417	22.9142	23.0094	22.9811
	0.535486	0.135065	Q15369	Q15369	Transcription elongation factor B polypeptide 1	TCEB1	5	5	5	58	58	58	12.473	0	103.6	2561600000	45	26.6026	26.6816	26.4454	26.4136	26.2918	26.2547	26.3069	26.5777	26.5125
	0.532749	0.756532	P45974	P45974	Ubiquitin carboxyl-terminal hydrolase 5	USP5	4	4	4	6.5	6.5	6.5	95.785	0	12.742	169150000	8	22.6261	22.6398	22.3593	23.012	20.2672	23.1237	21.7583	22.5416	22.4161
	0.531626	0.30435	P35080	P35080	Profilin-2	PFN2	2	2	2	15.7	15.7	15.7	15.046	0	36.013	1093300000	42	25.6988	25.5296	25.853	25.7372	25.8417	25.7807	25.4381	25.5202	25.2824
	0.526494	0.282275	Q7L8L6	Q7L8L6	FAST kinase domain-containing protein 5	FASTKD5	4	4	4	9.6	9.6	9.6	86.573	0	8.6161	89116000	5	22.1165	22.8771	22.5295	22.337	21.7605	21.8379	22.3781	21.1346	22.0016
	0.523939	0.912307	P61244	P61244	Protein max	MAX	3	3	3	20.6	20.6	20.6	18.275	0	10.781	355440000	22	23.9116	23.7904	23.8741	23.6373	23.801	23.7384	24.3054	23.938	24.0008
	0.522301	0.0779104	Q96RE7	Q96RE7	Nucleus accumbens-associated protein 1	NACC1	10	10	10	27.7	27.7	27.7	57.258	0	124.88	3717900000	156	27.3109	27.1889	27.3021	27.0431	27.1601	27.1293	27.0373	27.3595	27.0779
	0.52082	0.11361	Q8N3X1	Q8N3X1	Formin-binding protein 4	FNBP4	16	16	16	19.6	19.6	19.6	110.26	0	78.441	2140500000	181	26.4896	26.5225	26.2793	26.2596	26.1331	26.2983	26.3205	26.616	26.3787
	0.518511	0.108265	Q8TA86	Q8TA86	Retinitis pigmentosa 9 protein	RP9	7	7	7	35.7	35.7	35.7	26.106	0	20.008	968900000	72	25.198	25.3055	25.1953	25.2511	25.2813	25.2694	25.1452	25.2885	25.3075
	0.514851	1.08878	Q96S94	Q96S94	Cyclin-L2	CCNL2	6	6	6	17.9	17.9	17.9	58.147	0	21.673	530520000	10	24.5037	24.6491	24.5911	24.5243	24.5326	24.5497	24.5943	24.4444	24.5403
	0.51287	0.0977411	Q02878	Q02878	60S ribosomal protein L6	RPL6	18	18	18	48.6	48.6	48.6	32.728	0	197.26	102640000000	993	32.0037	32.1856	31.7661	31.8408	31.8789	31.9084	31.9438	31.8306	32.0558
	0.51059	0.102298	P11274	P11274	Breakpoint cluster region protein	BCR	5	5	4	3.9	3.9	3.1	142.82	0	7.9132	220540000	28	23.3332	23.4735	23.1374	22.9881	23.2501	23.2647	23.2513	23.3623	23.289
	0.509231	0.0603994	O60563;O60583	O60563	Cyclin-T1	CCNT1	17	17	17	30.6	30.6	30.6	80.684	0	160.91	6426200000	280	27.9258	28.0091	27.9451	27.9175	27.9715	27.8788	28.0873	28.1578	28.0669
	0.508966	0.420601	P35914;Q8TB92	P35914	Hydroxymethylglutaryl-CoA lyase, mitochondrial	HMGCL	3	3	3	10.5	10.5	10.5	34.36	0.0025326	1.9847	180110000	6	22.8558	23.0965	23.3764	23.0287	23.0981	21.4439	22.8497	22.7684	22.724
	0.506663	0.747991	Q96IZ7	Q96IZ7	Serine/Arginine-related protein 53	RSRC1	3	3	3	13.5	13.5	13.5	38.677	0	22.863	568820000	9	24.8017	24.7837	24.597	21.6594	24.4583	24.609	24.6738	24.4039	24.5316
	0.504462	0.105813	Q9BU76	Q9BU76	Multiple myeloma tumor-associated protein 2	MMTAG2	9	9	9	39.9	39.9	39.9	29.411	0	85.769	3747800000	103	27.2783	27.2107	27.1695	26.9726	27.0421	26.9888	27.1173	26.9815	27.0121
	0.498253	0.710923	Q96DF8	Q96DF8	Protein DGCR14	DGCR14	3	3	3	6.9	6.9	6.9	52.567	0	22.007	164020000	14	23.3711	22.6652	22.9836	20.5975	21.3538	23.1692	22.9116	22.035	20.7773
	0.497858	0.109032	P62829	P62829	60S ribosomal protein L23	RPL23	7	7	7	55.7	55.7	55.7	14.865	0	83.132	17699000000	286	29.5926	29.2325	29.5455	29.2066	29.344	29.2801	29.4897	29.4384	29.6759
	0.497491	0.0951544	P49750	P49750	YLP motif-containing protein 1	YLPM1	38	38	38	22.2	22.2	22.2	219.98	0	167.87	6254800000	361	27.9877	28.1168	27.8777	27.8156	27.8905	27.8815	28.0064	28.0179	28.0217
	0.495255	0.298298	P24539	P24539	ATP synthase F(0) complex subunit B1, mitochondrial	ATP5F1	2	2	2	10.5	10.5	10.5	28.908	0	3.9186	43998000	6	21.1647	22.2491	22.1111	21.5416	21.2886	21.7103	22.0736	21.0009	21.4366
	0.494763	0.173985	Q8WYQ5	Q8WYQ5	Microprocessor complex subunit DGCR8	DGCR8	13	13	13	18.2	18.2	18.2	86.044	0	25.33	1210800000	37	25.896	25.4721	25.3121	25.2112	25.2305	25.4259	25.4922	25.8242	25.6497
	0.490591	0.102581	Q9NVS2	Q9NVS2	28S ribosomal protein S18a, mitochondrial	MRPS18A	6	6	6	30.1	30.1	30.1	22.184	0	21.109	1151400000	36	25.6988	25.3383	25.5655	25.2719	25.4526	25.4089	25.4768	25.5633	25.7996
	0.486635	0.108128	Q9BQS8	Q9BQS8	FYVE and coiled-coil domain-containing protein 1	FYCO1	1	1	1	0.7	0.7	0.7	166.98	0.0086836	1.4993	182390000	19	23.3419	22.8791	23.2141	23.0387	23.0121	23.1521	23.1655	23.324	23.3784
	0.485617	0.259379	Q9BRJ7;Q96DE0	Q9BRJ7	Protein syndesmos	NUDT16L1	8	8	8	50.7	50.7	50.7	23.338	0	40.385	2121500000	84	26.4608	26.5249	26.9348	26.6177	26.8488	26.6889	26.5196	26.2664	26.3473
	0.485282	0.229583	Q16527	Q16527	Cysteine and glycine-rich protein 2	CSRP2	8	8	8	56.5	56.5	56.5	20.954	0	77.477	6586900000	339	28.0448	28.3215	28.3323	28.2406	28.3688	28.3461	27.9485	27.6968	27.809
	0.482417	0.0729726	Q9UHR5	Q9UHR5	SAP30-binding protein	SAP30BP	12	12	12	36.4	36.4	36.4	33.87	0	202.12	7605000000	303	28.0308	28.3471	28.2257	28.0698	28.1685	28.1799	28.1653	28.4149	28.1306
	0.480477	0.102981	P09661	P09661	U2 small nuclear ribonucleoprotein A	SNRPA1	14	14	14	66.3	66.3	66.3	28.415	0	298.78	11069000000	383	28.6426	28.9487	28.6998	28.6108	28.5414	28.515	28.6609	28.9046	28.6477
	0.478907	0.137357	Q9H8H0	Q9H8H0	Nucleolar protein 11	NOL11	18	18	18	30	30	30	81.123	0	78.892	4446200000	216	27.5502	27.6621	27.6415	27.4995	27.4144	27.4284	27.5339	27.3782	27.3927
	0.464635	0.0606441	Q16576	Q16576	Histone-binding protein RBBP7	RBBP7	21	21	15	69.9	69.9	59.5	47.82	0	323.31	47477000000	809	30.8683	30.8635	30.865	30.7962	30.7229	30.6926	30.9028	30.9369	30.8397
	0.461357	0.104978	P53597	P53597	Succinyl-CoA ligase [ADP/GDP-forming] subunit alpha, mitochondrial	SUCLG1	5	5	5	21.7	21.7	21.7	36.249	0	19.139	1101800000	53	25.5017	25.4176	25.7367	25.3714	25.5269	25.3656	25.3959	25.2098	25.2648
	0.460225	0.106949	O00425	O00425	Insulin-like growth factor 2 mRNA-binding protein 3	IGF2BP3	22	20	20	39.6	35.6	35.6	63.704	0	236.6	7121500000	263	28.2413	28.0402	27.9346	27.9779	27.8083	27.933	28.0737	27.8497	28.1436
	0.457709	0.0587908	Q14839	Q14839	Chromodomain-helicase-DNA-binding protein 4	CHD4	94	94	73	55.4	55.4	42.3	218	0	323.31	127150000000	3532	32.2763	32.319	32.2398	32.1513	32.1476	32.1861	32.2674	32.362	32.2078
	0.45726	1.15871	Q6ZMU1	Q6ZMU1	Putative protein C3P1	C3P1	1	1	1	3.9	3.9	3.9	40.197	0	4.1294	1061000000	21	25.6293	25.5514	25.7949	22.4662	25.9796	26.2468	25.5419	22.3301	21.9993
	0.457144	0.0617501	Q9BTC8	Q9BTC8	Metastasis-associated protein MTA3	MTA3	15	7	7	31.6	17	17	67.503	0	55.327	1591600000	87	25.8648	26.0891	25.9486	25.8415	25.9257	25.8205	25.9583	26.0535	25.8803
	0.45622	0.078035	Q96EV2	Q96EV2	RNA-binding protein 33	RBM33	7	7	7	9.9	9.9	9.9	129.98	0	58.462	625580000	42	24.409	24.7685	24.6219	24.4644	24.5422	24.4596	24.2538	24.4365	24.2434
	0.451621	0.0334473	Q6W2J9	Q6W2J9	BCL-6 corepressor	BCOR	28	28	28	21.5	21.5	21.5	192.19	0	136.07	3477400000	186	27.1163	27.0931	27.0703	27.0731	27.0113	27.0684	27.1762	27.1072	26.9761
	0.443951	0.0909341	Q9HBM6	Q9HBM6	Transcription initiation factor TFIID subunit 9B	TAF9B	8	3	3	32.7	12.7	12.7	27.622	0	13.366	666590000	66	24.7306	24.6121	24.5097	24.3335	24.4375	24.5758	24.7707	24.7668	24.5914
	0.443607	0.182785	O95817	O95817	BAG family molecular chaperone regulator 3	BAG3	3	3	3	8.3	8.3	8.3	61.594	0	3.6485	114540000	9	22.2846	23.1029	22.3462	22.4887	22.3589	22.487	22.3326	22.6473	22.3638
	0.443557	0.0414785	Q16637	Q16637	Survival motor neuron protein	SMN1	6	6	6	26.2	26.2	26.2	31.848	0	75.634	6704900000	188	27.9709	28.1344	28.042	28.0138	28.0322	28.0784	27.9299	28.0386	27.8041
	0.441413	0.460721	Q5VV42	Q5VV42	Threonylcarbamoyladenosine tRNA methylthiotransferase	CDKAL1	3	3	3	7.1	7.1	7.1	65.111	0	7.046	112650000	3	22.3605	22.304	22.8304	22.5038	22.5721	21.5438	22.5573	22.6906	22.5927
	0.441133	0.0718794	O60264	O60264	SWI/SNF-related matrix-associated actin-dependent regulator of chromatin subfamily A member 5	SMARCA5	42	42	31	41.7	41.7	33	121.9	0	323.31	21125000000	734	29.8029	29.5939	29.5926	29.681	29.6415	29.6827	30.0056	29.7196	29.906
	0.440863	0.120743	O76021	O76021	Ribosomal L1 domain-containing protein 1	RSL1D1	21	21	21	37.1	37.1	37.1	54.972	0	236.15	17888000000	621	29.4402	29.7468	29.4708	29.3464	29.3178	29.259	29.3271	28.9547	29.6841
	0.440347	0.104371	Q9Y383	Q9Y383	Putative RNA-binding protein Luc7-like 2	LUC7L2	12	12	8	30.4	30.4	20.7	46.513	0	89.862	10933000000	395	28.5958	28.8717	28.5131	28.3716	28.5	28.5432	28.7459	28.7101	28.7329
	0.437891	0.0855694	Q969R5	Q969R5	Lethal(3)malignant brain tumor-like protein 2	L3MBTL2	7	7	6	12.2	12.2	10.8	79.109	0	63.271	1150900000	76	25.5985	25.26	25.3267	25.2991	25.4438	25.3436	25.7989	25.7314	25.5421
	0.437374	0.106109	P57678	P57678	Gem-associated protein 4	GEMIN4	18	18	18	20.5	20.5	20.5	120.04	0	83.169	3102900000	175	26.9298	27.0578	27.0248	27.1089	26.9889	27.0222	26.9745	27.0243	26.9925
	0.437369	0.364238	Q9HD42	Q9HD42	Charged multivesicular body protein 1a	CHMP1A	2	2	2	8.7	8.7	8.7	21.703	0.0025344	1.9881	99119000	16	22.5846	22.322	22.7067	22.4293	22.8811	22.6056	22.4135	21.0432	22.595
	0.435507	0.106024	Q6KC79	Q6KC79	Nipped-B-like protein	NIPBL	38	38	38	16.7	16.7	16.7	316.05	0	172.15	3636300000	278	26.954	27.3422	27.0519	27.0575	27.0001	26.9852	27.2348	27.3486	27.3258
	0.43357	0.15086	Q96KM6	Q96KM6	Zinc finger protein 512B	ZNF512B	8	8	8	14.2	14.2	14.2	97.263	0	27.056	805530000	65	25.3897	24.8928	24.7952	25.1424	24.7524	24.719	25.2843	25.1364	25.2225
	0.433478	0.15859	Q96AT1	Q96AT1	Uncharacterized protein KIAA1143	KIAA1143	5	5	5	21.4	21.4	21.4	17.465	0	13.892	308980000	47	23.2994	23.9769	23.5465	23.3839	23.4317	23.4463	23.534	23.8963	23.8155
	0.433316	0.0916465	Q96QR8	Q96QR8	Transcriptional activator protein Pur-beta	PURB	7	7	7	39.1	39.1	39.1	33.24	0	38.822	965940000	47	25.3917	25.2552	25.1565	25.1069	25.1839	25.0673	25.245	25.0036	25.163
	0.431774	0.45245	Q99426	Q99426	Tubulin-folding cofactor B	TBCB	3	3	3	13.1	13.1	13.1	27.325	0	7.2955	200780000	16	22.9558	23.4606	23.3292	23.3091	23.4247	21.4377	23.1792	23.1347	22.9595
	0.431543	0.0793749	P18615	P18615	Negative elongation factor E	NELFE	6	6	6	23.7	23.7	23.7	43.239	0	90.487	1017900000	67	25.1659	25.5211	25.2501	25.206	25.1911	25.2455	24.9657	25.5054	25.1145
	0.429681	0.368161	Q9H334	Q9H334	Forkhead box protein P1	FOXP1	2	2	1	3.5	3.5	1.6	75.316	0	11.296	106390000	24	22.1065	22.2919	22.2872	20.5534	22.0654	22.0842	22.1459	22.1063	22.1213
	0.426419	0.063789	Q14687	Q14687	Genetic suppressor element 1	GSE1	17	17	17	21.2	21.2	21.2	136.16	0	100.34	1777700000	157	26.1025	26.297	26.0171	26.0698	26.0766	26.1046	25.8754	26.0612	25.9807
	0.423516	0.0619876	Q6PCB5	Q6PCB5	Round spermatid basic protein 1-like protein	RSBN1L	6	5	5	8.2	7.3	7.3	94.868	0	12.908	403310000	18	23.9795	23.8345	23.8684	23.8461	23.9514	23.7175	23.7859	24.1987	24.1253
	0.422882	0.259542	Q9H444	Q9H444	Charged multivesicular body protein 4b	CHMP4B	2	2	2	10.7	10.7	10.7	24.95	0	13.954	152620000	27	22.7238	22.8154	22.9646	23.0606	21.789	22.8941	22.9112	22.9113	20.211
	0.421611	0.0901292	Q9UKF6	Q9UKF6	Cleavage and polyadenylation specificity factor subunit 3	CPSF3	15	15	15	30.8	30.8	30.8	77.485	0	48.286	2753400000	124	26.8236	26.5466	26.942	26.8468	26.7107	26.7069	27.0367	26.9644	26.7936
	0.419391	0.348468	Q27J81	Q27J81	Inverted formin-2	INF2	5	5	5	5.8	5.8	5.8	135.62	0	9.5237	76207000	5	22.5778	22.5753	22.2002	21.4024	21.4281	21.8923	21.3543	21.5453	22.2995
	0.416248	0.123478	Q9BTT0	Q9BTT0	Acidic leucine-rich nuclear phosphoprotein 32 family member E	ANP32E	4	4	4	28.4	28.4	28.4	30.692	0	84.811	1591500000	48	25.9797	26.1752	25.8026	25.9409	25.7231	26.0924	25.7862	26.1641	25.5132
	0.413853	0.0697292	O60231	O60231	Putative pre-mRNA-splicing factor ATP-dependent RNA helicase DHX16	DHX16	11	10	10	14.6	13.7	13.7	119.26	0	63.393	974700000	61	25.2379	25.4575	25.1929	25.1823	25.3355	25.1653	24.8665	25.2139	24.7413
	0.413467	0.12559	Q86TJ2	Q86TJ2	Transcriptional adapter 2-beta	TADA2B	7	7	7	21.7	21.7	21.7	48.47	0	29.186	949240000	82	25.3543	24.9644	25.5796	24.9806	25.1076	25.2862	25.3029	25.4118	25.2122
	0.412644	0.193475	Q9H7Z6	Q9H7Z6	Histone acetyltransferase KAT8	KAT8	7	7	7	21.8	21.8	21.8	52.402	0	20.122	433740000	22	24.7053	24.0846	24.0559	24.076	24.5696	24.1275	23.9917	24.0997	24.3931
	0.412267	0.249359	Q8N5M9	Q8N5M9	Protein jagunal homolog 1	JAGN1	1	1	1	6.6	6.6	6.6	21.125	0	5.098	112430000	21	22.4223	23.1768	22.4057	22.5675	22.5671	22.7905	22.7858	22.3124	22.9511
	0.410925	0.101409	Q96JM7	Q96JM7	Lethal(3)malignant brain tumor-like protein 3	L3MBTL3	10	10	10	15.3	15.3	15.3	88.336	0	121.04	1161400000	114	25.6726	25.5723	25.4747	25.3788	25.3135	25.2804	25.5187	25.6598	25.5009
	0.409787	0.127993	Q96BK5	Q96BK5	PIN2/TERF1-interacting telomerase inhibitor 1	PINX1	4	4	4	14	14	14	37.034	0	7.1546	386080000	37	24.1366	24.2074	23.6999	23.7159	23.9104	23.8153	24.3375	23.973	24.1865
	0.403895	0.195329	Q9NWB6	Q9NWB6	Arginine and glutamate-rich protein 1	ARGLU1	6	6	6	14.7	14.7	14.7	33.216	0	8.3704	2769800000	52	26.6795	27.018	26.8597	26.6833	27.0829	27.0418	27.0757	26.9684	26.7238
	0.403583	0.120772	Q8WW12	Q8WW12	PEST proteolytic signal-containing nuclear protein	PCNP	4	4	4	30.9	30.9	30.9	18.925	0	79.503	2702500000	187	26.4936	27.0161	26.6859	26.5313	26.4828	26.518	26.5609	26.827	26.5559
	0.403373	0.159843	Q3T8J9	Q3T8J9	GON-4-like protein	GON4L	11	11	7	5.4	5.4	3.8	248.62	0	22.388	804200000	36	24.8792	25.3089	25.0515	24.969	25.0424	24.6628	24.4065	25.0208	24.4422
	0.401273	0.101296	O95793	O95793	Double-stranded RNA-binding protein Staufen homolog 1	STAU1	21	21	19	45.6	45.6	43	63.182	0	213.03	10751000000	347	28.8521	28.6733	28.6216	28.6602	28.4959	28.5089	28.6426	28.6616	28.7135
	0.401196	0.0953115	Q12888	Q12888	Tumor suppressor p53-binding protein 1	TP53BP1	34	34	34	23.8	23.8	23.8	213.57	0	218.06	5388700000	271	27.6659	27.9756	27.7638	27.7892	27.8255	27.8427	27.8027	27.7227	27.5541
	0.399984	0.134171	Q9UKD2	Q9UKD2	mRNA turnover protein 4 homolog	MRTO4	14	14	14	54.4	54.4	54.4	27.56	0	92.588	7785800000	280	28.3269	28.3238	28.1497	27.9832	27.961	27.8687	28.2694	28.1178	28.3374
	0.394811	1.09857	P62857	P62857	40S ribosomal protein S28	RPS28	2	2	2	30.4	30.4	30.4	7.8409	0	14.644	2408000000	37	26.742	26.9201	26.8638	26.597	26.7127	26.7833	26.6661	26.7291	26.6317
	0.393771	0.265189	O95487	O95487	Protein transport protein Sec24B	SEC24B	2	2	2	2	2	2	137.42	0	5.4022	62480000	15	21.5308	22.7213	21.3232	21.4924	21.4684	21.6796	21.4789	21.2089	21.3821
	0.393448	0.0501216	Q8IWX8	Q8IWX8	Calcium homeostasis endoplasmic reticulum protein	CHERP	22	22	22	35.7	35.7	35.7	103.7	0	323.31	22956000000	516	29.7973	29.7157	29.839	29.7622	29.7491	29.6687	29.8812	30.0013	29.8328
	0.390413	0.0467644	Q8IWI9;Q05707	Q8IWI9	MAX gene-associated protein	MGA	52	52	52	22.5	22.5	22.5	331.83	0	284.82	9273000000	477	28.5453	28.3991	28.3579	28.3904	28.4585	28.4563	28.6777	28.6205	28.452
	0.388526	0.154506	Q6FI81	Q6FI81	Anamorsin	CIAPIN1	5	5	5	22.4	22.4	22.4	33.582	0	28.902	394080000	48	23.667	24.3187	24.1965	23.6109	23.884	23.8448	23.8234	23.9398	23.9531
	0.386771	0.242044	P83881	P83881	60S ribosomal protein L36a	RPL36A	6	6	2	36.8	36.8	9.4	12.441	0	9.7747	6609200000	142	28.1193	27.8833	28.2006	28.0917	28.0095	28.0986	28.0048	28.1992	28.4005
	0.386173	0.0735153	O14640;P54792	O14640;P54792	Segment polarity protein dishevelled homolog DVL-1;Putative segment polarity protein dishevelled homolog DVL1P1	DVL1;DVL1P1	6	4	4	12.7	10.2	10.2	75.186	0	26.901	371530000	20	23.8286	23.9461	24.0008	23.8565	23.7631	23.8155	23.693	23.9028	23.6919
	0.384782	0.382431	Q01650;Q9UM01;Q92536	Q01650;Q9UM01;Q92536	Large neutral amino acids transporter small subunit 1;Y+L amino acid transporter 1;Y+L amino acid transporter 2	SLC7A5;SLC7A7;SLC7A6	2	2	2	4.9	4.9	4.9	55.01	0	7.7201	156320000	28	22.7026	23.083	23.1299	21.6632	21.9332	22.323	22.5174	22.5128	22.4496
	0.383007	0.104912	Q69YN4	Q69YN4	Protein virilizer homolog	KIAA1429	30	30	30	20.1	20.1	20.1	202.02	0	180.45	3037300000	287	27.1404	26.7459	26.8949	26.8881	26.8099	26.9049	27.167	26.8715	26.9598
	0.381771	0.060861	P19784	P19784	Casein kinase II subunit alpha	CSNK2A2	15	15	15	58.3	58.3	58.3	41.213	0	161.76	8817200000	265	28.4061	28.4688	28.5059	28.4303	28.477	28.527	28.4417	28.4447	28.3749
	0.381015	0.0418069	P51610	P51610	Host cell factor 1;HCF N-terminal chain 1;HCF N-terminal chain 2;HCF N-terminal chain 3;HCF N-terminal chain 4;HCF N-terminal chain 5;HCF N-terminal chain 6;HCF C-terminal chain 1;HCF C-terminal chain 2;HCF C-terminal chain 3;HCF C-terminal chain 4;HCF C-terminal chain 5;HCF C-terminal chain 6	HCFC1	46	46	45	35.9	35.9	35.4	208.73	0	323.31	40162000000	1297	30.5827	30.6361	30.6607	30.6406	30.5922	30.6178	30.588	30.8188	30.631
	0.380243	0.265113	Q9ULK5	Q9ULK5	Vang-like protein 2	VANGL2	2	2	2	5.6	5.6	5.6	59.714	0	7.9172	187270000	12	23.0421	23.7156	22.7532	22.0936	22.9808	23.0966	22.9921	23.4325	22.8832
	0.378316	0.198523	Q9HCM4;Q9H329	Q9HCM4	Band 4.1-like protein 5	EPB41L5	4	4	4	6.7	6.7	6.7	81.855	0	7.9273	209200000	16	22.8442	23.9653	23.6391	23.268	23.0562	23.2887	22.0586	23.5899	20.8891
	0.376531	0.79838	Q9UBU8	Q9UBU8	Mortality factor 4-like protein 1	MORF4L1	4	2	2	15.7	8.8	8.8	41.473	0	18.724	324110000	19	23.8349	22.957	23.9109	21.5191	20.2323	23.7525	23.8318	24.0118	23.7679
	0.371019	0.0565837	P62140	P62140	Serine/threonine-protein phosphatase PP1-beta catalytic subunit	PPP1CB	19	9	9	59.9	37	37	37.186	0	113.22	3764200000	233	27.3306	27.292	27.1587	27.1951	27.2277	27.0504	27.2859	27.4352	27.2095
	0.370445	0.0573978	Q15020	Q15020	Squamous cell carcinoma antigen recognized by T-cells 3	SART3	39	39	39	48.3	48.3	48.3	109.93	0	323.31	20408000000	677	29.5371	29.7194	29.531	29.5331	29.4735	29.4413	29.4852	29.7501	29.4832
	0.370088	0.165129	Q06124	Q06124	Tyrosine-protein phosphatase non-receptor type 11	PTPN11	7	7	7	15.6	15.6	15.6	68.436	0	10.225	378460000	28	24.017	23.8766	24.4002	23.6212	24.025	24.3623	23.6262	23.979	24.1684
	0.368944	0.133503	Q9NXE8	Q9NXE8	Pre-mRNA-splicing factor CWC25 homolog	CWC25	4	4	4	9.4	9.4	9.4	49.647	0	24.391	267620000	24	23.5324	23.4803	23.3742	23.3661	23.6871	23.5207	23.3448	23.5475	23.722
	0.368387	0.173649	Q96GX5	Q96GX5	Serine/threonine-protein kinase greatwall	MASTL	4	4	4	7.2	7.2	7.2	97.318	0	8.7772	144880000	28	22.3305	22.9336	22.2817	22.0158	22.1654	22.18	22.494	22.3587	22.1995
	0.36731	0.481497	Q9P0J7	Q9P0J7	E3 ubiquitin-protein ligase KCMF1	KCMF1	2	2	2	8.1	8.1	8.1	41.945	0	5.2	44629000	13	20.704	23.2856	20.7335	21.2067	20.8309	21.292	20.6386	20.7841	20.5191
	0.366292	0.0949341	Q96S55	Q96S55	ATPase WRNIP1	WRNIP1	17	17	17	30.5	30.5	30.5	72.132	0	56.996	2071700000	149	26.2416	26.5714	26.4411	26.1659	26.519	26.3931	26.1849	26.5226	26.3253
	0.365272	0.904468	Q9HAF1	Q9HAF1	Chromatin modification-related protein MEAF6	MEAF6	2	2	2	11.5	11.5	11.5	21.635	0	7.7597	448130000	39	24.4141	24.3914	22.4911	20.6044	24.2912	22.5139	24.2715	22.0761	20.9516
	0.364501	0.112621	P62910	P62910	60S ribosomal protein L32	RPL32	10	10	10	48.9	48.9	48.9	15.86	0	72.236	18263000000	263	29.6556	29.3026	29.3408	29.2058	29.2241	29.1848	29.6052	29.0856	29.6361
	0.364411	0.0945943	Q659C4	Q659C4	La-related protein 1B	LARP1B	9	5	5	12.1	8	8	105.32	0	16.6	368740000	44	23.751	23.9374	23.7029	23.557	23.5222	23.5897	23.5735	23.7451	23.1958
	0.361995	0.0698601	O75665	O75665	Oral-facial-digital syndrome 1 protein	OFD1	3	3	3	3.5	3.5	3.5	116.67	0	10.735	86255000	10	22.082	21.9284	21.7459	21.8537	21.7409	21.7827	21.9905	22.171	22.3827
	0.361784	0.0690934	Q96SI9	Q96SI9	Spermatid perinuclear RNA-binding protein	STRBP	16	12	12	24.7	19.6	19.6	73.652	0	64.426	1253100000	87	25.7306	25.7582	25.4605	25.7041	25.5815	25.4468	25.6862	25.5219	25.7908
	0.361471	0.120965	Q9Y4A5	Q9Y4A5	Transformation/transcription domain-associated protein	TRRAP	17	17	17	5.6	5.6	5.6	437.6	0	42.697	673430000	52	24.7262	24.468	24.8057	24.2644	24.4133	24.4384	25.0119	24.847	24.9975
	0.361409	0.450148	Q9C0C2	Q9C0C2	182 kDa tankyrase-1-binding protein	TNKS1BP1	2	2	2	1.2	1.2	1.2	181.79	0.0011253	2.4619	19941000	4	21.6033	22.9665	20.6658	20.7895	22.1989	21.7016	21.2902	21.3595	21.1378
	0.360998	0.113826	P82979	P82979	SAP domain-containing ribonucleoprotein	SARNP	5	5	5	27.1	27.1	27.1	23.671	0	15.037	658020000	28	24.5537	25.014	24.5124	24.6857	24.5309	24.726	24.6327	24.6964	24.6953
	0.36004	0.205986	Q86UE8;Q9UKI8	Q86UE8	Serine/threonine-protein kinase tousled-like 2	TLK2	3	3	3	3.8	3.8	3.8	87.66	0	5.6039	173490000	21	22.5869	22.9169	23.0228	22.9998	22.704	21.8773	23.0324	22.9341	23.1739
	0.357061	0.619488	Q96FV9	Q96FV9	THO complex subunit 1	THOC1	6	6	6	12.8	12.8	12.8	75.665	0	23.94	280580000	22	24.3594	22.0647	24.1101	23.6512	21.5797	23.0871	24.2521	24.4187	24.0423
	0.356821	0.106509	Q8NFD5	Q8NFD5	AT-rich interactive domain-containing protein 1B	ARID1B	8	7	7	5	4.1	4.1	236.12	0	20.667	602250000	47	24.731	24.4739	24.4827	24.4232	24.3129	24.2536	24.7381	24.883	24.7456
	0.35581	0.123378	P37108	P37108	Signal recognition particle 14 kDa protein	SRP14	7	7	7	41.2	41.2	41.2	14.57	0	106.98	2831900000	124	26.9811	26.9937	26.5218	26.5875	26.5895	26.5051	26.5092	26.7769	26.7718
	0.35175	0.0544767	P62318	P62318	Small nuclear ribonucleoprotein Sm D3	SNRPD3	2	2	2	15.1	15.1	15.1	13.916	0	9.4667	1769200000	44	26.1569	26.117	26.1101	26.1	26.1084	26.2158	26.1091	26.3335	26.2005
	0.350825	0.0810232	O75694	O75694	Nuclear pore complex protein Nup155	NUP155	17	17	17	15.5	15.5	15.5	155.2	0	71.796	1636100000	110	26.0614	26.0062	26.2026	26.2026	25.9718	26.1572	26.0763	25.9365	25.9442
	0.345387	0.0675624	Q14739	Q14739	Lamin-B receptor	LBR	13	13	13	21.5	21.5	21.5	70.702	0	171.41	27381000000	477	30.004	30.2605	30.0833	30.096	29.942	29.9008	30.055	30.1424	30.0656
	0.344044	0.313158	Q96EK4	Q96EK4	THAP domain-containing protein 11	THAP11	2	2	2	5.4	5.4	5.4	34.455	0.00038865	3.053	170020000	9	22.4806	23.1182	22.5419	21.8011	21.6054	22.1736	22.8755	22.9826	23.0294
	0.341869	0.0528304	P27816	P27816	Microtubule-associated protein 4	MAP4	23	23	23	31.4	31.4	31.4	121	0	151.07	4346900000	245	27.3568	27.4891	27.4436	27.3447	27.4084	27.3541	27.3614	27.6079	27.1799
	0.339988	0.0735445	Q9UN30	Q9UN30	Sex comb on midleg-like protein 1	SCML1	9	9	9	37.4	37.4	37.4	37.447	0	71.879	1723100000	167	26.0911	26.3773	26.0114	26.0135	26.0034	26.1622	25.8602	25.9736	26.013
	0.337258	0.252135	Q9C0B1	Q9C0B1	Alpha-ketoglutarate-dependent dioxygenase FTO	FTO	3	3	3	6.7	6.7	6.7	58.281	0	4.9242	111870000	17	21.7812	23.0013	21.9824	22.1455	21.8536	22.3697	22.153	21.838	21.6467
	0.336698	0.138414	Q9H5H4	Q9H5H4	Zinc finger protein 768	ZNF768	9	9	9	16.5	16.5	16.5	60.228	0	23.299	509080000	50	24.1801	24.8087	24.0546	24.12	24.1883	24.3801	24.5338	24.35	24.3531
	0.334965	0.0635049	Q9NSD9	Q9NSD9	Phenylalanine--tRNA ligase beta subunit	FARSB	15	15	15	28	28	28	66.115	0	53.273	3485100000	220	27.0271	27.1068	27.2035	27.1012	27.2259	27.1338	26.993	27.0813	26.9366
	0.334906	0.0453157	Q9BRR8	Q9BRR8	G patch domain-containing protein 1	GPATCH1	27	27	27	37.8	37.8	37.8	103.34	0	227.01	7095900000	300	28.0887	28.1517	27.9949	28.0685	28.0926	28.1416	28.0465	28.2881	27.9858
	0.334255	0.195045	Q9H116	Q9H116	GDNF-inducible zinc finger protein 1	GZF1	2	2	2	3.1	3.1	3.1	80.491	0	4.443	52397000	22	21.3138	22.0039	21.2679	21.3994	21.9731	21.1215	21.5848	21.956	21.4468
	0.332051	0.141563	Q14978	Q14978	Nucleolar and coiled-body phosphoprotein 1	NOLC1	19	19	19	26.9	26.9	26.9	73.602	0	57.451	2842900000	256	26.8285	27.1698	26.6099	26.7549	26.7535	26.7535	26.9438	26.5763	27.6786
	0.330183	0.157376	Q86XZ4	Q86XZ4	Spermatogenesis-associated serine-rich protein 2	SPATS2	5	5	5	11.7	11.7	11.7	59.544	0	36.427	348710000	37	23.7605	23.8677	23.5838	23.3111	23.3943	23.656	23.6532	23.7103	23.8656
	0.329579	0.562384	Q96T23	Q96T23	Remodeling and spacing factor 1	RSF1	3	3	3	2	2	2	163.82	0	5.9413	93631000	10	22.3601	22.6097	22.5278	22.3718	23.3586	22.49	22.7795	22.795	22.7503
	0.32902	0.691026	O95453	O95453	Poly(A)-specific ribonuclease PARN	PARN	9	9	9	14.9	14.9	14.9	73.45	0	20.05	900400000	30	25.3797	25.264	25.1149	25.1976	25.1763	21.506	24.8994	25.1788	25.0989
	0.3285	0.151479	Q8IXW5	Q8IXW5	Putative RNA polymerase II subunit B1 CTD phosphatase RPAP2	RPAP2	2	2	2	4.2	4.2	4.2	69.508	0	8.4448	60619000	5	21.4695	22.214	21.5684	21.4822	22.0074	21.5261	21.6744	21.6015	21.5369
	0.32676	0.0670567	P10244;P10242;P10243	P10244	Myb-related protein B	MYBL2	17	17	17	28.4	28.4	28.4	78.763	0	75.304	3133800000	133	26.9439	27.0807	26.757	26.8189	26.7995	26.8588	26.8114	27.1691	26.7139
	0.326134	0.193694	Q63ZY3	Q63ZY3	KN motif and ankyrin repeat domain-containing protein 2	KANK2	4	4	4	6.7	6.7	6.7	91.173	0	19.896	88769000	9	22.3548	22.453	22.3247	21.4453	22.3997	22.7154	21.7356	21.9685	23.3655
	0.323764	0.0941966	Q8N5F7;Q5M9Q1	Q8N5F7	NF-kappa-B-activating protein	NKAP	9	9	9	23.1	23.1	23.1	47.138	0	64.112	1242200000	56	25.6009	25.6509	25.5914	25.7799	25.758	25.5106	25.7353	25.897	25.5883
	0.322938	0.359586	Q6PIJ6	Q6PIJ6	F-box only protein 38	FBXO38	2	2	2	2.4	2.4	2.4	133.94	0	5.541	56282000	8	21.096	23.1184	21.0667	21.3567	21.1474	21.0895	20.9495	21.0433	20.9203
	0.321939	0.280383	Q8N5C6	Q8N5C6	S1 RNA-binding domain-containing protein 1	SRBD1	3	3	3	4.2	4.2	4.2	111.77	0	7.3777	92915000	13	21.6091	22.3789	22.1391	22.4494	22.2122	21.6401	21.5568	23.4877	22.3931
	0.321919	0.502608	Q6P4F7;Q3KRB8	Q6P4F7	Rho GTPase-activating protein 11A	ARHGAP11A	4	4	4	4.9	4.9	4.9	113.86	0	7.6324	109440000	10	22.2891	22.305	22.3363	22.4196	23.329	21.3353	21.9726	23.0227	22.3199
	0.316078	0.125007	Q6DKI1	Q6DKI1	60S ribosomal protein L7-like 1	RPL7L1	8	8	8	30.9	30.9	30.9	28.661	0	20.148	2067300000	82	26.5802	26.5148	26.343	26.4301	26.6072	26.5883	26.4441	26.2494	26.4365
	0.313365	0.0860653	Q9BTA9	Q9BTA9	WW domain-containing adapter protein with coiled-coil	WAC	5	5	5	11.1	11.1	11.1	70.723	0	10.029	251630000	18	23.5645	23.6714	23.4803	23.3303	23.3703	23.3716	23.3462	23.3693	23.3397
	0.310491	0.207508	P57052	P57052	Splicing regulator RBM11	RBM11	2	2	2	12.1	12.1	12.1	32.179	0	6.3835	120820000	9	21.9864	22.766	22.5061	22.5225	22.6893	21.9376	21.453	23.0025	20.5775
	0.308445	0.204972	Q92600	Q92600	Cell differentiation protein RCD1 homolog	RQCD1	2	2	2	7.7	7.7	7.7	33.631	0	4.3871	115010000	23	22.5051	22.3154	22.3424	22.2003	22.1935	22.256	21.8474	22.1046	22.6804
	0.305522	0.131021	Q92889	Q92889	DNA repair endonuclease XPF	ERCC4	4	4	4	6.4	6.4	6.4	104.48	0	22.249	106840000	28	22.5833	21.8233	22.5188	22.0672	22.1116	22.2197	22.6654	22.3966	22.3271
	0.301762	0.105482	Q9P0M6	Q9P0M6	Core histone macro-H2A.2	H2AFY2	12	10	10	45.2	38.2	38.2	40.058	0	37.364	2069500000	45	26.1535	26.7734	26.4079	26.4177	26.3802	26.3831	26.2739	26.3424	26.6197
	0.301476	0.113129	Q15046	Q15046	Lysine--tRNA ligase	KARS	6	6	6	11.4	11.4	11.4	68.047	0	10.067	386550000	16	23.8663	23.82	24.2443	24.2875	23.7453	23.9323	23.7223	24.0184	24.3917
	0.299202	0.0689707	Q9NWZ8	Q9NWZ8	Gem-associated protein 8	GEMIN8	4	4	4	12	12	12	28.636	0	10.03	1227900000	56	25.4568	25.7143	25.3755	25.3443	25.5357	25.5659	25.5927	25.5536	25.3967
	0.299105	0.0690864	P78347;Q86UP8;Q6EKJ0	P78347	General transcription factor II-I	GTF2I	40	40	40	48.3	48.3	48.3	112.42	0	323.31	19121000000	619	29.5771	29.7009	29.6224	29.471	29.4028	29.4179	29.2949	29.4817	29.2128
	0.296848	0.0523078	Q9H7E2	Q9H7E2	Tudor domain-containing protein 3	TDRD3	9	9	9	18.6	18.6	18.6	73.184	0	20.673	508260000	40	24.0889	24.1522	24.2244	23.9007	24.1911	24.0897	24.3487	24.6194	24.3928
	0.295856	0.108136	Q8NEJ9	Q8NEJ9	Neuroguidin	NGDN	10	10	10	39	39	39	35.894	0	92.258	2452400000	158	26.6818	26.7796	26.1986	26.3026	26.2436	26.417	26.232	26.2382	26.3459
	0.295587	0.34964	Q9BW60	Q9BW60	Elongation of very long chain fatty acids protein 1	ELOVL1	2	2	2	9	9	9	32.662	0	7.733	70311000	13	22.4405	21.5428	22.0809	21.2225	20.9484	21.828	21.6789	21.9446	21.5489
	0.291866	0.0994749	Q9NQZ2	Q9NQZ2	Something about silencing protein 10	UTP3	13	13	13	24.2	24.2	24.2	54.557	0	186.81	2528300000	216	26.757	26.9388	26.2858	26.614	26.5328	26.4532	26.3784	26.3648	26.5624
	0.290577	0.199073	Q709F0	Q709F0	Acyl-CoA dehydrogenase family member 11	ACAD11	5	5	5	12.1	12.1	12.1	87.282	0	14.532	291340000	10	23.0013	23.8579	23.8901	23.4157	23.2105	22.7615	23.4712	22.7473	23.9654
	0.288751	0.131565	Q5VWN6	Q5VWN6	Protein FAM208B	FAM208B	5	5	5	2.7	2.7	2.7	268.84	0	7.5898	902930000	29	25.0644	25.3134	25.6937	25.173	25.463	25.5582	25.621	25.6026	25.5142
	0.28782	0.31192	Q9UPN4	Q9UPN4	Centrosomal protein of 131 kDa	CEP131	6	6	6	6.2	6.2	6.2	122.15	0	5.6746	134070000	17	22.6525	22.8505	22.562	22.6137	22.7234	22.4932	22.4819	22.7192	22.6448
	0.286596	0.682817	Q05BQ5	Q05BQ5	MBT domain-containing protein 1	MBTD1	4	3	3	6.2	4.6	4.6	70.547	0	6.8723	261280000	16	22.2108	24.1004	23.8605	23.8992	22.7387	23.8566	20.9504	22.7253	24.0471
	0.286199	0.356982	Q8N108	Q8N108	Mesoderm induction early response protein 1	MIER1	2	2	2	6.2	6.2	6.2	57.983	0	22.848	157760000	12	22.8686	23.5689	22.049	20.9806	22.7622	22.6819	22.8344	22.5956	22.7443
	0.286133	0.752934	Q8ND82	Q8ND82	Zinc finger protein 280C	ZNF280C	7	7	6	10.3	10.3	9.1	83.095	0	11.812	632790000	14	24.9182	24.5444	22.6864	21.5711	22.2089	21.5377	24.677	24.6431	24.5188
	0.2857	0.364748	Q86UP3;Q15911	Q86UP3;Q15911	Zinc finger homeobox protein 4;Zinc finger homeobox protein 3	ZFHX4;ZFHX3	3	3	3	0.8	0.8	0.8	393.73	0.009009	1.4861	634340000	16	24.3161	24.6282	24.3617	24.5	24.4817	22.257	24.4802	24.645	24.4757
	0.284508	0.0476487	Q99575	Q99575	Ribonucleases P/MRP protein subunit POP1	POP1	14	14	14	16.6	16.6	16.6	114.71	0	49.636	2518500000	122	26.5528	26.5999	26.3816	26.3787	26.4189	26.3745	26.6943	26.5206	26.6775
	0.282996	0.174191	Q969N2	Q969N2	GPI transamidase component PIG-T	PIGT	2	2	2	6.9	6.9	6.9	65.699	0	16.667	97052000	12	22.579	23.0175	22.1959	22.2883	22.9082	22.8119	21.2941	22.0541	22.228
	0.280623	0.369621	Q9P1Z0;Q8NAP3	Q9P1Z0	Zinc finger and BTB domain-containing protein 4	ZBTB4	6	6	6	9.4	9.4	9.4	105.11	0	55.864	335260000	33	23.6804	23.8956	23.5541	23.7823	24.0706	23.5192	23.7805	23.6038	23.5224
	0.277266	0.172913	Q96FJ2	Q96FJ2	Dynein light chain 2, cytoplasmic	DYNLL2	3	3	2	44.9	44.9	32.6	10.35	0	125.19	1861000000	164	26.028	27.0775	25.9155	26.1923	26.396	26.2639	25.7799	26.3652	25.8517
	0.277223	0.540381	Q9NXR8	Q9NXR8	Inhibitor of growth protein 3	ING3	4	4	4	11.7	11.7	11.7	46.742	0.0083799	1.5476	268020000	11	23.3814	22.1617	23.1677	20.936	23.2727	20.4887	23.2699	23.3225	21.5532
	0.276521	0.104654	Q9BRP1	Q9BRP1	Programmed cell death protein 2-like	PDCD2L	4	4	4	15.1	15.1	15.1	39.416	0	13.863	582330000	22	24.7971	24.6494	24.5277	24.3995	24.4561	24.9946	24.5163	24.26	24.4507
	0.276316	0.0826136	Q9H814	Q9H814	Phosphorylated adapter RNA export protein	PHAX	12	12	12	34	34	34	44.402	0	76.008	3255200000	132	26.8455	27.2711	26.9085	26.9609	26.7081	26.8108	26.7961	27.1091	26.8658
	0.275604	0.707166	Q9Y3A4	Q9Y3A4	Ribosomal RNA-processing protein 7 homolog A	RRP7A	3	3	3	15	15	15	32.334	0	14.167	446080000	16	24.4873	22.2014	24.65	24.556	22.0191	21.5068	24.6244	24.4684	24.7751
	0.273277	0.0561444	P62906	P62906	60S ribosomal protein L10a	RPL10A	7	7	7	29	29	29	24.831	0	45.051	6271600000	156	28.0965	27.8314	27.8455	27.6757	27.9255	27.9293	27.8268	27.9935	27.9769
	0.2641	0.0855141	P62750	P62750	60S ribosomal protein L23a	RPL23A	10	10	10	44.2	44.2	44.2	17.695	0	89.23	50295000000	507	30.9158	31.1318	30.7736	30.8052	30.7602	30.6737	30.8284	30.667	30.8615
	0.263139	0.293331	Q7Z4W1	Q7Z4W1	L-xylulose reductase	DCXR	3	3	3	15.6	15.6	15.6	25.913	0	4.9852	55396000	10	22.2212	23.2943	21.0954	22.587	21.7863	21.882	22.4527	21.4651	21.1727
	0.26268	0.0787493	O75486	O75486	Transcription initiation protein SPT3 homolog	SUPT3H	4	4	4	14	14	14	44.361	0	37.789	739610000	49	24.9517	24.7628	24.9547	24.5368	24.6959	24.7076	24.6641	24.4006	24.9564
	0.262402	0.04892	O14776;Q5VWI1	O14776	Transcription elongation regulator 1	TCERG1	22	22	22	20.1	20.1	20.1	123.9	0	89.957	9549200000	407	28.479	28.7647	28.5219	28.4427	28.554	28.4927	28.4718	28.761	28.4369
	0.261119	0.0731668	P62847	P62847	40S ribosomal protein S24	RPS24	5	5	5	35.3	35.3	35.3	15.423	0	47.781	19766000000	455	29.7068	29.2261	29.4863	29.2167	29.4034	29.3707	29.7026	29.3928	29.6388
	0.259979	0.607833	Q15382	Q15382	GTP-binding protein Rheb	RHEB	3	3	3	18.5	18.5	18.5	20.497	0	10.624	306870000	22	23.5079	23.262	23.636	21.0049	20.5802	23.7048	23.7011	23.8251	23.6637
	0.259022	0.0885261	O60684;O15131	O60684;O15131	Importin subunit alpha-7;Importin subunit alpha-6	KPNA6;KPNA5	9	6	6	23.7	16.2	16.2	60.029	0	116.92	903910000	34	25.1264	25.3052	25.1	24.9211	24.87	24.8787	25.0429	25.0234	25.129
	0.258978	0.403963	Q8N122	Q8N122	Regulatory-associated protein of mTOR	RPTOR	2	2	2	2.3	2.3	2.3	149.04	0	9.3302	162940000	20	22.7264	22.2949	22.8762	20.5793	21.1928	22.931	22.9153	23.0029	22.8223
	0.257628	0.240464	P52926	P52926	High mobility group protein HMGI-C	HMGA2	3	3	3	49.5	49.5	49.5	11.832	0.00039139	3.1501	48794000	7	21.1805	22.9248	22.9159	22.0165	22.1716	22.0415	20.9557	22.0257	22.2191
	0.256789	0.0597528	Q9H6Z4	Q9H6Z4	Ran-binding protein 3	RANBP3	17	17	17	37.6	37.6	37.6	60.209	0	180.6	11176000000	280	28.7096	28.8353	28.7825	28.7359	28.7136	28.5731	28.5748	28.8974	28.5873
	0.256501	0.113411	Q5H9F3	Q5H9F3	BCL-6 corepressor-like protein 1	BCORL1	9	9	9	7.2	7.2	7.2	182.52	0	27.855	684400000	75	25.0599	24.337	24.9788	24.7729	24.9027	24.7104	24.9306	24.8108	25.052
	0.255206	0.608378	Q86U90	Q86U90	YrdC domain-containing protein, mitochondrial	YRDC	2	2	2	7.2	7.2	7.2	29.328	0.0049982	1.8082	233000000	6	24.1683	21.1597	21.9313	22.0508	20.2561	21.5843	22.6509	21.0962	24.1545
	0.254392	0.357927	Q8WX92	Q8WX92	Negative elongation factor B	NELFB	3	3	3	7.6	7.6	7.6	65.697	0	5.9099	67366000	8	22.2661	22.1628	21.9786	22.2711	21.3051	21.5217	21.92	22.1516	22.3377
	0.252931	0.132179	Q96J01	Q96J01	THO complex subunit 3	THOC3	4	4	4	13.7	13.7	13.7	38.771	0	7.2956	507340000	20	24.6422	24.05	24.7256	24.6377	24.504	24.5743	24.6035	24.4525	23.9624
	0.252337	0.0552066	Q9BVI4	Q9BVI4	Nucleolar complex protein 4 homolog	NOC4L	16	16	16	44.8	44.8	44.8	58.467	0	141.98	4187300000	174	27.3663	27.2405	27.4108	27.2371	27.1198	27.1911	27.3026	27.4619	27.273
	0.250305	0.0717045	Q9ULV4	Q9ULV4	Coronin-1C	CORO1C	8	8	8	18.6	18.6	18.6	53.248	0	20.883	1399200000	70	25.788	25.659	25.9739	25.5093	25.9686	25.8898	25.9126	25.9029	25.7631
	0.250047	0.269654	Q14207	Q14207	Protein NPAT	NPAT	7	7	7	5.7	5.7	5.7	154.29	0	10.793	362030000	14	24.1298	23.1162	24.4728	22.4506	23.7657	24.0947	23.8385	24.2508	24.5303
	0.250038	0.500868	P51570	P51570	Galactokinase	GALK1	4	4	4	9.2	9.2	9.2	42.272	0	5.9347	466350000	14	24.2617	24.3578	22.8036	22.222	21.6303	22.7551	22.2904	24.2699	21.9497
	0.2483	0.142394	P22061	P22061	Protein-L-isoaspartate(D-aspartate) O-methyltransferase	PCMT1	5	5	5	36.6	36.6	36.6	24.636	0	41.472	2292300000	79	26.3794	26.7958	26.5126	26.7778	26.7103	26.7591	26.2856	26.5219	26.3823
	0.244858	0.0743084	P13056	P13056	Nuclear receptor subfamily 2 group C member 1	NR2C1	7	6	6	14.6	13.4	13.4	67.314	0	103.01	801410000	40	24.8998	24.9781	25.1689	24.8469	24.734	24.7444	24.8784	24.9307	24.9411
	0.243397	0.0396306	P82663	P82663	28S ribosomal protein S25, mitochondrial	MRPS25	10	10	10	53.8	53.8	53.8	20.116	0	58.714	4477000000	169	27.6457	27.4911	27.4222	27.385	27.4699	27.4823	27.5814	27.025	27.3088
	0.242116	0.0998818	Q9UKL3	Q9UKL3	CASP8-associated protein 2	CASP8AP2	6	6	6	3.6	3.6	3.6	222.66	0	3.7627	405820000	9	24.0617	24.3142	23.9223	24.1227	24.1939	23.9863	23.8346	24.24	24.0585
	0.241984	0.0589574	Q96BN2	Q96BN2	Transcriptional adapter 1	TADA1	7	7	7	29.9	29.9	29.9	37.381	0	59.748	1588100000	113	26.0741	25.7288	26.0101	25.8003	25.9153	25.9306	26.0445	26.2459	25.9954
	0.241161	0.0831353	P54619	P54619	5-AMP-activated protein kinase subunit gamma-1	PRKAG1	1	1	1	5.7	5.7	5.7	37.579	0	4.1994	79175000	16	21.6999	22.1241	22.3016	22.031	22.091	22.0237	21.9	21.7017	21.4821
	0.24106	0.0718187	Q12788	Q12788	Transducin beta-like protein 3	TBL3	17	17	17	29.7	29.7	29.7	89.034	0	111.96	3142000000	135	27.1081	27.0154	26.867	27.1303	26.7601	26.9214	27.0035	26.7804	27.0526
	0.240557	0.137613	P30048	P30048	Thioredoxin-dependent peroxide reductase, mitochondrial	PRDX3	5	5	5	24.2	24.2	24.2	27.692	0	26.237	1376700000	31	25.9792	25.838	26.1822	26.2803	26.1676	26.1584	25.569	25.587	25.517
	0.237635	0.205216	Q9UI12	Q9UI12	V-type proton ATPase subunit H	ATP6V1H	2	2	2	7.5	7.5	7.5	55.882	0	11.013	99567000	9	21.8533	23.4724	21.9929	22.2768	22.1196	22.253	22.2262	21.2368	22.0202
	0.234456	0.0341384	Q9H9J2	Q9H9J2	39S ribosomal protein L44, mitochondrial	MRPL44	11	11	11	36.1	36.1	36.1	37.535	0	74.869	5640000000	216	27.8679	27.6864	27.9034	27.7329	27.7288	27.844	27.8445	27.7316	27.8643
	0.233971	0.0719573	Q9NY12	Q9NY12	H/ACA ribonucleoprotein complex subunit 1	GAR1	4	4	4	14.7	14.7	14.7	22.348	0	4.5273	944220000	31	25.3256	25.47	25.1156	25.2743	25.2291	25.4318	25.4802	25.139	25.4102
	0.233163	0.0809342	Q8WUA4	Q8WUA4	General transcription factor 3C polypeptide 2	GTF3C2	9	9	9	13.6	13.6	13.6	100.68	0	22.667	1070600000	66	25.4477	25.6544	25.1992	25.0864	25.2289	25.283	25.1506	25.5441	25.3849
	0.230936	0.0321417	Q9NXV6	Q9NXV6	CDKN2A-interacting protein	CDKN2AIP	10	10	10	22.4	22.4	22.4	61.124	0	33.705	623500000	90	24.642	24.746	24.5766	24.6012	24.6019	24.7455	24.5226	24.4318	24.4644
	0.230664	0.261342	Q12965;O00160	Q12965	Unconventional myosin-Ie	MYO1E	3	3	3	3.4	3.4	3.4	127.06	0	4.4409	160370000	11	22.2989	21.4284	22.3909	21.5917	23.0592	21.8934	22.9484	23.507	22.9534
	0.221924	0.0640847	O75400;Q6NWY9	O75400	Pre-mRNA-processing factor 40 homolog A	PRPF40A	27	27	27	38.3	38.3	38.3	108.8	0	207.27	17956000000	505	29.5954	29.3987	29.3454	29.1546	29.298	29.2545	29.3864	29.5502	29.3488
	0.221695	0.0887003	Q9BRT6	Q9BRT6	Protein LLP homolog	LLPH	4	4	4	33.3	33.3	33.3	15.225	0	22.476	1348100000	29	25.8677	25.6035	25.4145	25.3108	25.3914	25.2971	25.2964	25.7226	25.7703
	0.219755	0.0461028	P46108	P46108	Adapter molecule crk	CRK	13	13	13	54.3	54.3	54.3	33.83	0	149.46	6574600000	232	27.8234	28.1598	28.0318	27.9259	27.9167	27.8583	27.8407	28.0479	27.7244
	0.219688	0.0435429	Q9UBB5	Q9UBB5	Methyl-CpG-binding domain protein 2	MBD2	8	8	8	30.9	30.9	30.9	43.254	0	79.211	2548800000	78	26.5173	26.7139	26.5822	26.7172	26.5634	26.4306	26.685	26.7661	26.6305
	0.219466	0.071709	Q9H089	Q9H089	Large subunit GTPase 1 homolog	LSG1	10	10	10	20.2	20.2	20.2	75.225	0	24.19	3116100000	46	27.0265	27.0594	26.8207	26.9446	27.0477	26.9611	27.0283	27.0149	27.118
	0.215715	0.0537863	Q15370	Q15370	Transcription elongation factor B polypeptide 2	TCEB2	7	7	7	58.5	58.5	58.5	13.133	0	28.902	2730300000	118	26.5958	26.9754	26.6775	26.6653	26.6745	26.6199	26.5756	26.8938	26.7777
	0.214906	0.0764968	O00541	O00541	Pescadillo homolog	PES1	20	20	20	41.7	41.7	41.7	68.002	0	139.73	12449000000	382	28.8631	29.2804	28.94	28.9283	28.8616	28.7742	28.9478	28.9056	28.8901
	0.213814	0.094786	Q9UHB6	Q9UHB6	LIM domain and actin-binding protein 1	LIMA1	10	10	10	15.3	15.3	15.3	85.225	0	30.716	891160000	44	25.0202	25.5863	25.2033	25.0799	25.0417	24.852	24.5315	24.8661	24.6868
	0.210664	0.0348558	Q86XP3	Q86XP3	ATP-dependent RNA helicase DDX42	DDX42	26	26	26	37.2	37.2	37.2	102.97	0	323.31	10772000000	364	28.7123	28.7277	28.7676	28.6226	28.6097	28.6369	28.7443	28.9232	28.6329
	0.210168	0.0219545	P67870	P67870	Casein kinase II subunit beta	CSNK2B	9	9	9	63.7	63.7	63.7	24.942	0	83.558	5719900000	124	27.8418	27.8052	27.8524	27.757	27.7953	27.8043	27.858	27.6267	27.7208
	0.209311	0.0535466	Q641Q2;Q9Y4E1;Q5SRD0	Q641Q2;Q9Y4E1	WASH complex subunit FAM21A;WASH complex subunit FAM21C	FAM21A;FAM21C	15	15	15	19.1	19.1	19.1	147.18	0	143.21	1335300000	95	25.6615	25.9517	25.6638	25.8992	25.7192	25.5838	25.409	25.8278	25.3163
	0.205719	0.399309	Q9HC35	Q9HC35	Echinoderm microtubule-associated protein-like 4	EML4	6	6	6	8	8	8	108.91	0	7.4791	259950000	9	22.1272	23.5388	23.7486	22.0998	22.118	20.9956	21.042	21.3536	21.554
	0.205691	0.0526953	Q13573	Q13573	SNW domain-containing protein 1	SNW1	20	20	20	45.7	45.7	45.7	61.494	0	166.27	4220700000	216	27.4045	27.5638	27.2658	27.4105	27.3266	27.1977	27.2688	27.4168	27.2352
	0.200988	0.382706	Q9UPN9	Q9UPN9	E3 ubiquitin-protein ligase TRIM33	TRIM33	4	4	4	3.3	3.3	3.3	122.53	0	15.471	282400000	7	22.2551	23.4056	23.4435	22.2486	21.8481	20.8548	20.7846	23.5144	21.8526
	0.200039	0.0720034	O00566	O00566	U3 small nucleolar ribonucleoprotein protein MPP10	MPHOSPH10	16	16	16	31.1	31.1	31.1	78.863	0	87.238	3299700000	154	27.1528	27.3185	26.7526	27.0316	26.8355	26.829	26.8165	26.8293	26.9063
	0.195822	0.0438604	P48634	P48634	Protein PRRC2A	PRRC2A	42	40	40	27.2	26.3	26.3	228.86	0	323.31	8958800000	552	28.4246	28.581	28.3289	28.3255	28.2958	28.3115	28.2176	28.4388	28.2686
	0.194054	0.0700928	Q63HK5;Q9NRE2	Q63HK5	Teashirt homolog 3	TSHZ3	5	5	4	7	7	5.5	118.56	0	13.946	404710000	30	24.2373	23.6879	23.9848	23.6989	23.7249	23.8555	24.106	23.9719	24.141
	0.193814	0.0265443	Q6PKG0	Q6PKG0	La-related protein 1	LARP1	45	45	41	57.7	57.7	54.2	123.51	0	323.31	18323000000	591	29.5118	29.4672	29.4229	29.3718	29.3941	29.4424	29.3886	29.4871	29.3653
	0.192719	0.03245	O14617	O14617	AP-3 complex subunit delta-1	AP3D1	30	30	30	35.1	35.1	35.1	130.16	0	201.05	8739000000	415	28.4249	28.4663	28.3343	28.2373	28.3424	28.4196	28.3539	28.5893	28.4185
	0.192072	0.175582	Q8N1G2	Q8N1G2	Cap-specific mRNA (nucleoside-2-O-)-methyltransferase 1	CMTR1	3	3	3	5.3	5.3	5.3	95.32	0	11.256	213230000	11	23.2945	22.8101	22.9068	23.1422	23.0634	21.6541	22.9377	23.2094	23.0982
	0.19205	0.0496143	Q96C19;Q9BUP0	Q96C19	EF-hand domain-containing protein D2	EFHD2	4	4	4	17.1	17.1	17.1	26.697	0	33.69	210640000	17	22.9309	22.9409	23.0624	22.8957	22.7466	23.1323	22.6359	23.4041	22.8878
	0.191629	0.0419877	Q15652	Q15652	Probable JmjC domain-containing histone demethylation protein 2C	JMJD1C	47	47	47	25.9	25.9	25.9	284.52	0	269.77	7952600000	524	28.3438	28.36	28.1738	28.1509	28.1754	28.1232	28.32	28.3003	28.2252
	0.189531	0.0367168	Q7L014	Q7L014	Probable ATP-dependent RNA helicase DDX46	DDX46	55	55	55	51.5	51.5	51.5	117.36	0	323.31	50186000000	1232	30.8222	31.0086	30.8488	30.7814	30.8143	30.7479	30.8777	31.0805	30.8121
	0.187843	0.48821	P52655	P52655	Transcription initiation factor IIA subunit 1;Transcription initiation factor IIA alpha chain;Transcription initiation factor IIA beta chain	GTF2A1	3	3	3	8.2	8.2	8.2	41.513	0	8.6691	340130000	17	24.1351	22.372	24.1029	22.4337	21.1969	21.3255	20.6099	25.1532	23.2436
	0.18693	0.0800899	P42677	P42677	40S ribosomal protein S27	RPS27	4	4	2	39.3	39.3	14.3	9.461	0	20.65	4179800000	109	27.0755	27.6205	27.0141	27.1478	27.1492	27.0098	27.2129	27.51	27.4324
	0.186721	0.0734313	Q8TCC3	Q8TCC3	39S ribosomal protein L30, mitochondrial	MRPL30	2	2	2	11.8	11.8	11.8	18.546	0	5.5591	421360000	44	23.9051	24.3525	23.909	23.8926	23.8068	23.8228	24.1762	24.0465	24.166
	0.184322	0.284053	P35244	P35244	Replication protein A 14 kDa subunit	RPA3	3	3	3	47.9	47.9	47.9	13.569	0	24.347	397450000	17	23.9155	24.0173	23.9657	21.6405	23.9405	23.8497	23.856	24.0259	23.6575
	0.182894	0.461885	Q6P2C8	Q6P2C8	Mediator of RNA polymerase II transcription subunit 27	MED27	4	4	4	19.3	19.3	19.3	35.431	0	9.0199	421370000	12	22.463	25.061	24.4972	22.2064	21.7215	22.9847	24.8305	23.0142	21.8424
	0.182344	0.2777	Q8IYS1	Q8IYS1	Peptidase M20 domain-containing protein 2	PM20D2	3	3	3	14.7	14.7	14.7	47.776	0	9.0905	170420000	22	22.7707	21.8667	21.8645	20.5839	22.2819	23.05	22.6831	22.0116	22.2946
	0.180948	0.0549421	Q9NW64	Q9NW64	Pre-mRNA-splicing factor RBM22	RBM22	6	6	6	13.8	13.8	13.8	46.895	0	20.153	693240000	47	25.0483	24.7702	24.6892	24.9823	24.8595	24.7094	24.7344	25.0014	24.8645
	0.178519	0.0700699	Q8N163	Q8N163	Cell cycle and apoptosis regulator protein 2	CCAR2	20	20	20	28.3	28.3	28.3	102.9	0	101.27	3662300000	153	27.2959	27.563	26.8059	27.0589	27.188	27.1441	26.9114	27.0474	26.9467
	0.175669	0.02797	P35222	P35222	Catenin beta-1	CTNNB1	5	4	4	7.6	6.7	6.7	85.496	0	8.3793	123070000	16	22.8509	22.637	22.6015	22.6049	22.7349	22.6274	22.523	22.753	22.6185
	0.17495	0.0780697	Q13503	Q13503	Mediator of RNA polymerase II transcription subunit 21	MED21	3	3	3	31.2	31.2	31.2	15.564	0	23.524	292530000	33	23.7327	23.1023	23.6899	23.5671	23.1605	23.4853	23.6003	23.6736	23.7215
	0.174263	0.0219383	Q15427	Q15427	Splicing factor 3B subunit 4	SF3B4	10	10	10	34.4	34.4	34.4	44.385	0	175.55	17431000000	379	29.3048	29.4986	29.3931	29.3895	29.3016	29.3697	29.1995	29.1211	29.1519
	0.172473	0.0246201	O94776	O94776	Metastasis-associated protein MTA2	MTA2	28	25	24	50.6	46.1	45.1	75.022	0	293.04	22877000000	665	29.8237	29.8292	29.822	29.786	29.7052	29.7507	29.8235	29.852	29.7532
	0.169441	0.0439542	O94864	O94864	STAGA complex 65 subunit gamma	SUPT7L	4	4	4	20.5	20.5	20.5	46.192	0	58.322	1340700000	60	25.7466	25.4355	25.7213	25.3994	25.6241	25.4623	25.8721	25.9746	25.5409
	0.169415	0.0237741	Q08211	Q08211	ATP-dependent RNA helicase A	DHX9	54	54	54	55.6	55.6	55.6	140.96	0	323.31	83836000000	2265	31.7475	31.5185	31.6086	31.5339	31.6557	31.6475	31.6151	31.5942	31.8185
	0.169365	0.0571973	Q9NS86	Q9NS86	LanC-like protein 2	LANCL2	4	4	4	14.4	14.4	14.4	50.854	0	31.041	341810000	37	23.7871	23.6858	23.9653	23.8581	23.9261	24.0101	23.9971	23.9157	23.7456
	0.166096	0.176856	Q9ULD2	Q9ULD2	Microtubule-associated tumor suppressor 1	MTUS1	5	5	5	4.4	4.4	4.4	141.4	0	7.2901	63068000	9	21.7672	22.8325	21.2965	21.5535	21.2499	22.6872	21.6032	21.994	22.642
	0.163381	0.241992	Q9UHK0	Q9UHK0	Nuclear fragile X mental retardation-interacting protein 1	NUFIP1	2	2	2	5.7	5.7	5.7	56.299	0	8.5186	244110000	11	23.2802	23.0361	23.2092	20.9956	23.1636	23.5249	23.5242	23.1987	23.66
	0.163307	0.300285	Q99755	Q99755	Phosphatidylinositol 4-phosphate 5-kinase type-1 alpha	PIP5K1A	4	4	2	9.6	9.6	5.3	62.633	0	20.424	333690000	15	22.5502	24.2508	23.5271	22.2103	21.7029	22.7647	21.8043	23.7428	20.7439
	0.160912	0.0450967	O75607	O75607	Nucleoplasmin-3	NPM3	4	4	4	42.1	42.1	42.1	19.343	0	203.7	1684800000	75	26.2627	26.1188	25.7882	26.1839	25.9114	26.006	25.9031	26.0044	26.2015
	0.159506	0.0437152	Q13838	Q13838	Spliceosome RNA helicase DDX39B	DDX39B	12	3	3	31.3	10.5	10.5	48.991	0	8.5509	439530000	25	23.9677	24.1045	24.3482	23.9288	24.0863	23.988	23.989	24.3253	24.1309
	0.158834	0.0865399	P07737;CON__P02584	P07737	Profilin-1	PFN1	3	3	3	22.9	22.9	22.9	15.054	0	16.215	443050000	26	23.8206	24.4897	23.84	23.9113	24.332	24.0664	23.9662	24.2111	24.587
	0.156108	0.0394643	O14654	O14654	Insulin receptor substrate 4	IRS4	35	35	35	44.7	44.7	44.7	133.77	0	255.67	12259000000	546	28.953	28.9912	28.9611	28.8122	28.7667	28.7681	28.8279	28.9278	28.9
	0.155955	0.265287	Q9H840	Q9H840	Gem-associated protein 7	GEMIN7	3	3	3	49.6	49.6	49.6	14.536	0	26.631	390500000	6	23.1434	24.3175	23.0894	22.6534	22.6365	21.8353	23.7931	20.375	23.8102
	0.155954	0.229897	Q92504	Q92504	Zinc transporter SLC39A7	SLC39A7	1	1	1	3	3	3	50.117	0.0050072	1.8203	80879000	16	22.995	22.0745	21.7068	23.3861	21.4884	22.3191	23.2398	20.644	22.9511
	0.155228	0.158587	Q6ZU65	Q6ZU65	Ubinuclein-2	UBN2	5	5	5	5.2	5.2	5.2	146.09	0	5.2754	207120000	15	23.6811	22.3781	22.8842	21.9179	22.6543	22.9007	23.2819	23.0123	22.9986
	0.154904	0.0510314	P49756	P49756	RNA-binding protein 25	RBM25	28	28	28	35.1	35.1	35.1	100.18	0	323.31	24044000000	774	29.9328	29.9383	29.7109	29.5847	29.6887	29.6745	29.7913	30.0137	29.7327
	0.152916	0.0747093	Q15021	Q15021	Condensin complex subunit 1	NCAPD2	2	2	2	1.7	1.7	1.7	157.18	0	5.5202	51836000	7	21.6749	21.777	21.0325	21.522	21.4579	21.0757	21.6319	22.1121	23.174
	0.152836	0.0481637	Q8IZT6	Q8IZT6	Abnormal spindle-like microcephaly-associated protein	ASPM	8	8	8	2.6	2.6	2.6	409.8	0	12.419	267030000	15	23.3543	23.4828	23.4339	23.7105	23.3454	23.4515	23.4945	23.4453	22.2096
	0.151932	0.136086	Q00613	Q00613	Heat shock factor protein 1	HSF1	3	3	3	10.8	10.8	10.8	57.26	0	13.196	120730000	6	22.9603	23.4427	22.0768	22.2255	23.1716	22.5911	21.9534	23.1049	21.6662
	0.148084	0.0506322	P26368	P26368	Splicing factor U2AF 65 kDa subunit	U2AF2	18	18	18	54.1	54.1	54.1	53.5	0	323.31	41803000000	652	30.8334	30.2328	30.7051	30.4783	30.5487	30.5447	30.7727	30.7393	30.7994
	0.146847	0.0601304	Q9Y4C8	Q9Y4C8	Probable RNA-binding protein 19	RBM19	10	10	10	14	14	14	107.33	0	38.984	632530000	39	24.8892	24.3053	24.9335	24.4924	24.5729	24.5387	24.2616	24.5876	24.7319
	0.145607	0.0409441	P18124	P18124	60S ribosomal protein L7	RPL7	18	18	18	57.3	57.3	57.3	29.225	0	159.56	59487000000	722	31.2261	31.3515	31.1245	30.9348	31.2993	31.2893	31.1514	31.126	31.2591
	0.1408	0.0308832	P0DN76;Q01081;Q8WU68	P0DN76;Q01081	Splicing factor U2AF 35 kDa subunit	U2AF1	6	6	6	35	35	35	27.872	0	121.43	23446000000	318	29.921	29.6029	29.7743	29.5877	29.7919	29.8627	29.9995	30.0353	30.1554
	0.138987	0.420233	Q96T76	Q96T76	MMS19 nucleotide excision repair protein homolog	MMS19	4	4	4	4.4	4.4	4.4	113.29	0	6.4305	899950000	16	24.7375	24.7615	24.5814	25.063	24.8975	24.9115	24.7682	24.7104	25.0815
	0.136502	0.038256	Q69YH5	Q69YH5	Cell division cycle-associated protein 2	CDCA2	10	10	10	16.4	16.4	16.4	112.68	0	163.15	1250400000	97	25.7382	25.7001	25.466	25.7663	25.6159	25.5963	25.5886	25.43	25.5732
	0.136145	0.0580397	P47755	P47755	F-actin-capping protein subunit alpha-2	CAPZA2	7	4	4	36	24.1	24.1	32.949	0	77.277	1057700000	55	25.2812	25.4217	25.6699	25.6883	25.5249	25.5553	25.0979	25.2047	25.14
	0.133706	0.277102	Q00796	Q00796	Sorbitol dehydrogenase	SORD	4	4	4	15.4	15.4	15.4	38.324	0	5.4756	208430000	8	23.5492	23.625	21.5712	22.3949	21.7632	21.0266	21.5055	21.1237	22.562
	0.133509	0.0239731	P40692	P40692	DNA mismatch repair protein Mlh1	MLH1	9	9	9	15.2	15.2	15.2	84.6	0	33.6	740840000	45	24.9127	24.7148	24.7687	24.8983	24.8427	24.8237	24.8392	24.8753	24.7068
	0.131285	0.0167468	O95239;Q2VIQ3	O95239	Chromosome-associated kinesin KIF4A	KIF4A	22	22	21	18.8	18.8	17.9	139.88	0	150.2	3649500000	237	27.0884	27.2113	27.1808	27.1684	27.151	27.1371	27.0345	27.3312	26.9494
	0.125507	0.0247517	Q9UHI6	Q9UHI6	Probable ATP-dependent RNA helicase DDX20	DDX20	24	24	24	41.5	41.5	41.5	92.239	0	209.7	10793000000	395	28.656	28.7557	28.7138	28.8012	28.8178	28.6495	28.7101	28.6332	28.5791
	0.123072	0.0502774	P25490;Q96MM3	P25490	Transcriptional repressor protein YY1	YY1	7	7	5	22.5	22.5	18.6	44.712	0	32.682	1541300000	99	25.6928	26.3715	25.684	25.888	25.7879	25.8573	25.8188	25.9694	25.7631
	0.121064	0.0537148	Q15059	Q15059	Bromodomain-containing protein 3	BRD3	11	6	5	16.5	11.2	9.9	79.541	0	11.641	293180000	23	23.1922	23.5616	23.3362	23.2145	23.1441	23.0525	24.0714	23.524	24.5694
	0.120424	0.167736	Q9NXH9	Q9NXH9	tRNA (guanine(26)-N(2))-dimethyltransferase	TRMT1	5	5	5	10.5	10.5	10.5	72.233	0	13.446	79448000	23	22.2016	21.4267	22.028	22.2378	20.7728	20.578	22.0748	21.4637	22.0881
	0.119857	0.0253181	P46100	P46100	Transcriptional regulator ATRX	ATRX	27	27	27	13.2	13.2	13.2	282.58	0	249.36	5283000000	336	27.6856	27.6656	27.5236	27.3822	27.6274	27.6726	27.82	27.8837	27.7887
	0.119168	0.0362031	P29083	P29083	General transcription factor IIE subunit 1	GTF2E1	4	4	4	13.7	13.7	13.7	49.452	0	73.096	483080000	54	24.2994	24.2623	24.1654	24.0127	23.9767	24.2144	24.0326	24.5705	24.0798
	0.118764	0.276485	Q9UL40	Q9UL40	Zinc finger protein 346	ZNF346	4	4	4	15.6	15.6	15.6	32.932	0	10.12	238010000	15	22.566	23.3102	23.1538	23.4961	22.0011	23.4517	23.337	22.0389	21.6269
	0.118386	0.0186761	Q13330	Q13330	Metastasis-associated protein MTA1	MTA1	38	38	31	66.4	66.4	55.2	80.785	0	323.31	48292000000	1066	30.9053	30.8842	30.8544	30.7992	30.7734	30.8131	30.9034	31.005	30.8602
	0.118229	0.0243235	Q9UKN8	Q9UKN8	General transcription factor 3C polypeptide 4	GTF3C4	19	19	19	30.4	30.4	30.4	91.981	0	105.95	1755600000	113	26.0922	26.0388	26.0936	26.0358	26.0303	26.0249	26.1589	26.3352	26.328
	0.11748	0.0412245	Q9NZI8;REV__Q15833;Q15517	Q9NZI8	Insulin-like growth factor 2 mRNA-binding protein 1	IGF2BP1	23	23	21	41.9	41.9	38	63.48	0	323.31	27876000000	634	30.0488	29.9813	29.93	29.8998	29.8093	29.8174	30.042	30.0799	30.145
	0.116442	0.0156647	Q05519	Q05519	Serine/arginine-rich splicing factor 11	SRSF11	13	13	13	38	38	38	53.542	0	216.94	20643000000	426	29.6694	29.5396	29.5897	29.5052	29.6331	29.638	29.6909	29.8894	29.6071
	0.112162	0.0361226	Q9H4I2	Q9H4I2	Zinc fingers and homeoboxes protein 3	ZHX3	8	8	8	11.3	11.3	11.3	104.66	0	24.452	564040000	30	24.3076	24.5347	24.3342	24.178	24.3591	24.4484	24.5736	24.3484	24.1166
	0.111463	0.0316172	Q14241	Q14241	Transcription elongation factor B polypeptide 3	TCEB3	18	18	18	24.2	24.2	24.2	89.908	0	146.66	5138500000	255	27.5367	27.8497	27.4506	27.4653	27.4914	27.5333	27.4071	27.6962	27.5331
	0.11091	0.0397851	P22392;O60361	P22392;O60361	Nucleoside diphosphate kinase B;Putative nucleoside diphosphate kinase	NME2;NME2P1	6	3	3	53.3	28.9	28.9	17.298	0	7.1682	331810000	13	23.747	23.7589	23.6647	23.5588	23.983	23.9214	23.4118	23.6429	20.826
	0.109865	0.0441017	Q6MZP7	Q6MZP7	Protein lin-54 homolog	LIN54	13	13	13	22.2	22.2	22.2	79.493	0	29.272	1488500000	63	25.5172	26.1265	25.9506	25.8468	25.793	25.5589	25.9099	26.093	25.8606
	0.107822	0.126384	Q92794	Q92794	Histone acetyltransferase KAT6A	KAT6A	7	7	7	3.8	3.8	3.8	225.03	0	8.4507	263490000	16	23.7125	24.3532	22.1601	23.3824	23.3729	22.9844	23.6784	23.4416	22.0507
	0.10679	0.242765	Q14119	Q14119	Vascular endothelial zinc finger 1	VEZF1	4	3	3	12.5	11.1	11.1	56.931	0	6.7371	205230000	20	23.0251	23.0119	21.6825	21.0238	23.2467	23.1208	21.1766	22.6746	22.3794
	0.106717	0.0250715	P49454;P19320	P49454	Centromere protein F	CENPF	35	35	35	12.6	12.6	12.6	367.76	0	117.97	1911200000	207	26.0184	26.2058	26.0679	25.8787	26.0721	26.2302	26.2972	26.2973	26.2014
	0.105375	0.0318241	P23588	P23588	Eukaryotic translation initiation factor 4B	EIF4B	9	9	9	15.7	15.7	15.7	69.15	0	34.281	1025300000	87	25.146	25.244	25.1442	24.8672	25.0491	25.1699	25.2416	25.253	25.2106
	0.10169	0.0368474	P12268;P20839	P12268	Inosine-5-monophosphate dehydrogenase 2	IMPDH2	7	7	7	15.4	15.4	15.4	55.804	0	34.759	595670000	42	24.5967	24.7311	24.4899	24.7131	24.8339	24.7171	24.6406	24.4545	24.388
	0.10141	0.0255963	Q92769	Q92769	Histone deacetylase 2	HDAC2	16	10	10	42.4	31.4	31.4	55.364	0	323.31	20958000000	415	29.6825	29.5434	29.6222	29.4813	29.5084	29.4454	29.7654	29.7454	29.5714
	0.100991	0.0226609	Q9UBW7	Q9UBW7	Zinc finger MYM-type protein 2	ZMYM2	24	24	24	25.1	25.1	25.1	154.91	0	221.92	6189300000	220	27.68	28.0027	28.0089	27.8366	27.9093	27.8736	27.8012	27.8725	27.7038
	0.0980772	0.0150458	Q9Y520	Q9Y520	Protein PRRC2C	PRRC2C	61	61	59	27.9	27.9	27.2	316.91	0	323.31	15849000000	871	29.2251	29.3496	29.1877	29.1319	29.2049	29.2144	29.0776	29.3154	29.1426
	0.0976052	0.200889	Q8TBC5	Q8TBC5	Zinc finger and SCAN domain-containing protein 18	ZSCAN18	4	4	4	16.9	16.9	16.9	54.803	0	19.583	383190000	29	24.2019	22.0999	24.4096	21.7513	22.6589	24.1696	24.0537	24.1428	24.076
	0.0970576	0.444107	Q8WZ42	Q8WZ42	Titin	TTN	8	8	8	0.2	0.2	0.2	3816	0.0086896	1.5051	925880000	35	21.9726	23.0276	25.3773	25.2335	25.3345	25.2707	20.8611	25.477	22.3141
	0.0965174	0.121133	P28340	P28340	DNA polymerase delta catalytic subunit	POLD1	5	5	5	5.2	5.2	5.2	123.63	0	15.939	160400000	24	22.81	23.3423	21.9187	22.7658	22.3178	21.4057	22.8548	23.1921	21.121
	0.0963576	0.0187629	Q8WXI9	Q8WXI9	Transcriptional repressor p66-beta	GATAD2B	23	20	20	55.5	49.7	49.7	65.26	0	288.88	16086000000	492	29.182	29.3769	29.2537	29.2454	29.1838	29.1296	29.2625	29.4345	29.1448
	0.0925181	0.0419728	Q16352	Q16352	Alpha-internexin	INA	14	13	11	27.3	25.5	21.4	55.39	0	25.338	478400000	19	24.15	24.442	24.111	24.0777	24.0918	24.1285	24.0209	23.7017	23.9375
	0.0923826	0.0566368	Q5T440	Q5T440	Putative transferase CAF17, mitochondrial	IBA57	6	6	6	32.3	32.3	32.3	38.155	0	49.524	1088400000	84	25.4607	25.5984	25.7909	25.8295	25.9333	25.8771	25.3328	24.9941	25.0752
	0.0920685	0.035078	Q9BSM1	Q9BSM1	Polycomb group RING finger protein 1	PCGF1	4	4	4	17.4	17.4	17.4	30.346	0	19.163	442020000	18	24.0922	24.2323	24.4297	24.5026	24.0737	23.9932	24.386	24.1253	24.1804
	0.090091	0.0164331	Q9Y305	Q9Y305	Acyl-coenzyme A thioesterase 9, mitochondrial	ACOT9	5	5	5	17.1	17.1	17.1	49.901	0	70.733	950530000	44	25.0368	25.2197	25.2284	25.0825	25.1907	25.2099	25.0866	25.2027	24.977
	0.0873259	0.0418501	P30042	P30042	ES1 protein homolog, mitochondrial	C21orf33	5	5	5	30.6	30.6	30.6	28.17	0	28.479	903010000	79	24.9753	25.4152	24.6062	24.9286	24.8264	25.0301	25.1744	24.892	24.909
	0.0869181	0.0328423	Q15154	Q15154	Pericentriolar material 1 protein	PCM1	49	49	49	30.7	30.7	30.7	228.53	0	323.31	12734000000	732	28.9319	29.0647	28.9977	29.0283	29.2384	29.215	28.9238	28.9445	28.7646
	0.0862032	0.0252924	Q9Y6V7	Q9Y6V7	Probable ATP-dependent RNA helicase DDX49	DDX49	8	8	8	20.3	20.3	20.3	54.226	0	29.032	1448700000	68	25.6466	25.876	25.6906	25.5603	25.6519	25.5234	25.8457	26.0239	25.8042
	0.0852906	0.0242885	Q15554	Q15554	Telomeric repeat-binding factor 2	TERF2	12	12	12	24.2	24.2	24.2	59.593	0	39.198	1310300000	99	25.396	25.8213	25.6054	25.5933	25.4924	25.4566	25.5367	25.663	25.6944
	0.0819928	0.0109018	P82650	P82650	28S ribosomal protein S22, mitochondrial	MRPS22	16	16	16	53.1	53.1	53.1	41.28	0	208.54	11992000000	312	28.9111	28.7674	29.0034	28.8471	28.9203	28.857	28.9668	28.94	28.8867
	0.0784713	0.0141424	A8CG34;Q96HA1;A6NF01	A8CG34;Q96HA1	Nuclear envelope pore membrane protein POM 121C;Nuclear envelope pore membrane protein POM 121	POM121C;POM121	10	10	10	12	12	12	125.06	0	32.846	1789700000	98	26.0416	26.3072	26.0446	26.0978	26.1525	26.0591	26.1378	25.8225	26.1451
	0.0782535	0.0241652	P42695	P42695	Condensin-2 complex subunit D3	NCAPD3	4	4	4	3.6	3.6	3.6	168.89	0	5.7226	117640000	17	22.1947	22.4211	22.1811	22.2244	22.0046	22.1919	22.3874	22.1263	22.1546
	0.0779491	0.307281	Q13765;E9PAV3;Q9BZK3	Q13765;E9PAV3	Nascent polypeptide-associated complex subunit alpha;Nascent polypeptide-associated complex subunit alpha, muscle-specific form	NACA	5	5	5	32.6	32.6	32.6	23.384	0	43.913	825810000	24	25.1086	25.1123	22.069	20.2987	22.0083	25.2618	24.8292	25.2043	20.9435
	0.0754283	0.0231466	Q8IXM2	Q8IXM2	Chromatin complexes subunit BAP18	BAP18	5	5	5	46.5	46.5	46.5	17.9	0	100.87	2423700000	62	26.8131	26.3276	26.4425	26.4834	26.5685	26.6355	26.8173	26.7011	26.6491
	0.0752958	0.051534	P78332	P78332	RNA-binding protein 6	RBM6	5	4	4	5.1	4.5	4.5	128.64	0	11.282	92016000	15	21.6117	22.67	21.7588	21.8596	21.8065	22.2127	22.1401	21.732	21.9154
	0.0748436	0.0248292	Q6IQ49	Q6IQ49	Protein SDE2 homolog	SDE2	7	7	7	16.9	16.9	16.9	49.741	0	19.2	386680000	52	23.808	24.2122	23.9435	23.7613	23.8571	23.9244	23.9297	23.9365	23.8498
	0.0708815	0.0328506	Q9Y6C9	Q9Y6C9	Mitochondrial carrier homolog 2	MTCH2	4	4	4	21.8	21.8	21.8	33.331	0	14.491	242320000	39	23.3391	23.4726	23.439	23.776	23.5381	23.554	22.9472	22.8744	22.7356
	0.0707948	0.0159566	O60573	O60573	Eukaryotic translation initiation factor 4E type 2	EIF4E2	7	7	7	34.7	34.7	34.7	28.362	0	20.93	767110000	49	24.8153	25.1231	24.9608	24.9957	24.7956	24.9987	24.8751	24.4837	24.433
	0.0707708	0.029363	Q15061	Q15061	WD repeat-containing protein 43	WDR43	16	16	16	28.5	28.5	28.5	74.89	0	125.95	7402500000	228	28.1005	28.3719	28.1162	28.1703	28.0881	28.1104	28.1631	28.0299	28.1407
	0.0695205	0.0146859	P14866	P14866	Heterogeneous nuclear ribonucleoprotein L	HNRNPL	23	23	22	63	63	61.8	64.132	0	323.31	23158000000	585	29.7105	29.8078	29.7567	29.7497	29.5899	29.6222	29.8609	29.5504	30.0256
	0.0678391	0.0583932	Q9BYD6	Q9BYD6	39S ribosomal protein L1, mitochondrial	MRPL1	6	6	6	26.5	26.5	26.5	36.908	0	30.873	440240000	22	23.9181	24.0007	24.2691	23.5562	23.8686	23.8016	23.6841	24.8022	24.1541
	0.0625984	0.294127	O95782	O95782	AP-2 complex subunit alpha-1	AP2A1	6	6	5	8.9	8.9	7.1	107.54	0	13.577	1171100000	21	26.1043	22.2216	25.9269	26.0267	21.0544	21.5769	25.5694	25.9268	22.0818
	0.0592222	0.0186199	Q9Y2U8	Q9Y2U8	Inner nuclear membrane protein Man1	LEMD3	9	9	9	14.6	14.6	14.6	99.996	0	71.736	390120000	30	23.6791	23.8786	23.7956	23.6873	23.6352	23.7817	23.812	24.3737	23.5055
	0.0583249	0.014568	Q8TF01	Q8TF01	Arginine/serine-rich protein PNISR	PNISR	6	6	6	8.7	8.7	8.7	92.576	0	26.185	1078700000	55	25.4222	25.4699	25.2654	25.4003	25.2527	25.2491	25.5543	25.2522	25.2949
	0.0581588	0.0152133	Q96JM3	Q96JM3	Chromosome alignment-maintaining phosphoprotein 1	CHAMP1	28	28	28	38.1	38.1	38.1	89.098	0	119.46	5716000000	242	27.7699	27.9453	27.7843	27.8666	27.7864	27.7321	27.7069	27.9208	27.8096
	0.0579411	0.0101582	Q9UHX1	Q9UHX1	Poly(U)-binding-splicing factor PUF60	PUF60	27	27	27	66	66	66	59.875	0	323.31	59580000000	1046	31.1683	31.1172	31.1131	31.1179	31.2327	31.2496	31.2166	31.274	31.151
	0.0575712	0.00964832	Q15648	Q15648	Mediator of RNA polymerase II transcription subunit 1	MED1	30	30	30	29.8	29.8	29.8	168.48	0	198.32	5154400000	370	27.6854	27.5689	27.6195	27.5618	27.5766	27.5751	27.8052	27.7969	27.7016
	0.0574348	0.0193097	Q5SW79;Q96L14	Q5SW79	Centrosomal protein of 170 kDa	CEP170	27	27	26	22.3	22.3	21.7	175.29	0	163.03	3076400000	214	26.8832	27.268	26.7389	26.8299	26.8852	26.9274	26.6911	26.8006	26.6819
	0.0571377	0.0328166	Q01804	Q01804	OTU domain-containing protein 4	OTUD4	4	4	4	4.9	4.9	4.9	124.04	0	15.136	132630000	12	22.4158	22.2999	22.773	21.8714	22.5753	22.4408	21.4837	22.7103	22.4093
	0.0570487	0.109438	O94822	O94822	E3 ubiquitin-protein ligase listerin	LTN1	2	2	2	2.3	2.3	2.3	200.55	0	4.9178	83246000	6	21.8737	22.0546	22.384	22.004	23.7971	20.2331	22.2786	21.7011	21.6504
	0.0557678	0.0105591	Q9H6S0	Q9H6S0	Probable ATP-dependent RNA helicase YTHDC2	YTHDC2	27	27	27	25.4	25.4	25.4	160.25	0	153.24	4183500000	241	27.4085	27.2572	27.2388	27.2874	27.2473	27.2397	27.3045	27.2934	27.3342
	0.0549614	0.0259342	Q9Y314	Q9Y314	Nitric oxide synthase-interacting protein	NOSIP	5	5	5	20.3	20.3	20.3	33.172	0	34.492	683200000	40	24.7909	24.5788	24.9326	24.9338	24.9429	24.9827	24.1258	24.3489	24.4847
	0.0537182	0.0250057	Q16778;P33778;P23527;P06899;Q8N257;Q6DRA6;Q6DN03	Q16778;P33778;P23527;P06899;Q8N257	Histone H2B type 2-E;Histone H2B type 1-B;Histone H2B type 1-O;Histone H2B type 1-J;Histone H2B type 3-B	HIST2H2BE;HIST1H2BB;HIST1H2BO;HIST1H2BJ;HIST3H2BB	6	2	2	41.3	7.9	7.9	13.92	0	3.941	13672000000	101	28.8588	29.5258	29.0618	28.9167	29.2957	29.1576	28.7851	28.3795	28.9826
	0.05025	0.0721922	Q9UHA2	Q9UHA2	SS18-like protein 2	SS18L2	3	3	3	39	39	39	8.8349	0	27.701	117120000	24	21.3374	22.6808	22.3249	22.2186	22.3534	22.386	22.3206	22.7149	22.6926
	0.0482456	0.0638746	Q9Y678	Q9Y678	Coatomer subunit gamma-1	COPG1	6	3	3	9.6	5.4	5.4	97.717	0	8.2506	159450000	15	22.2842	23.5415	22.434	23.0511	22.7466	21.4276	22.5409	22.4513	22.3178
	0.0457044	0.02812	P42771;P42772	P42771;P42772	Cyclin-dependent kinase inhibitor 2A;Cyclin-dependent kinase 4 inhibitor B	CDKN2A;CDKN2B	2	2	2	15.4	15.4	15.4	16.532	0	3.9072	109810000	6	23.0159	22.5734	21.9962	22.508	22.5224	22.7845	21.3449	22.7359	22.4241
	0.0440686	0.0227127	Q13085	Q13085	Acetyl-CoA carboxylase 1;Biotin carboxylase	ACACA	113	113	101	65.1	65.1	59	265.55	0	323.31	165910000000	3763	32.5803	32.5589	32.6139	32.7751	32.8541	32.8459	32.8799	33.0479	32.8963
	0.0434777	0.00540892	P42166	P42166	Lamina-associated polypeptide 2, isoform alpha;Thymopoietin;Thymopentin	TMPO	26	26	15	54.8	54.8	35.7	75.491	0	323.31	22487000000	583	29.6809	29.7938	29.7522	29.732	29.6695	29.7105	29.6347	29.8479	29.5824
	0.0413183	0.0108595	Q8N684	Q8N684	Cleavage and polyadenylation specificity factor subunit 7	CPSF7	11	11	11	26.3	26.3	26.3	52.049	0	39.906	2287600000	156	26.208	26.4111	26.4025	26.2094	26.3806	26.2936	26.3359	26.6274	26.355
	0.0405325	0.0119228	O95714	O95714	E3 ubiquitin-protein ligase HERC2	HERC2	7	7	7	2.3	2.3	2.3	527.22	0	10.992	1568400000	25	25.9361	25.8959	26.0479	25.7494	25.9322	25.9696	25.9775	26.0494	26.0488
	0.0389025	0.0492875	Q7L4I2	Q7L4I2	Arginine/serine-rich coiled-coil protein 2	RSRC2	2	2	2	5.3	5.3	5.3	50.559	0	8.0007	91033000	15	21.2931	22.6942	22.2006	21.4872	22.3389	22.3297	20.5956	21.8278	22.0832
	0.0359561	0.0184774	Q658Y4	Q658Y4	Protein FAM91A1	FAM91A1	3	3	3	3.7	3.7	3.7	93.908	0	3.8162	141740000	4	22.5057	22.2269	22.857	22.1119	22.71	22.5074	22.5969	22.7745	22.7986
	0.0339565	0.0390275	P21953	P21953	2-oxoisovalerate dehydrogenase subunit beta, mitochondrial	BCKDHB	1	1	1	4.3	4.3	4.3	43.122	0	4.1153	235620000	30	23.355	22.8522	23.051	21.7319	23.1817	23.3758	23.2836	23.2654	23.4759
	0.0337288	0.00587877	Q9Y6X9	Q9Y6X9	MORC family CW-type zinc finger protein 2	MORC2	22	22	22	27.4	27.4	27.4	117.82	0	184.58	2983000000	172	26.8398	26.768	26.8419	26.7175	26.727	26.7484	26.6486	26.92	26.6822
	0.032337	0.0166728	P62841	P62841	40S ribosomal protein S15	RPS15	6	6	6	55.9	55.9	55.9	17.04	0	297.34	23636000000	608	29.7914	29.5213	29.7655	29.2666	29.5373	29.5865	29.7636	29.7212	29.7679
	0.0316225	0.0125999	O14735	O14735	CDP-diacylglycerol--inositol 3-phosphatidyltransferase	CDIPT	3	3	3	16.9	16.9	16.9	23.539	0	14.975	614700000	45	24.3849	24.6733	24.7358	24.2648	24.4915	24.5765	24.4702	24.5142	24.6952
	0.031353	0.0297645	P04080	P04080	Cystatin-B	CSTB	5	5	5	55.1	55.1	55.1	11.139	0	17.99	4473700000	59	27.2351	27.3841	27.4255	27.7068	27.8466	27.8864	27.1598	27.8882	27.2428
	0.0301982	0.17988	P10599	P10599	Thioredoxin	TXN	4	4	4	41	41	41	11.737	0	10.337	4679500000	46	27.5465	22.9357	27.986	28.0916	28.0467	28.1499	27.6591	27.6438	27.4026
	0.0277073	0.00863234	Q9P013	Q9P013	Spliceosome-associated protein CWC15 homolog	CWC15	7	7	7	32.3	32.3	32.3	26.624	0	66.405	1540900000	60	25.9249	26.1623	25.9082	25.8223	25.8799	25.9114	25.884	25.7264	25.8811
	0.0236482	0.00683689	O95613	O95613	Pericentrin	PCNT	27	27	27	9	9	9	378.03	0	60.796	1251000000	116	25.641	25.6031	25.4441	25.5568	25.6528	25.8011	25.5898	25.4729	25.5183
	0.0218539	0.00355434	O75940	O75940	Survival of motor neuron-related-splicing factor 30	SMNDC1	4	4	4	23.5	23.5	23.5	26.711	0	56.511	891020000	44	25.0918	25.2077	25.211	25.2989	25.1874	25.1953	24.9969	25.0277	24.954
	0.0203222	0.00790787	Q53F19	Q53F19	Uncharacterized protein C17orf85	C17orf85	9	9	9	16.3	16.3	16.3	70.592	0	23.074	800510000	39	24.7513	25.3477	24.7729	24.9036	24.8721	25.0349	25.1849	24.9806	24.9685
	0.0201692	0.00359726	Q9UG63	Q9UG63	ATP-binding cassette sub-family F member 2	ABCF2	17	17	17	32.7	32.7	32.7	71.289	0	58.306	2543300000	147	26.645	26.538	26.5115	26.4917	26.6009	26.6232	26.6773	26.8502	26.6294
	0.0194402	0.00637086	Q7Z6K5	Q7Z6K5	Arpin	ARPIN	3	3	3	20.8	20.8	20.8	24.943	0	39.65	560170000	23	24.3107	24.5995	24.5754	24.5449	24.5683	24.3027	24.5723	24.9252	24.5832
	0.0165586	0.0868476	Q96EY8	Q96EY8	Cob(I)yrinic acid a,c-diamide adenosyltransferase, mitochondrial	MMAB	2	2	2	10	10	10	27.388	0.00075786	2.5619	2607100000	22	27.02	23.4518	27.1338	27.5941	21.4037	27.5455	27.3513	27.4802	22.8203
	0.015223	0.00397364	Q14692	Q14692	Ribosome biogenesis protein BMS1 homolog	BMS1	39	39	39	44.2	44.2	44.2	145.81	0	323.31	20266000000	724	29.6888	29.7737	29.4908	29.5492	29.5528	29.5363	29.4948	29.5295	29.4714
	0.0139501	0.00634638	O75190;Q7Z6W7;Q8NHS0;P25686	O75190	DnaJ homolog subfamily B member 6	DNAJB6	5	5	3	20.9	20.9	16.3	36.087	0	55.01	637700000	66	24.5954	24.7899	24.6303	24.8328	24.89	24.9323	24.5652	24.2123	24.41
	0.013185	0.00480302	Q96GM8	Q96GM8	Target of EGR1 protein 1	TOE1	3	3	3	8	8	8	56.547	0	5.4105	280880000	35	23.2757	23.5682	23.4121	23.5156	23.4765	23.4335	23.6348	23.4945	23.451
	0.00718642	0.00207837	Q9UEE9	Q9UEE9	Craniofacial development protein 1	CFDP1	5	5	5	22.4	22.4	22.4	33.592	0	38.946	1808300000	69	26.0506	26.1097	26.1176	25.8744	26.1245	26.087	26.1408	26.4287	26.0697
	0.00658522	0.00516065	P20719;P09629;Q00444;P17509;P31268;P31267;P09630;P31273;P17481;P17482;P31274;P09067;P28356	P20719	Homeobox protein Hox-A5	HOXA5	3	3	3	15.9	15.9	15.9	29.345	0	11.961	190880000	22	22.9652	23.3016	22.546	22.8282	23.1913	22.26	21.5124	23.1053	22.7092
	0.00551248	0.00132465	Q7Z4V5;Q9Y3E1	Q7Z4V5	Hepatoma-derived growth factor-related protein 2	HDGFRP2	11	10	10	21.2	20	20	74.316	0	76.709	2785000000	120	26.6486	26.9378	26.6887	26.8521	26.7946	26.7989	26.6274	26.9498	26.6294
	0.00485744	0.0120776	Q9Y5Y2	Q9Y5Y2	Cytosolic Fe-S cluster assembly factor NUBP2	NUBP2	3	3	3	28	28	28	28.825	0	29.31	225390000	21	23.4904	23.1208	22.4273	20.6837	21.9894	23.7329	22.5598	21.8041	22.2004
	0.00460452	0.00700219	Q13627;Q9Y463	Q13627;Q9Y463	Dual specificity tyrosine-phosphorylation-regulated kinase 1A;Dual specificity tyrosine-phosphorylation-regulated kinase 1B	DYRK1A;DYRK1B	3	3	3	3.8	3.8	3.8	85.583	0.0011261	2.4771	260760000	18	24.0536	22.2752	22.9874	21.8263	23.511	23.4691	23.0573	23.3761	23.1575
	0.00407	0.00710233	P40222	P40222	Alpha-taxilin	TXLNA	3	3	3	5.9	5.9	5.9	61.89	0	6.4415	132440000	8	22.5708	22.7324	21.3969	22.3307	20.9816	21.3308	19.9802	20.7311	20.5393
	0.00261371	0.00081857	Q07157	Q07157	Tight junction protein ZO-1	TJP1	38	38	38	30.5	30.5	30.5	195.46	0	126.82	3990100000	188	27.2918	27.4099	27.1211	27.0769	27.1283	27.3195	27.0237	27.1969	27.0934
	0.00253277	0.00318782	Q9BRZ2	Q9BRZ2	E3 ubiquitin-protein ligase TRIM56	TRIM56	5	5	5	9.1	9.1	9.1	81.487	0	5.7548	110790000	14	21.9821	21.6892	22.6893	22.0191	22.2603	22.2269	22.1036	22.1301	22.341
	0.00187273	0.00173823	Q01167	Q01167	Forkhead box protein K2	FOXK2	5	4	4	7	5.9	5.9	69.061	0	7.2633	148450000	22	22.8978	22.919	21.8443	22.6313	22.6867	21.8519	22.8335	23.0593	22.9108
	0.00154288	0.00176843	O60524	O60524	Nuclear export mediator factor NEMF	NEMF	2	2	2	1.9	1.9	1.9	122.95	0	3.7113	75068000	17	22.0858	23.4261	21.5316	22.4052	22.4443	22.4423	21.0375	21.0867	21.9192
	0.001268	0.00133737	Q9Y5T5	Q9Y5T5	Ubiquitin carboxyl-terminal hydrolase 16	USP16	3	3	3	4.4	4.4	4.4	93.569	0.00039746	3.3536	81557000	10	21.7917	21.6506	21.8861	22.1456	22.0152	20.8315	22.223	21.4592	20.4792
	0.000241179	0.000100454	Q92947	Q92947	Glutaryl-CoA dehydrogenase, mitochondrial	GCDH	4	4	4	16	16	16	48.127	0	37.566	1055400000	30	25.4775	25.2916	25.4004	25.4368	25.6258	25.4624	25.5198	25.436	25.5276
	0.00224781	-0.000371933	P12270	P12270	Nucleoprotein TPR	TPR	117	117	117	50.4	50.4	50.4	267.29	0	323.31	170020000000	3322	32.6462	32.7592	32.6253	32.6199	32.6564	32.6312	32.7199	32.7553	32.5715
	0.0151836	-0.00315825	Q5SWX8	Q5SWX8	Protein odr-4 homolog	ODR4	4	4	4	10.6	10.6	10.6	51.103	0	3.9698	3650200000	9	27.187	27.2175	27.1014	27.2837	27.3026	27.0386	26.7738	27.3735	27.1937
	0.00557196	-0.00336488	Q96EP5	Q96EP5	DAZ-associated protein 1	DAZAP1	3	3	3	11.3	11.3	11.3	43.383	0	45.701	371100000	36	23.7255	24.2451	24.1272	24.4565	23.8933	24.2726	23.3001	23.3163	23.4422
	0.0259667	-0.00375779	O15042	O15042	U2 snRNP-associated SURP motif-containing protein	U2SURP	35	35	35	40.3	40.3	40.3	118.29	0	323.31	35546000000	1089	30.306	30.4355	30.3476	30.3214	30.2863	30.358	30.3969	30.5382	30.2718
	0.0126934	-0.0040102	Q9NVU7	Q9NVU7	Protein SDA1 homolog	SDAD1	14	14	14	22.9	22.9	22.9	79.87	0	44.816	2856400000	156	26.5274	26.9647	26.7249	26.615	26.7209	26.6144	26.6999	26.9545	26.741
	0.00992018	-0.00409571	Q9Y4E8	Q9Y4E8	Ubiquitin carboxyl-terminal hydrolase 15	USP15	12	12	12	12.7	12.7	12.7	112.42	0	35.448	737370000	70	24.6283	24.7162	24.9014	24.4779	24.7936	24.8707	25.011	25.1691	24.7114
	0.0261225	-0.00435543	O15047	O15047	Histone-lysine N-methyltransferase SETD1A	SETD1A	25	25	25	17.7	17.7	17.7	186.03	0	148.41	3248500000	210	26.8938	27.0625	26.9417	26.8985	26.9155	27.0028	26.9237	27.0029	26.8471
	0.0269777	-0.00476011	Q9UPQ9	Q9UPQ9	Trinucleotide repeat-containing gene 6B protein	TNRC6B	6	6	6	4.7	4.7	4.7	194	0	29.925	239820000	24	23.1102	23.1569	23.0211	22.9169	23.1578	23.1278	22.9799	23.0993	23.0551
	0.025946	-0.00493272	Q9H5V9	Q9H5V9	UPF0428 protein CXorf56	CXorf56	7	7	7	34.7	34.7	34.7	25.624	0	50.485	8477500000	139	28.3606	28.4048	28.3895	28.441	28.5175	28.3926	28.3432	28.6012	28.2921
	0.0248678	-0.00495529	Q8N3U4	Q8N3U4	Cohesin subunit SA-2	STAG2	14	14	10	15.5	15.5	12.5	141.32	0	52.758	1268900000	123	25.657	25.4591	25.6685	25.6081	25.5015	25.5843	25.6188	25.6656	25.6563
	0.0216853	-0.00551987	Q5T8P6	Q5T8P6	RNA-binding protein 26	RBM26	20	19	19	19	17.8	17.8	113.6	0	102.92	4021500000	269	27.1458	27.3916	27.2089	27.1811	27.2172	27.1374	27.1216	27.5001	27.2103
	0.0565197	-0.00615756	Q96Q89	Q96Q89	Kinesin-like protein KIF20B	KIF20B	35	35	35	21	21	21	210.63	0	225.73	4393100000	343	27.3451	27.3428	27.3056	27.231	27.3057	27.346	27.4168	27.5494	27.3132
	0.0195865	-0.00634416	Q8WY36	Q8WY36	HMG box transcription factor BBX	BBX	7	7	7	10.7	10.7	10.7	105.13	0	14.539	323070000	34	23.7514	23.3992	23.7242	23.4566	23.7234	23.6636	23.7786	23.6018	23.8008
	0.0035711	-0.00643571	O75113	O75113	NEDD4-binding protein 1	N4BP1	2	2	2	3.8	3.8	3.8	100.38	0.0011005	2.1625	77599000	3	21.9213	22.102	21.4701	21.2277	22.1422	23.2664	21.6051	22.2081	21.545
	0.070972	-0.00662518	O94842;O15405;Q96NM4;O94900	O94842	TOX high mobility group box family member 4	TOX4	15	15	15	31.4	31.4	31.4	66.194	0	323.31	32103000000	579	30.259	30.2419	30.241	30.203	30.2408	30.2268	30.2022	30.3917	30.151
	0.0128485	-0.00663439	Q9H3P2	Q9H3P2	Negative elongation factor A	NELFA	3	3	3	8.7	8.7	8.7	57.276	0	12.962	281110000	32	23.7002	22.9466	23.6575	23.54	23.5145	23.3027	23.5562	23.7694	23.2571
	0.0220833	-0.0066913	P33240;Q9H0L4	P33240	Cleavage stimulation factor subunit 2	CSTF2	7	7	7	16.1	16.1	16.1	60.959	0	23.112	675870000	83	24.6276	24.909	24.6279	24.65	24.777	24.5722	24.7485	25.0497	24.6791
	0.0439583	-0.0073274	P21333	P21333	Filamin-A	FLNA	102	102	91	52.9	52.9	49.5	280.74	0	323.31	216720000000	4097	32.882	33.1135	32.996	33.013	33.0202	32.9714	32.8767	33.2263	32.9244
	0.0204478	-0.00764847	Q9BY89	Q9BY89	Uncharacterized protein KIAA1671	KIAA1671	4	4	4	2.3	2.3	2.3	196.71	0	5.0493	122870000	23	22.2166	22.6956	22.2883	22.3959	22.2034	22.4393	22.0929	22.1641	22.2299
	0.0115443	-0.0078427	P51617	P51617	Interleukin-1 receptor-associated kinase 1	IRAK1	1	1	1	2.1	2.1	2.1	76.536	0.0003876	3.0064	68736000	10	21.9339	22.2942	21.7032	21.9151	22.2394	21.8363	22.1778	21.3961	21.7545
	0.0258031	-0.00786813	P46109	P46109	Crk-like protein	CRKL	17	17	17	61.7	61.7	61.7	33.777	0	323.31	11236000000	283	28.73	28.7432	28.8614	28.8869	28.9651	28.9585	28.7189	28.8004	28.5354
	0.0534036	-0.00819715	O95104	O95104	Splicing factor, arginine/serine-rich 15	SCAF4	11	11	8	15.4	15.4	13.2	125.87	0	121.64	2830500000	130	26.8353	26.7842	26.6839	26.7087	26.7797	26.6914	26.72	26.9008	26.5754
	0.0239986	-0.00838693	O75179	O75179	Ankyrin repeat domain-containing protein 17	ANKRD17	16	6	6	9.1	3.9	3.9	274.25	0	23.886	459260000	25	24.123	24.1293	24.1511	23.8437	24.1911	24.1161	24.0455	24.3856	23.9964
	0.016996	-0.00867208	Q9UBD5	Q9UBD5	Origin recognition complex subunit 3	ORC3	6	6	6	11.4	11.4	11.4	82.253	0	15.366	316510000	36	23.6582	23.7241	23.4126	23.4634	23.3127	23.3236	23.5109	23.6534	23.6015
	0.0317416	-0.00896009	Q96RT1	Q96RT1	Protein LAP2	ERBB2IP	8	8	8	7.6	7.6	7.6	158.3	0	23.682	583370000	48	24.7135	24.6265	24.8903	24.7606	24.5351	24.9461	23.6664	24.1649	23.937
	0.0322134	-0.00902367	O43290	O43290	U4/U6.U5 tri-snRNP-associated protein 1	SART1	28	28	28	35.6	35.6	35.6	90.254	0	323.31	8358300000	358	28.3787	28.4598	28.0732	28.2599	28.3077	28.2035	28.1483	28.2148	28.2668
	0.0351103	-0.00903384	O15260	O15260	Surfeit locus protein 4	SURF4	3	3	3	16.4	16.4	16.4	30.394	0	53.123	686530000	45	24.6485	24.5331	24.6588	24.732	24.8011	24.6592	24.5824	24.5553	24.4044
	0.0366856	-0.00924238	O15355	O15355	Protein phosphatase 1G	PPM1G	23	23	23	48	48	48	59.271	0	323.31	36003000000	820	30.2849	30.4942	30.3251	30.3238	30.2426	30.29	30.2291	30.4411	30.1932
	0.0103062	-0.00960509	O75477	O75477	Erlin-1	ERLIN1	8	5	5	26	17.1	17.1	38.925	0	20.272	346150000	29	23.7918	24.2986	23.3665	23.4997	23.676	23.5442	23.4287	23.2721	23.1487
	0.0216847	-0.0101407	Q99497	Q99497	Protein deglycase DJ-1	PARK7	9	9	9	58.7	58.7	58.7	19.891	0	110.38	4029700000	193	27.1515	27.455	27.5033	27.5429	27.6316	27.584	27.2002	26.9649	27.0062
	0.0361982	-0.0107355	P23246	P23246	Splicing factor, proline- and glutamine-rich	SFPQ	26	26	25	39.2	39.2	38	76.149	0	283.12	17427000000	654	29.2522	29.564	29.1916	29.2811	29.3298	29.2582	29.3435	29.5081	29.3146
	0.0469731	-0.0111837	Q9BQG0	Q9BQG0	Myb-binding protein 1A	MYBBP1A	68	68	68	66.7	66.7	66.7	148.85	0	323.31	83077000000	2463	31.8054	31.538	31.5919	31.5925	31.533	31.593	31.4711	31.4745	31.5888
	0.0105124	-0.0129658	Q9BTX1	Q9BTX1	Nucleoporin NDC1	NDC1	3	3	3	7.6	7.6	7.6	76.304	0	8.1783	135790000	11	22.9184	21.3906	23.1783	22.0828	22.0675	22.7871	21.7423	22.7951	22.7737
	0.0460895	-0.013286	Q9P2N6	Q9P2N6	KAT8 regulatory NSL complex subunit 3	KANSL3	12	12	12	15.2	15.2	15.2	95.991	0	22.788	932150000	63	25.0967	25.2745	25.1367	24.992	25.1512	25.1418	25.0767	25.3501	24.6146
	0.0130608	-0.0134497	Q13445	Q13445	Transmembrane emp24 domain-containing protein 1	TMED1	2	2	2	11.5	11.5	11.5	25.206	0.0003879	3.0201	114750000	11	21.6707	22.5885	22.2584	22.4709	22.2712	22.3924	22.223	21.6484	22.2694
	0.0838643	-0.0141821	Q7Z5K2	Q7Z5K2	Wings apart-like protein homolog	WAPAL	24	24	24	26.6	26.6	26.6	132.94	0	182.04	3475600000	236	27.0108	27.1786	27.0283	26.994	27.0961	27.007	26.827	27.2798	26.9032
	0.0308106	-0.014184	Q03001;REV__Q9BX97	Q03001	Dystonin	DST	21	18	18	3.5	2.9	2.9	860.65	0	28.834	908720000	40	25.3409	24.8263	25.44	25.0601	24.9906	25.3916	24.8541	25.2134	24.8807
	0.0399207	-0.014231	Q8IXB1	Q8IXB1	DnaJ homolog subfamily C member 10	DNAJC10	4	4	4	6.7	6.7	6.7	91.079	0	41.087	254680000	11	23.0043	23.2901	23.5128	23.1909	23.1748	23.1594	23.5826	23.1871	23.3935
	0.0568962	-0.0159839	Q9P035	Q9P035	Very-long-chain (3R)-3-hydroxyacyl-CoA dehydratase 3	HACD3	8	8	8	29	29	29	43.159	0	85.72	3322500000	140	27.0483	26.7294	27.1423	27.1142	26.9934	27.0917	27.0886	27.3092	27.2146
	0.0441494	-0.0161823	Q12962	Q12962	Transcription initiation factor TFIID subunit 10	TAF10	4	4	4	23.4	23.4	23.4	21.711	0	44.46	1987200000	77	26.3994	25.9669	26.2032	26.086	26.0147	26.3147	26.4337	26.4494	26.3807
	0.113165	-0.0163841	Q86YP4	Q86YP4	Transcriptional repressor p66-alpha	GATAD2A	26	26	23	53.9	53.9	48.5	68.062	0	323.31	14934000000	528	29.134	29.2719	29.0483	29.1135	29.1989	29.1374	29.1854	29.4126	29.1023
	0.0715012	-0.0165304	P98175	P98175	RNA-binding protein 10	RBM10	25	25	24	37.5	37.5	36.8	103.53	0	323.31	10905000000	386	28.6892	28.7778	28.5867	28.6697	28.5784	28.6035	28.7261	28.889	28.7666
	0.0651361	-0.0165335	P19105;O14950;P24844	P19105;O14950;P24844	Myosin regulatory light chain 12A;Myosin regulatory light chain 12B;Myosin regulatory light polypeptide 9	MYL12A;MYL12B;MYL9	6	6	6	44.4	44.4	44.4	19.794	0	68.237	1050100000	60	25.3131	25.2253	25.2854	25.3567	25.0232	25.2768	25.4121	25.0461	25.29
	0.0284954	-0.0167624	Q16795	Q16795	NADH dehydrogenase [ubiquinone] 1 alpha subcomplex subunit 9, mitochondrial	NDUFA9	19	19	19	61.5	61.5	61.5	42.509	0	101.74	10036000000	341	28.6094	28.479	28.8431	28.8263	29.0092	28.978	28.5877	28.6099	28.6148
	0.0816055	-0.0167805	Q92900	Q92900	Regulator of nonsense transcripts 1	UPF1	20	20	20	21.2	21.2	21.2	124.34	0	67.043	1882200000	142	26.1584	26.2646	26.1199	26.2711	26.2011	26.058	25.9018	26.1337	26.1173
	0.0557312	-0.0169032	P49116	P49116	Nuclear receptor subfamily 2 group C member 2	NR2C2	11	11	10	26.7	26.7	25.5	65.414	0	46.287	1155200000	49	25.3737	25.6116	25.2494	25.499	25.2199	25.3874	25.2354	25.465	25.292
	0.0244626	-0.0174427	Q9UI26	Q9UI26	Importin-11	IPO11	4	4	4	7	7	7	112.53	0.00075529	2.5461	116440000	9	22.4323	22.088	21.9817	21.8333	21.6634	22.0912	21.6351	22.5815	21.596
	0.072762	-0.0175908	Q9NQS7	Q9NQS7	Inner centromere protein	INCENP	7	7	7	9.2	9.2	9.2	105.43	0	10.926	549950000	49	24.3234	24.5791	24.2162	24.3032	24.4317	24.4741	24.5853	24.3665	24.5756
	0.0436431	-0.0182368	Q8NFQ8	Q8NFQ8	Torsin-1A-interacting protein 2	TOR1AIP2	7	7	7	20.6	20.6	20.6	51.263	0	17.56	260660000	37	23.0548	23.7139	23.4227	23.6266	23.3756	23.4868	23.4369	23.4886	23.1003
	0.085945	-0.0183973	Q9Y3C1	Q9Y3C1	Nucleolar protein 16	NOP16	8	8	8	47.2	47.2	47.2	21.188	0	107.38	4175600000	191	27.4651	27.2271	27.2622	27.3281	27.2726	27.341	27.2662	27.028	27.2877
	0.168528	-0.019055	Q8IZH2	Q8IZH2	5-3 exoribonuclease 1	XRN1	26	26	26	18.9	18.9	18.9	194.1	0	80.266	2921900000	183	26.8841	26.7781	26.792	26.7438	26.9334	26.8683	26.8184	26.9185	26.7737
	0.0525902	-0.0191056	Q9NQW6	Q9NQW6	Actin-binding protein anillin	ANLN	12	12	12	13.4	13.4	13.4	124.2	0	18.933	520560000	42	24.4234	24.1691	24.2753	24.4208	24.3582	24.4777	24.1112	24.2944	24.3594
	0.103147	-0.0195827	Q12905	Q12905	Interleukin enhancer-binding factor 2	ILF2	16	16	16	60	60	60	43.062	0	323.31	32108000000	701	30.3522	30.1516	30.2316	30.3624	30.3468	30.3184	30.0223	30.004	30.2897
	0.0833119	-0.0198774	Q9UQR0	Q9UQR0	Sex comb on midleg-like protein 2	SCML2	27	27	27	50.6	50.6	50.6	77.256	0	323.31	20650000000	660	29.6798	29.5777	29.6574	29.5541	29.568	29.5434	29.566	29.7527	29.5512
	0.0510261	-0.0207373	Q9H6T3	Q9H6T3	RNA polymerase II-associated protein 3	RPAP3	5	5	5	10.2	10.2	10.2	75.718	0	41.196	450420000	16	23.9699	24.3665	23.8883	24.0645	24.1492	24.2159	24.0873	24.2373	24.1279
	0.159558	-0.020971	Q9BYE7	Q9BYE7	Polycomb group RING finger protein 6	PCGF6	8	8	8	36.6	36.6	36.6	39.047	0	61.875	2033400000	133	26.2545	26.2191	26.267	26.2812	26.3372	26.3827	26.6524	26.4726	26.2903
	0.288535	-0.0209824	Q9H2D6	Q9H2D6	TRIO and F-actin-binding protein	TRIOBP	2	2	2	1.2	1.2	1.2	261.37	0	3.7632	6955500000	10	28.0838	28.0257	28.0947	28.0665	28.0751	28.1037	27.9821	28.0823	28.1329
	0.263297	-0.0215953	P47756	P47756	F-actin-capping protein subunit beta	CAPZB	13	13	13	49.1	49.1	49.1	31.35	0	138.55	4358100000	143	27.397	27.511	27.4779	27.4919	27.5483	27.5057	27.391	27.2882	27.1617
	0.039687	-0.0218763	Q9NVN8	Q9NVN8	Guanine nucleotide-binding protein-like 3-like protein	GNL3L	5	5	5	10.1	10.1	10.1	65.572	0	6.1805	768140000	12	24.9102	25.0858	24.4644	24.5454	25.1457	25.1173	24.8523	25.0061	24.5065
	0.253365	-0.0223195	Q92974	Q92974	Rho guanine nucleotide exchange factor 2	ARHGEF2	16	16	16	19.2	19.2	19.2	111.54	0	109.48	2169800000	150	26.4338	26.4254	26.3998	26.3977	26.4816	26.5226	26.3218	26.2973	26.2737
	0.200786	-0.022632	P52701	P52701	DNA mismatch repair protein Msh6	MSH6	17	17	17	16.8	16.8	16.8	152.78	0	98.709	2312600000	123	26.4363	26.4099	26.3641	26.4026	26.317	26.5317	26.39	26.5329	26.3943
	0.113527	-0.0234162	P15924	P15924	Desmoplakin	DSP	25	25	25	9.7	9.7	9.7	331.77	0	37.716	1643700000	79	25.9866	25.9318	25.6772	25.9419	25.9775	25.8765	25.9271	26.0134	26.1264
	0.123953	-0.0234639	O43395	O43395	U4/U6 small nuclear ribonucleoprotein Prp3	PRPF3	29	29	29	54.3	54.3	54.3	77.528	0	278.78	17801000000	509	29.3011	29.4764	29.3796	29.3904	29.3465	29.3173	29.3362	29.5021	29.2291
	0.0477165	-0.0235682	Q8WVV9	Q8WVV9	Heterogeneous nuclear ribonucleoprotein L-like	HNRNPLL	6	5	5	14	12.7	12.7	60.082	0	18.164	371920000	18	23.7633	24.0842	24.1472	24.027	24.112	24.3656	23.5091	23.492	23.6494
	0.0488766	-0.023571	Q969X6	Q969X6	Cirhin	CIRH1A	9	9	9	19.5	19.5	19.5	76.889	0	15.456	1490700000	42	25.674	26.1079	25.9806	26.0084	25.9737	25.7797	25.9902	25.6961	25.7255
	0.162912	-0.0245806	Q9BYN8	Q9BYN8	28S ribosomal protein S26, mitochondrial	MRPS26	9	9	9	42.4	42.4	42.4	24.211	0	95.86	4855800000	150	27.3461	27.5527	27.5046	27.5146	27.434	27.4048	27.6348	27.5307	27.5286
	0.14163	-0.0255324	Q13416	Q13416	Origin recognition complex subunit 2	ORC2	24	24	24	50.4	50.4	50.4	65.971	0	284.5	12288000000	482	28.8967	28.7456	28.9174	28.8485	28.816	28.8517	28.8653	29.0691	28.8282
	0.123964	-0.0258497	P52294	P52294	Importin subunit alpha-5;Importin subunit alpha-5, N-terminally processed	KPNA1	10	10	7	19.7	19.7	12.3	60.221	0	82.754	3957500000	121	27.1775	27.1941	27.1091	27.0473	27.0976	27.0855	27.2235	27.3915	27.1589
	0.149599	-0.0259234	O15294	O15294	UDP-N-acetylglucosamine--peptide N-acetylglucosaminyltransferase 110 kDa subunit	OGT	27	27	27	31.6	31.6	31.6	116.92	0	282.48	7217500000	321	28.1937	27.9558	28.1951	28.1317	28.1135	28.1157	28.147	28.1151	28.15
	0.0488314	-0.0269273	Q9BQ61	Q9BQ61	Uncharacterized protein C19orf43	C19orf43	7	7	7	60.2	60.2	60.2	18.419	0	37.16	5600700000	163	27.6931	27.9036	27.5522	27.5402	27.5136	27.5073	27.5525	27.9282	27.3266
	0.128429	-0.0269979	A6NFI3	A6NFI3	Zinc finger protein 316	ZNF316	3	3	3	4.8	4.8	4.8	108.44	0	6.7886	231070000	19	23.0842	23.1756	22.9806	23.1613	22.9842	23.015	23.263	23.0451	23.0242
	0.0106013	-0.0286547	O76031	O76031	ATP-dependent Clp protease ATP-binding subunit clpX-like, mitochondrial	CLPX	5	5	5	8.7	8.7	8.7	69.223	0	9.4607	375740000	18	23.6362	23.0661	23.1849	20.2284	23.8628	23.942	23.6932	23.9551	23.6563
	0.159038	-0.0287781	Q86V48	Q86V48	Leucine zipper protein 1	LUZP1	19	19	19	21.8	21.8	21.8	120.27	0	47.052	1330800000	99	25.7116	25.7545	25.74	25.6089	25.7303	25.7869	25.5192	25.6125	25.3806
	0.111924	-0.0290629	Q8IWC1	Q8IWC1	MAP7 domain-containing protein 3	MAP7D3	10	10	10	12.4	12.4	12.4	98.428	0	38.903	1104400000	81	25.4207	25.5584	25.2656	25.2374	25.3906	25.5372	25.3295	25.4477	25.1704
	0.182801	-0.0296898	Q96EY1	Q96EY1	DnaJ homolog subfamily A member 3, mitochondrial	DNAJA3	7	7	7	15.4	15.4	15.4	52.488	0	43.905	1946300000	119	26.2678	26.109	26.2422	26.2581	26.238	26.2878	26.3289	26.5589	26.4912
	0.127598	-0.030982	P49321	P49321	Nuclear autoantigenic sperm protein	NASP	31	31	31	61.3	61.3	61.3	85.237	0	323.31	16745000000	588	29.1391	29.4375	29.2038	29.2027	29.2024	29.211	29.0892	29.4633	29.1633
	0.325923	-0.0310256	P11142	P11142	Heat shock cognate 71 kDa protein	HSPA8	32	29	21	53.3	49.8	39.3	70.897	0	323.31	118590000000	1412	32.1817	32.1546	32.1743	32.2273	32.2443	32.245	32.1626	32.2039	32.0938
	0.351085	-0.0312926	Q8WXF1	Q8WXF1	Paraspeckle component 1	PSPC1	15	15	15	27.9	27.9	27.9	58.743	0	86.217	2991400000	159	26.7482	26.8479	26.9204	26.8605	26.8591	26.8546	26.7954	27.0048	26.7622
	0.0145429	-0.0314007	Q9NX24	Q9NX24	H/ACA ribonucleoprotein complex subunit 2	NHP2	3	3	3	24.8	24.8	24.8	17.201	0	19.333	274890000	13	23.2146	23.8304	22.0902	21.7094	21.638	23.7008	23.4326	20.8053	21.8835
	0.115999	-0.0316645	Q14498;Q86U06	Q14498	RNA-binding protein 39	RBM39	19	19	19	43.8	43.8	43.8	59.379	0	323.31	26025000000	513	30.113	29.7567	29.953	29.9259	30.0933	30.1582	30.1183	30.1012	30.1834
	0.167589	-0.0343924	Q14331	Q14331	Protein FRG1	FRG1	6	6	6	31	31	31	29.172	0	25.33	1239900000	62	25.4437	25.5806	25.6293	25.5006	25.7173	25.5448	25.1979	25.5466	25.3985
	0.219803	-0.0348221	Q15545	Q15545	Transcription initiation factor TFIID subunit 7	TAF7	13	13	13	44.1	44.1	44.1	40.259	0	68.74	2467500000	166	26.4361	26.5822	26.5007	26.5483	26.7011	26.5348	26.6407	26.6761	26.5162
	0.225042	-0.0348361	O43390	O43390	Heterogeneous nuclear ribonucleoprotein R	HNRNPR	23	19	19	40.9	35.2	35.2	70.942	0	303.66	23846000000	656	29.7967	29.8453	29.8276	29.9863	29.9239	29.8855	29.7861	29.5904	29.9116
	0.270312	-0.0351178	P31689	P31689	DnaJ homolog subfamily A member 1	DNAJA1	12	12	12	42.8	42.8	42.8	44.868	0	213.3	9362700000	323	28.5007	28.454	28.446	28.5298	28.4817	28.4183	28.4384	28.4938	28.3878
	0.0744323	-0.0353028	Q9C0K0	Q9C0K0	B-cell lymphoma/leukemia 11B	BCL11B	7	7	7	12.1	12.1	12.1	95.518	0	18.682	493620000	23	24.3026	24.1645	24.0098	24.0381	23.9813	24.1534	24.1287	24.658	24.5865
	0.130432	-0.0353562	Q9NW82	Q9NW82	WD repeat-containing protein 70	WDR70	20	20	20	32.3	32.3	32.3	73.2	0	139.94	6957300000	302	28.0055	27.973	28.0376	28.0393	27.8636	27.8856	27.9247	28.2135	27.9084
	0.16211	-0.035998	Q9H165	Q9H165	B-cell lymphoma/leukemia 11A	BCL11A	17	17	17	31.3	31.3	31.3	91.196	0	143.25	4060600000	151	27.2999	27.3699	27.2961	27.3494	27.3671	27.2461	27.3224	27.3477	27.4186
	0.106094	-0.0365861	P35658	P35658	Nuclear pore complex protein Nup214	NUP214	43	43	43	31.6	31.6	31.6	213.62	0	323.31	14071000000	638	29.188	28.8331	29.1144	29.1919	29.2624	29.246	29.2216	29.0647	29.0131
	0.192044	-0.0368226	Q1KMD3	Q1KMD3	Heterogeneous nuclear ribonucleoprotein U-like protein 2	HNRNPUL2	11	11	11	18.1	18.1	18.1	85.104	0	26.72	1478100000	72	25.9531	25.6482	25.6326	25.7702	25.7933	25.6901	25.9022	25.4809	25.919
	0.130929	-0.0379664	Q9UIG0	Q9UIG0	Tyrosine-protein kinase BAZ1B	BAZ1B	36	36	36	27.5	27.5	27.5	170.9	0	155.99	6151300000	325	27.887	27.9192	27.7272	28.0965	27.9834	27.906	28.1508	27.7526	28.0181
	0.309416	-0.0380176	Q5JTH9	Q5JTH9	RRP12-like protein	RRP12	47	47	47	47	47	47	143.7	0	323.31	23123000000	972	29.8579	29.7604	29.7824	29.7881	29.8007	29.7898	29.7152	29.6667	29.7447
	0.159557	-0.038146	Q86X53	Q86X53	Glutamate-rich protein 1	ERICH1	6	6	6	17.4	17.4	17.4	48.984	0	104.52	6446000000	72	28.0231	28.2747	28.0435	28.0868	28.0208	28.081	28.0036	28.1151	27.868
	0.0182515	-0.0383603	Q9Y6X4	Q9Y6X4	Soluble lamin-associated protein of 75 kDa	FAM169A	2	2	2	3.4	3.4	3.4	74.954	0	5.0939	36362000	10	20.8335	23.6482	21.7135	22.0364	21.6486	21.642	21.0574	21.5156	22.4771
	0.290575	-0.0384467	A6NHR9	A6NHR9	Structural maintenance of chromosomes flexible hinge domain-containing protein 1	SMCHD1	41	41	41	26.1	26.1	26.1	226.37	0	253.57	5594600000	306	27.684	27.7098	27.8391	27.7809	27.8434	27.8213	27.5876	27.7977	27.6082
	0.308326	-0.0388873	P50990	P50990	T-complex protein 1 subunit theta	CCT8	31	31	31	61.3	61.3	61.3	59.62	0	278.56	34000000000	679	30.2964	30.3288	30.2836	30.2931	30.3067	30.2782	30.2806	30.5863	30.3124
	0.115594	-0.0392507	Q8NFW8	Q8NFW8	N-acylneuraminate cytidylyltransferase	CMAS	5	5	5	14.1	14.1	14.1	48.379	0	15.99	1058600000	60	25.5535	25.0679	25.4743	25.2645	25.4816	25.2686	25.2735	25.1248	25.4346
	0.256533	-0.0403967	Q9H910	Q9H910	Hematological and neurological expressed 1-like protein	HN1L	6	6	6	51.1	51.1	51.1	20.063	0	30.219	1305100000	87	25.5266	25.754	25.5513	25.6607	25.6383	25.5645	25.602	25.7551	25.377
	0.294974	-0.0404409	Q09666	Q09666	Neuroblast differentiation-associated protein AHNAK	AHNAK	139	139	138	46.5	46.5	46	629.09	0	323.31	48862000000	1497	30.8157	30.9261	30.9144	30.9455	31.0379	30.9837	30.888	30.9673	30.7701
	0.338145	-0.0411065	Q9H0D6	Q9H0D6	5-3 exoribonuclease 2	XRN2	32	32	32	45.2	45.2	45.2	108.58	0	297.75	10623000000	439	28.7452	28.6476	28.6372	28.7073	28.7318	28.767	28.7	28.4284	28.7108
	0.163152	-0.0412649	Q9UNQ2	Q9UNQ2	Probable dimethyladenosine transferase	DIMT1	5	5	5	20.1	20.1	20.1	35.236	0	18.027	1011500000	43	25.3859	25.0339	25.319	25.3947	25.341	25.3432	25.39	25.36	25.3542
	0.611007	-0.0418374	P36542	P36542	ATP synthase subunit gamma, mitochondrial	ATP5C1	8	8	8	33.6	33.6	33.6	32.996	0	64.345	7919400000	297	28.2554	28.2124	28.2114	28.2388	28.2988	28.2231	28.2863	28.3148	28.2851
	0.160592	-0.0421972	P56270	P56270	Myc-associated zinc finger protein	MAZ	5	5	4	11.9	11.9	10.5	48.607	0	12.336	2722700000	115	26.6355	26.9466	26.4799	26.7533	26.626	26.6894	26.6614	26.4516	26.7905
	0.205791	-0.0425107	Q9H4L7	Q9H4L7	SWI/SNF-related matrix-associated actin-dependent regulator of chromatin subfamily A containing DEAD/H box 1	SMARCAD1	5	5	5	5.5	5.5	5.5	117.4	0	19.56	281390000	26	23.4581	23.7037	23.5996	23.5035	23.6713	23.5933	21.0239	23.4245	23.3276
	0.0800665	-0.0425879	P41212	P41212	Transcription factor ETV6	ETV6	4	4	4	11.5	11.5	11.5	52.999	0	3.5436	138440000	8	22.3224	22.7722	22.4931	22.1951	22.442	22.4047	22.3643	22.5883	22.3971
	0.128131	-0.0429049	Q96N64	Q96N64	PWWP domain-containing protein 2A	PWWP2A	3	3	3	4.5	4.5	4.5	81.959	0.00038911	3.0612	191950000	18	23.1793	22.5949	22.9695	23.0446	22.8161	22.9871	23.1502	22.7423	23.2639
	0.147933	-0.0432866	Q29RF7	Q29RF7	Sister chromatid cohesion protein PDS5 homolog A	PDS5A	15	13	13	14.8	13.6	13.6	150.83	0	32.27	757640000	62	24.5631	25.1312	24.8257	24.9321	24.8428	24.8566	24.3813	24.9608	24.8696
	0.453778	-0.04409	P62826	P62826	GTP-binding nuclear protein Ran	RAN	12	12	12	42.6	42.6	42.6	24.423	0	174.52	51311000000	596	30.7825	30.958	30.9282	30.9875	30.9697	30.9474	30.9582	31.0596	30.98
	0.905856	-0.0443827	O00148	O00148	ATP-dependent RNA helicase DDX39A	DDX39A	14	14	5	38.6	38.6	17.8	49.129	0	82.212	10070000000	260	28.5159	28.6132	28.5009	28.5937	28.5588	28.5749	28.5521	28.6383	28.6673
	0.147605	-0.0455208	O60216;Q9H4I0	O60216	Double-strand-break repair protein rad21 homolog	RAD21	8	8	8	17	17	17	71.689	0	30.153	879930000	49	25.1048	25.1512	25.1204	25.04	25.3519	25.4753	24.974	25.1718	25.1684
	0.223793	-0.0456187	O00203	O00203	AP-3 complex subunit beta-1	AP3B1	14	14	11	13.8	13.8	11.8	121.32	0	58.761	1503600000	83	25.6256	26.0064	25.6828	25.763	25.8368	25.8383	25.8749	26.0397	25.8332
	0.301769	-0.0456718	P62244	P62244	40S ribosomal protein S15a	RPS15A	6	6	6	51.5	51.5	51.5	14.839	0	209.13	12573000000	215	28.9326	28.8977	28.8941	29.0283	29.0359	28.8961	28.8857	28.8122	28.929
	0.0672105	-0.0460332	Q06830	Q06830	Peroxiredoxin-1	PRDX1	15	15	12	61.3	61.3	48.2	22.11	0	78.39	54654000000	552	31.0266	30.9445	31.2374	31.4193	31.5089	31.502	30.9795	30.7709	30.7825
	0.302391	-0.046127	Q9BVJ6	Q9BVJ6	U3 small nucleolar RNA-associated protein 14 homolog A	UTP14A	29	29	21	47.7	47.7	35.7	87.977	0	323.31	11022000000	474	28.7619	28.7509	28.6499	28.6091	28.6893	28.782	28.5445	28.7522	28.6242
	0.262421	-0.0461572	P22670;P48378;P48380	P22670	MHC class II regulatory factor RFX1	RFX1	12	12	12	19.6	19.6	19.6	104.76	0	85.695	1996700000	71	26.3672	26.1509	26.4354	26.3825	26.3218	26.4664	26.2285	26.2068	26.2995
	0.216138	-0.0462923	P62316	P62316	Small nuclear ribonucleoprotein Sm D2	SNRPD2	5	5	5	45.8	45.8	45.8	13.527	0	36.961	4796600000	78	27.3919	27.5803	27.3008	27.3464	27.3336	27.4479	27.334	27.7964	27.5529
	0.126656	-0.0466283	Q96NC0	Q96NC0	Zinc finger matrin-type protein 2	ZMAT2	5	5	5	15.1	15.1	15.1	23.612	0	10.662	1545700000	76	25.6469	26.1469	25.928	25.8039	25.8808	25.9675	25.9509	25.9272	25.7412
	0.194004	-0.0479472	Q92766	Q92766	Ras-responsive element-binding protein 1	RREB1	14	14	14	12.7	12.7	12.7	181.42	0	51.166	744480000	58	24.7831	25.004	24.6712	24.8446	24.9419	24.6996	24.8791	24.893	24.9522
	0.126419	-0.0486975	Q02790	Q02790	Peptidyl-prolyl cis-trans isomerase FKBP4;Peptidyl-prolyl cis-trans isomerase FKBP4, N-terminally processed	FKBP4	7	7	7	17.2	17.2	17.2	51.804	0	49.907	695980000	45	24.4883	24.8736	24.5506	24.5879	24.6748	24.6602	24.8159	24.7748	24.9109
	0.176259	-0.0490818	Q3KQU3	Q3KQU3	MAP7 domain-containing protein 1	MAP7D1	8	8	8	11.5	11.5	11.5	92.819	0	33.161	402210000	80	24.1253	23.826	23.927	23.9997	23.9751	24.1762	23.9769	23.8051	24.0023
	0.213879	-0.0491006	P52948	P52948	Nuclear pore complex protein Nup98-Nup96;Nuclear pore complex protein Nup98;Nuclear pore complex protein Nup96	NUP98	31	31	31	23	23	23	197.58	0	136.7	5616600000	279	27.735	27.6871	27.8316	27.8813	27.9155	27.9804	27.8885	27.8059	27.6988
	0.116582	-0.0494779	Q9NUD5	Q9NUD5	Zinc finger CCHC domain-containing protein 3	ZCCHC3	6	6	6	17.8	17.8	17.8	43.618	0	20.096	643140000	72	24.8577	24.2656	24.4818	24.4599	24.4433	24.5784	24.1658	24.2958	24.4259
	0.208257	-0.0497875	Q09028	Q09028	Histone-binding protein RBBP4	RBBP4	19	13	13	69.4	62.1	62.1	47.655	0	323.31	22662000000	530	29.4919	29.8297	29.7349	29.9378	29.7478	29.7188	29.8773	30.1518	29.6854
	0.226262	-0.0501947	Q9C0C9	Q9C0C9	E2/E3 hybrid ubiquitin-protein ligase UBE2O	UBE2O	27	27	27	27.3	27.3	27.3	141.29	0	115.28	6441600000	272	27.7937	28.1219	27.9226	28.1344	27.9142	27.8841	27.7577	28.0401	27.7699
	0.219572	-0.0512034	Q8IX90	Q8IX90	Spindle and kinetochore-associated protein 3	SKA3	3	3	3	8.3	8.3	8.3	46.359	0	9.5666	142360000	13	22.4894	22.4894	22.4965	22.59	22.4288	22.4077	22.4165	22.5314	21.2975
	0.215537	-0.0514224	Q13451	Q13451	Peptidyl-prolyl cis-trans isomerase FKBP5;Peptidyl-prolyl cis-trans isomerase FKBP5, N-terminally processed	FKBP5	2	2	2	4.2	4.2	4.2	51.212	0.00075729	2.5575	103410000	7	22.199	22.4848	22.208	22.3342	22.1898	22.4995	22.1403	22.1948	22.6335
	0.663163	-0.054239	Q13185	Q13185	Chromobox protein homolog 3	CBX3	7	7	6	45.9	45.9	37.2	20.811	0	97.987	11097000000	205	28.7332	28.7629	28.6861	28.7837	28.7485	28.7799	28.6711	28.6685	28.7276
	0.116506	-0.0546274	Q96SU4	Q96SU4	Oxysterol-binding protein-related protein 9	OSBPL9	3	3	3	5.3	5.3	5.3	83.184	0	4.6586	93510000	9	21.902	22.5442	21.8956	22.3227	22.0409	22.2731	21.8465	22.0326	21.8103
	0.399711	-0.054752	Q8WXA9	Q8WXA9	Splicing regulatory glutamine/lysine-rich protein 1	SREK1	8	8	8	22	22	22	59.38	0	121.16	5976000000	236	27.8772	27.6181	27.7966	27.8667	27.8963	27.769	27.8114	27.8929	27.7751
	0.300184	-0.0550229	Q96FF9	Q96FF9	Sororin	CDCA5	4	4	4	23.4	23.4	23.4	27.6	0	19.214	319000000	37	23.5744	23.6205	23.4016	23.574	23.5902	23.6352	23.3312	23.473	23.5256
	0.173616	-0.0550801	Q96AE4	Q96AE4	Far upstream element-binding protein 1	FUBP1	7	6	6	11.3	10.2	10.2	67.56	0	9.7503	472730000	22	23.9545	24.3335	24.0583	24.1366	24.0802	24.0449	24.2125	24.4102	24.1444
	0.165236	-0.0571299	Q9Y232	Q9Y232	Chromodomain Y-like protein	CDYL	4	4	4	10.7	10.7	10.7	66.481	0	16.012	469280000	30	24.2816	24.1018	24.1222	24.2112	24.1652	23.9978	23.8974	24.1969	24.0122
	0.164509	-0.0572007	Q5JTZ9	Q5JTZ9	Alanine--tRNA ligase, mitochondrial	AARS2	10	10	10	14.7	14.7	14.7	107.34	0	58.919	578900000	54	24.4318	24.4704	24.249	24.3556	24.2621	24.1551	24.3581	24.2884	24.1543
	0.196945	-0.0579392	Q6PJT7	Q6PJT7	Zinc finger CCCH domain-containing protein 14	ZC3H14	17	17	17	33.3	33.3	33.3	82.875	0	92.955	2139800000	150	26.0946	26.5699	26.2172	26.3063	26.2526	26.3589	26.2207	26.4023	26.2894
	0.303105	-0.0580667	O94913	O94913	Pre-mRNA cleavage complex 2 protein Pcf11	PCF11	22	22	22	17.7	17.7	17.7	173.05	0	79.836	2177400000	145	26.2121	26.4816	26.2687	26.2762	26.4483	26.2583	26.2726	26.2869	26.2023
	0.351037	-0.0583007	Q9UBX3	Q9UBX3	Mitochondrial dicarboxylate carrier	SLC25A10	9	9	9	37.3	37.3	37.3	31.282	0	75.02	1595500000	101	25.8099	26.0552	25.8721	26.0403	25.9435	25.9693	25.8157	25.6824	25.8956
	0.56827	-0.0585887	Q8ND56	Q8ND56	Protein LSM14 homolog A	LSM14A	9	9	8	18.6	18.6	16.2	50.529	0	22.23	1237400000	70	25.6598	25.5979	25.4988	25.5795	25.5788	25.6427	25.5959	25.5296	25.3497
	0.101495	-0.0592206	Q96EL3	Q96EL3	39S ribosomal protein L53, mitochondrial	MRPL53	2	2	2	25	25	25	12.107	0	14.288	269070000	36	23.6499	23.2547	23.4402	23.3843	23.1874	23.2174	23.0678	20.9271	23.2863
	0.452649	-0.0593065	UP|UP0001|MS2-BioID	UP|UP0001|MS2-BioID			31	31	31	76.8	76.8	76.8	67.164	0	323.31	188280000000	2536	32.7521	32.7245	32.7608	32.6898	32.7659	32.8381	32.6251	32.8117	32.5796
	0.18659	-0.0600843	Q6NXS1;P41236	Q6NXS1;P41236	Protein phosphatase inhibitor 2-like protein 3;Protein phosphatase inhibitor 2	PPP1R2P3;PPP1R2	2	2	2	12.7	12.7	12.7	23.048	0	5.9332	69692000	11	22.288	22.3496	22.2373	22.4979	22.6271	22.3653	21.1753	22.3526	22.4589
	0.187279	-0.0603336	P08621	P08621	U1 small nuclear ribonucleoprotein 70 kDa	SNRNP70	13	13	13	35.9	35.9	35.9	51.556	0	139.57	8224500000	300	28.2483	28.3457	27.9395	28.0753	28.1263	28.1263	28.345	28.2232	28.2587
	0.385656	-0.0608066	Q8IVW6	Q8IVW6	AT-rich interactive domain-containing protein 3B	ARID3B	30	30	29	60.1	60.1	57.2	60.636	0	323.31	32389000000	848	30.3819	30.2464	30.34	30.2888	30.3124	30.3181	30.0992	30.2589	30.0906
	0.0849731	-0.0614697	P24390	P24390	ER lumen protein-retaining receptor 1	KDELR1	2	2	1	14.2	14.2	9	24.542	0	18.095	426280000	27	23.5224	23.8169	24.1617	24.1504	24.0425	24.3986	24.0292	24.3057	23.8912
	0.256118	-0.0622508	Q9BV38	Q9BV38	WD repeat-containing protein 18	WDR18	8	8	8	24.1	24.1	24.1	47.405	0	41.695	973600000	76	25.1489	24.8968	25.3427	25.1719	25.1506	25.2683	25.239	25.2477	25.2758
	0.194324	-0.062706	Q9Y467	Q9Y467	Sal-like protein 2	SALL2	6	5	5	10.2	8.9	8.9	105.31	0	28.26	315600000	35	23.4311	23.8159	23.2169	23.5136	23.523	23.4626	23.7958	23.786	23.407
	0.50296	-0.0639617	Q13123	Q13123	Protein Red	IK	20	20	20	42.5	42.5	42.5	65.601	0	169.95	6237700000	302	27.7662	27.9849	27.8113	27.9574	27.8754	27.8765	27.8395	27.9232	27.7119
	0.218819	-0.0641235	O60271;Q9UPT6	O60271	C-Jun-amino-terminal kinase-interacting protein 4	SPAG9	7	7	7	5.5	5.5	5.5	146.2	0	10.108	140010000	15	22.474	22.6455	22.6312	22.4576	22.4724	22.502	22.9225	23.0338	22.3667
	0.239625	-0.0643428	Q9Y580	Q9Y580	RNA-binding protein 7	RBM7	6	6	6	35	35	35	30.503	0	25.988	662060000	20	24.7603	24.7781	24.5408	25.008	24.667	24.9097	24.7308	24.6136	24.648
	0.26215	-0.0647647	O94953	O94953	Lysine-specific demethylase 4B	KDM4B	5	5	5	5.7	5.7	5.7	121.9	0	13.115	397510000	37	23.583	23.9452	23.7989	23.79	23.8292	23.7565	23.7553	24.3198	24.1204
	0.535256	-0.0652517	P31930	P31930	Cytochrome b-c1 complex subunit 1, mitochondrial	UQCRC1	14	14	14	36	36	36	52.645	0	101.66	3587900000	192	27.0334	27.2226	27.0407	27.1586	27.1466	27.1553	27.0939	27.1192	26.9968
	0.232537	-0.0652927	P41240;P42679	P41240	Tyrosine-protein kinase CSK	CSK	4	4	4	10	10	10	50.704	0	10.332	550140000	24	24.6082	24.4023	24.8288	24.688	24.8915	24.7789	24.4837	24.3802	24.4575
	0.330825	-0.065533	Q92620	Q92620	Pre-mRNA-splicing factor ATP-dependent RNA helicase PRP16	DHX38	17	17	17	17.4	17.4	17.4	140.5	0	106.5	1513600000	150	25.7345	25.8624	25.7701	25.7001	25.697	25.8455	25.6742	25.9755	25.8146
	0.0488478	-0.0662282	Q09161	Q09161	Nuclear cap-binding protein subunit 1	NCBP1	6	6	6	8	8	8	91.838	0	7.1474	290980000	20	23.7345	21.6579	23.8866	23.3102	23.1754	22.9716	23.795	23.798	23.7491
	0.182439	-0.0663738	Q93074	Q93074	Mediator of RNA polymerase II transcription subunit 12	MED12	4	4	4	2	2	2	243.08	0	12.543	77637000	23	21.937	21.4983	21.8473	21.5934	21.7089	21.7583	21.8429	21.9945	21.852
	0.254175	-0.066796	P55081	P55081	Microfibrillar-associated protein 1	MFAP1	17	17	17	45.3	45.3	45.3	51.958	0	323.31	16490000000	464	29.2049	29.5002	29.1982	29.4235	29.2708	29.2283	29.1513	29.2375	28.9916
	0.0358368	-0.0674515	P21912	P21912	Succinate dehydrogenase [ubiquinone] iron-sulfur subunit, mitochondrial	SDHB	4	4	4	12.1	12.1	12.1	31.629	0	4.4523	441820000	15	24.2692	23.5772	24.1489	24.6308	21.888	24.5462	24.0998	21.0344	21.2247
	0.203366	-0.0675392	Q03252	Q03252	Lamin-B2	LMNB2	9	8	8	15.6	14.4	14.4	69.948	0	20.488	349820000	13	23.7998	23.6915	23.523	23.7126	23.5948	23.5286	23.7202	23.652	23.8171
	0.453041	-0.0678918	O95816	O95816	BAG family molecular chaperone regulator 2	BAG2	8	8	8	42.2	42.2	42.2	23.772	0	113.75	2552600000	70	26.5833	26.6509	26.6099	26.7571	26.6269	26.5533	26.3987	26.0008	26.3905
	0.549055	-0.069197	Q9UKJ3	Q9UKJ3	G patch domain-containing protein 8	GPATCH8	12	12	12	10.5	10.5	10.5	164.2	0	35.93	834070000	95	24.8225	24.9132	24.9451	24.8289	25.0762	24.8817	25.2116	24.932	25.184
	0.364632	-0.0701475	Q96CB8	Q96CB8	Integrator complex subunit 12	INTS12	6	6	6	21.6	21.6	21.6	48.807	0	21.791	584320000	79	24.2506	24.5273	24.3432	24.458	24.2977	24.3358	24.6243	24.6783	24.5566
	0.163778	-0.0705541	Q8N8A6	Q8N8A6	ATP-dependent RNA helicase DDX51	DDX51	8	8	8	17	17	17	72.456	0	20.33	615880000	56	24.6556	24.7356	24.277	24.5364	24.4988	24.3897	24.2038	24.4429	24.2157
	0.143101	-0.0712681	O00139	O00139	Kinesin-like protein KIF2A	KIF2A	8	8	8	11.9	11.9	11.9	79.954	0	16.313	738760000	50	25.0048	24.2841	25.1187	24.8462	24.8477	24.6895	24.636	25.1841	24.7415
	0.312127	-0.0713444	Q9NTI5	Q9NTI5	Sister chromatid cohesion protein PDS5 homolog B	PDS5B	18	18	16	16.5	16.5	15.4	164.67	0	66.474	1742000000	98	25.8756	26.2446	25.9322	25.9935	26.0455	25.9786	25.8663	26.1404	25.8075
	0.669774	-0.0739444	Q13435	Q13435	Splicing factor 3B subunit 2	SF3B2	47	47	47	50.5	50.5	50.5	100.23	0	323.31	91695000000	1756	31.6817	31.7584	31.7716	31.8385	31.762	31.7042	31.6981	31.8846	31.6132
	0.684609	-0.0739784	Q14186;Q14188	Q14186	Transcription factor Dp-1	TFDP1	6	6	6	22.9	22.9	22.9	45.07	0	76.839	1700400000	108	26.128	25.9285	25.9332	26.0236	26.1191	26.1165	25.9246	25.9343	26.0395
	0.576962	-0.0750806	Q7LBC6	Q7LBC6	Lysine-specific demethylase 3B	KDM3B	21	21	20	16.9	16.9	16.1	191.58	0	66.576	2607800000	157	26.6674	26.6019	26.6653	26.6317	26.6356	26.7033	26.6391	26.7631	26.5508
	0.305125	-0.0752157	Q96HW7	Q96HW7	Integrator complex subunit 4	INTS4	4	4	4	5.6	5.6	5.6	108.17	0	8.182	114280000	23	22.2923	21.9066	21.9737	21.942	22.2607	22.1136	22.445	22.5824	22.2789
	0.467048	-0.0754999	Q9NRZ9	Q9NRZ9	Lymphoid-specific helicase	HELLS	9	9	9	11.8	11.8	11.8	97.073	0	19.606	692550000	35	24.5637	24.6004	24.6703	24.529	24.633	24.7156	24.6812	24.8994	24.5579
	0.201422	-0.0755901	P38432	P38432	Coilin	COIL	16	16	16	33.7	33.7	33.7	62.608	0	157.39	5811100000	237	27.8639	27.7902	27.7946	27.8075	27.9855	27.9985	27.6982	27.653	27.7041
	0.164668	-0.0756756	P61981	P61981	14-3-3 protein gamma;14-3-3 protein gamma, N-terminally processed	YWHAG	5	3	3	19.4	12.1	12.1	28.302	0	7.3994	196730000	38	22.7319	23.0811	23.0632	23.207	23.0503	23.1983	22.9387	23.1184	23.4626
	0.280244	-0.0756801	Q9NX20	Q9NX20	39S ribosomal protein L16, mitochondrial	MRPL16	4	4	4	19.5	19.5	19.5	28.449	0	5.6575	658980000	25	24.6171	24.5469	24.6937	24.6417	25.0321	24.5921	24.6975	24.7026	24.6078
	0.111791	-0.0757036	Q9NUQ6	Q9NUQ6	SPATS2-like protein	SPATS2L	8	8	8	17.9	17.9	17.9	61.728	0	11.976	559510000	24	24.7225	23.9243	24.3041	24.3956	24.3467	23.9127	24.5026	24.6829	24.7641
	0.363913	-0.075929	Q8NG31	Q8NG31	Protein CASC5	CASC5	7	7	7	3.5	3.5	3.5	265.39	0	10.451	380380000	27	23.8642	23.7749	24.0654	24.0732	23.9981	24.0734	23.784	23.8395	23.6748
	0.402784	-0.0763327	Q16630	Q16630	Cleavage and polyadenylation specificity factor subunit 6	CPSF6	13	13	13	27.4	27.4	27.4	59.209	0	75.162	6819500000	237	27.9621	27.7611	27.9164	27.7603	27.908	27.9429	28.1179	28.2695	28.0194
	0.170033	-0.0769332	O14646;O14647	O14646	Chromodomain-helicase-DNA-binding protein 1	CHD1	12	11	11	9.1	8.6	8.6	196.69	0	20.664	661650000	50	24.5447	24.3422	24.41	24.6122	24.7255	24.5735	25.1042	25.0826	25.3077
	0.409868	-0.0775239	P51114	P51114	Fragile X mental retardation syndrome-related protein 1	FXR1	20	18	18	40.6	38	38	69.72	0	239.51	3354500000	209	27.0321	27.0319	26.8854	26.8733	27.0662	27.0677	26.9285	27.0687	27.0604
	0.395202	-0.0787563	Q96NB3	Q96NB3	Zinc finger protein 830	ZNF830	3	3	3	8.9	8.9	8.9	41.998	0.00039262	3.1948	434360000	20	24.1771	24.0748	24.0178	24.2162	24.3594	24.2704	24.2955	24.3178	24.2299
	0.0977425	-0.0796871	P49366	P49366	Deoxyhypusine synthase	DHPS	2	2	2	8.9	8.9	8.9	40.97	0	7.3688	100920000	11	22.9168	21.5995	22.1206	22.632	21.8297	22.134	21.5714	21.7882	21.4501
	0.63115	-0.0799081	Q8NFC6	Q8NFC6	Biorientation of chromosomes in cell division protein 1-like 1	BOD1L1	45	45	45	20.6	20.6	20.6	330.46	0	323.31	3998500000	296	27.2489	27.0869	27.1131	27.2289	27.1802	27.2101	27.3612	27.4062	27.2205
	0.265867	-0.0803493	Q14677	Q14677	Clathrin interactor 1	CLINT1	15	15	15	30.2	30.2	30.2	68.259	0	75.784	3484900000	147	27.0067	27.0968	26.9505	27.3702	27.256	27.0784	26.9446	26.91	26.8891
	0.355789	-0.0805044	P20700	P20700	Lamin-B1	LMNB1	26	26	25	49	49	47.6	66.408	0	323.31	8201100000	375	28.12	28.5054	28.1984	28.4303	28.2984	28.3284	28.3642	28.3046	28.2557
	0.338407	-0.080665	Q9NS69	Q9NS69	Mitochondrial import receptor subunit TOM22 homolog	TOMM22	4	4	4	47.9	47.9	47.9	15.521	0	52.741	1027200000	79	25.3311	25.234	25.1591	25.1498	25.1537	25.2664	25.1939	25.3191	25.2008
	0.410578	-0.0811672	P55010	P55010	Eukaryotic translation initiation factor 5	EIF5	12	12	12	25.5	25.5	25.5	49.222	0	54.081	6451700000	209	27.7986	28.0089	27.8544	27.8522	27.8492	27.8941	27.8361	28.0763	27.8275
	0.212503	-0.0815585	Q6WCQ1	Q6WCQ1	Myosin phosphatase Rho-interacting protein	MPRIP	17	17	17	20.5	20.5	20.5	116.53	0	45.729	1245400000	55	25.2008	25.8564	25.3655	25.4331	25.4473	25.4621	25.4888	25.5161	25.2321
	0.482424	-0.081982	Q04726;Q04725;Q04724;Q04727	Q04726	Transducin-like enhancer protein 3	TLE3	9	9	9	15.3	15.3	15.3	83.416	0	39.773	579330000	31	24.4765	24.4247	24.3365	24.4628	24.4046	24.6025	24.2249	24.4468	24.4394
	1.49937	-0.08218	O15027	O15027	Protein transport protein Sec16A	SEC16A	22	22	22	16.2	16.2	16.2	233.51	0	119.66	2232400000	151	26.3363	26.3965	26.3914	26.5125	26.4401	26.5077	26.3783	26.2126	26.174
	0.431058	-0.083478	Q9UHB9	Q9UHB9	Signal recognition particle subunit SRP68	SRP68	17	17	17	33.5	33.5	33.5	70.729	0	180.39	2261200000	198	26.3651	26.3772	26.379	26.3252	26.27	26.3951	26.1319	26.4506	26.2592
	0.508563	-0.0834964	P39748	P39748	Flap endonuclease 1	FEN1	7	7	7	28.2	28.2	28.2	42.592	0	54.584	2180200000	70	26.3719	26.3287	26.4858	26.493	26.5022	26.347	26.2487	26.3079	26.1612
	0.576594	-0.0835257	Q9ULW0	Q9ULW0	Targeting protein for Xklp2	TPX2	29	29	29	39.9	39.9	39.9	85.652	0	201.6	18720000000	524	29.4068	29.5354	29.4608	29.6004	29.6949	29.5976	29.4122	29.392	29.3717
	0.195331	-0.0845013	P04183	P04183	Thymidine kinase, cytosolic	TK1	2	2	2	13.2	13.2	13.2	25.468	0	4.9525	231200000	17	23.451	22.7936	23.4629	23.4584	23.2545	23.5543	23.2508	22.8766	21.0117
	0.045113	-0.0848678	Q16763	Q16763	Ubiquitin-conjugating enzyme E2 S	UBE2S	2	2	2	12.2	12.2	12.2	23.845	0	15.195	132220000	6	21.013	22.3991	22.3305	21.5818	21.6955	21.3663	21.0062	22.826	23.1959
	0.631896	-0.085097	Q8IX12	Q8IX12	Cell division cycle and apoptosis regulator protein 1	CCAR1	22	22	22	23	23	23	132.82	0	75.883	3331000000	150	26.9107	26.8953	26.9738	26.9736	26.9271	27.0027	27.0239	27.2737	27.0214
	0.0855052	-0.0853752	Q14814;Q06413;Q02078	Q14814	Myocyte-specific enhancer factor 2D	MEF2D	3	3	3	6.7	6.7	6.7	55.937	0	4.4488	168640000	21	22.6076	22.7193	21.6645	22.488	21.9257	22.1976	21.4597	23.1059	22.6359
	1.08896	-0.0859756	P25205	P25205	DNA replication licensing factor MCM3	MCM3	24	24	24	38	38	38	90.98	0	205.78	4618200000	295	27.4206	27.3829	27.4239	27.5018	27.5362	27.6019	27.4024	27.4108	27.2744
	0.651025	-0.0862287	P49411	P49411	Elongation factor Tu, mitochondrial	TUFM	24	24	24	63.7	63.7	63.7	49.541	0	323.31	36978000000	836	30.4034	30.4209	30.5262	30.4931	30.4808	30.4014	30.4959	30.4071	30.3631
	0.472212	-0.0863008	Q3MHD2	Q3MHD2	Protein LSM12 homolog	LSM12	3	3	3	18.5	18.5	18.5	21.701	0	15.744	979240000	51	25.1999	25.1261	25.0704	25.192	25.2169	25.3493	25.1042	24.9957	24.8456
	0.531233	-0.0864674	Q8IWZ3	Q8IWZ3	Ankyrin repeat and KH domain-containing protein 1	ANKHD1	17	17	7	10.3	10.3	5	269.45	0	64.223	1856700000	135	25.9403	26.1708	26.0521	26.236	26.117	26.0786	25.9158	25.9883	26.1477
	0.365335	-0.0868762	O95983	O95983	Methyl-CpG-binding domain protein 3	MBD3	11	11	11	48.1	48.1	48.1	32.844	0	197.3	12020000000	385	28.7438	28.6993	28.7904	28.7875	28.6414	28.7298	28.8337	28.9315	28.8496
	1.41159	-0.0873079	P49790	P49790	Nuclear pore complex protein Nup153	NUP153	39	39	39	36	36	36	153.94	0	323.31	14945000000	559	29.1081	29.1718	29.1357	29.1683	29.202	29.2531	28.9896	29.0835	28.9887
	0.489748	-0.0882025	P29084	P29084	Transcription initiation factor IIE subunit beta	GTF2E2	13	13	13	51.5	51.5	51.5	33.043	0	49.074	2946700000	154	26.808	26.7074	26.5828	26.5759	26.7753	26.8166	26.6636	27.0906	26.8297
	0.720188	-0.0882918	Q9UNF1	Q9UNF1	Melanoma-associated antigen D2	MAGED2	10	10	10	26.9	26.9	26.9	64.953	0	85.616	989380000	71	25.0616	25.3314	25.1468	25.3423	25.2064	25.2727	24.3437	25.0456	24.9661
	0.272545	-0.0885105	O95071	O95071	E3 ubiquitin-protein ligase UBR5	UBR5	12	12	12	6.4	6.4	6.4	309.35	0	37.984	715340000	59	24.4437	24.6165	25.0182	24.5758	24.7006	24.8855	24.9045	25.1434	25.1699
	0.149608	-0.0887324	P51151	P51151	Ras-related protein Rab-9A	RAB9A	3	3	3	21.4	21.4	21.4	22.837	0	5.7213	273240000	21	23.6587	23.2754	23.2361	23.449	22.849	23.575	20.7844	23.2768	23.3144
	0.384898	-0.0887804	Q9ULX6	Q9ULX6	A-kinase anchor protein 8-like	AKAP8L	10	10	10	18	18	18	71.648	0	47.322	2429200000	95	26.4758	26.247	26.6461	26.5282	26.6764	26.6682	26.5108	26.5537	26.5802
	0.589708	-0.0893532	O00267	O00267	Transcription elongation factor SPT5	SUPT5H	23	23	23	28.6	28.6	28.6	121	0	216.78	4116900000	281	27.0596	27.3775	27.1614	27.3347	27.3313	27.2478	27.1437	27.2591	27.1106
	0.141044	-0.0896463	P40763	P40763	Signal transducer and activator of transcription 3	STAT3	2	2	2	3.4	3.4	3.4	88.067	0	5.314	68143000	11	21.6147	22.0461	21.4656	21.513	21.4346	21.5143	21.5602	21.3877	21.2691
	0.404007	-0.0902259	P42167	P42167	Lamina-associated polypeptide 2, isoforms beta/gamma;Thymopoietin;Thymopentin	TMPO	24	13	13	61.2	32.2	32.2	50.67	0	300.98	11640000000	332	28.6521	28.8044	28.7353	28.7656	28.6984	28.6761	28.7614	28.8282	28.6837
	0.145008	-0.0904649	Q6WKZ4;Q7L804	Q6WKZ4	Rab11 family-interacting protein 1	RAB11FIP1	10	10	10	11.8	11.8	11.8	137.17	0	39.996	1959600000	59	26.2451	25.3364	26.4448	26.0281	26.3117	26.0911	26.2658	26.2485	26.4586
	0.0236363	-0.0905542	Q8IW35	Q8IW35	Centrosomal protein of 97 kDa	CEP97	3	3	3	4.6	4.6	4.6	96.98	0	10.298	739610000	8	25.0722	22.3551	22.1009	21.8736	24.9957	25.0057	22.1279	22.5685	24.9824
	0.571208	-0.0910718	Q00839	Q00839	Heterogeneous nuclear ribonucleoprotein U	HNRNPU	29	29	29	34.9	34.9	34.9	90.583	0	323.31	76018000000	926	31.515	31.3531	31.2682	31.4663	31.3732	31.3478	31.4268	31.1465	31.4678
	0.438955	-0.0915095	Q96RQ3	Q96RQ3	Methylcrotonoyl-CoA carboxylase subunit alpha, mitochondrial	MCCC1	29	29	29	55.2	55.2	55.2	80.472	0	323.31	148290000000	1824	32.3652	32.3724	32.4314	32.6737	32.5937	32.5581	32.5183	32.6051	32.4195
	0.0440275	-0.091761	Q9UNL4	Q9UNL4	Inhibitor of growth protein 4	ING4	4	4	4	21.3	21.3	21.3	28.53	0	34.737	259280000	14	23.981	21.0502	24.3222	23.1502	23.4247	22.3836	23.7235	23.3753	23.6368
	0.284273	-0.091836	Q5BKZ1	Q5BKZ1	DBIRD complex subunit ZNF326	ZNF326	14	14	14	33.8	33.8	33.8	65.653	0	135.19	4185500000	274	27.2908	27.3134	27.3013	27.533	27.4715	27.4716	27.5116	26.9584	27.3398
	0.33605	-0.0920779	Q06546	Q06546	GA-binding protein alpha chain	GABPA	6	6	6	17.4	17.4	17.4	51.295	0	26.387	871010000	22	24.807	24.9431	24.9264	25.0782	24.8811	25.0033	24.9451	25.3007	24.8013
	0.400839	-0.0927728	P61289	P61289	Proteasome activator complex subunit 3	PSME3	7	7	7	43.3	43.3	43.3	29.506	0	49.598	2379700000	147	26.5137	26.1479	26.5931	26.5073	26.6695	26.5189	26.5621	26.852	26.5429
	1.33474	-0.0934436	Q02978	Q02978	Mitochondrial 2-oxoglutarate/malate carrier protein	SLC25A11	11	11	11	40.4	40.4	40.4	34.061	0	100.23	1826500000	129	26.0105	26.0579	26.1238	26.1953	26.166	26.2107	26.1003	26.1776	26.0458
	0.058968	-0.0938139	Q9BXJ9;Q6N069	Q9BXJ9	N-alpha-acetyltransferase 15, NatA auxiliary subunit	NAA15	4	4	4	4.2	4.2	4.2	101.27	0.00039324	3.2121	190630000	10	22.9581	22.2917	21.8511	20.8526	22.0705	22.6775	22.2845	22.5303	22.2705
	1.32299	-0.0940138	P43246	P43246	DNA mismatch repair protein Msh2	MSH2	20	20	20	27	27	27	104.74	0	66.92	2675900000	182	26.5952	26.6231	26.5815	26.648	26.6877	26.6126	26.6561	26.8254	26.5646
	0.572887	-0.0959002	Q14008	Q14008	Cytoskeleton-associated protein 5	CKAP5	26	26	26	18.4	18.4	18.4	225.49	0	62.721	2490200000	148	26.5076	26.5805	26.477	26.6338	26.4869	26.5793	26.4318	26.6934	26.4576
	0.273149	-0.0960423	Q9P2R7	Q9P2R7	Succinyl-CoA ligase [ADP-forming] subunit beta, mitochondrial	SUCLA2	6	6	6	13.4	13.4	13.4	50.317	0	9.9509	447330000	46	23.997	24.1337	23.9899	23.8683	23.9215	24.1558	23.8857	24.2332	23.949
	0.684868	-0.0964718	P30260	P30260	Cell division cycle protein 27 homolog	CDC27	7	7	7	10.3	10.3	10.3	91.866	0	17.127	691540000	45	24.7706	24.6517	24.5762	24.6632	24.6984	24.9341	24.5296	24.9098	24.7147
	0.608365	-0.0968291	Q86WB0	Q86WB0	Nuclear-interacting partner of ALK	ZC3HC1	4	4	4	11.6	11.6	11.6	55.261	0	13.262	225090000	41	22.9817	22.792	23.1656	23.1058	23.0748	23.0298	23.0907	23.1714	23.0859
	0.383763	-0.0973075	Q9P0K7	Q9P0K7	Ankycorbin	RAI14	15	15	15	16.9	16.9	16.9	110.04	0	46.589	2237500000	81	26.5093	26.8375	26.7428	26.8016	26.8479	26.6794	26.4681	26.7696	26.5711
	0.841035	-0.0977796	P0DMV9;P0DMV8	P0DMV9;P0DMV8	Heat shock 70 kDa protein 1B;Heat shock 70 kDa protein 1A	HSPA1B;HSPA1A	36	36	17	72.2	72.2	37.3	70.051	0	323.31	306640000000	2857	33.4838	33.3252	33.5717	33.6408	33.5956	33.5745	33.5387	33.6046	33.5328
	0.266209	-0.0979163	Q13347	Q13347	Eukaryotic translation initiation factor 3 subunit I	EIF3I	11	11	11	45.8	45.8	45.8	36.501	0	90.129	1978400000	103	25.863	26.4777	26.1088	26.122	26.0562	26.3536	25.8017	26.2098	25.9533
	0.353471	-0.0985826	O14925;Q5SRD1	O14925;Q5SRD1	Mitochondrial import inner membrane translocase subunit Tim23;Putative mitochondrial import inner membrane translocase subunit Tim23B	TIMM23;TIMM23B	3	3	3	23.4	23.4	23.4	21.943	0	10.076	272360000	13	23.5495	23.1887	23.6749	23.5693	23.5658	23.3395	23.4573	23.2562	23.3533
	0.60648	-0.100118	Q15555	Q15555	Microtubule-associated protein RP/EB family member 2	MAPRE2	9	9	8	33.3	33.3	30.3	37.031	0	16.573	3317800000	76	26.8283	26.8602	26.9078	27.0327	26.8137	26.9768	26.9434	26.9731	26.8977
	0.432635	-0.100209	Q9UGU0	Q9UGU0	Transcription factor 20	TCF20	4	4	4	4.3	4.3	4.3	211.77	0	3.7647	164880000	14	22.8763	23.0549	22.8996	22.9392	23.1007	22.7623	23.2888	22.9491	22.5621
	0.0971379	-0.10041	Q32MZ4	Q32MZ4	Leucine-rich repeat flightless-interacting protein 1	LRRFIP1	3	3	3	4.7	4.7	4.7	89.252	0	6.5871	46315000	7	22.0221	21.5305	22.0051	21.9983	23.1578	21.5281	21.678	21.5926	21.5434
	0.559829	-0.100816	Q7KZ85	Q7KZ85	Transcription elongation factor SPT6	SUPT6H	22	22	22	17.4	17.4	17.4	199.07	0	111.13	2019200000	110	25.9922	26.2636	26.2297	26.4111	26.1738	26.2004	26.075	26.3716	26.1732
	1.19542	-0.101187	Q9UJS0;O75746	Q9UJS0	Calcium-binding mitochondrial carrier protein Aralar2	SLC25A13	22	22	22	45	45	45	74.175	0	111.36	3484200000	210	26.9737	26.9247	27.0372	27.1557	27.0461	27.0411	27.0165	27.1968	27.0064
	0.122889	-0.102067	Q8TCU6	Q8TCU6	Phosphatidylinositol 3,4,5-trisphosphate-dependent Rac exchanger 1 protein	PREX1	3	3	3	1.4	1.4	1.4	186.2	0.00039062	3.1157	1350600000	128	25.1425	25.6997	25.6144	26.0034	26.1	25.9769	25.6761	25.588	25.5629
	0.45166	-0.102475	Q5H9R7	Q5H9R7	Serine/threonine-protein phosphatase 6 regulatory subunit 3	PPP6R3	12	12	12	16.6	16.6	16.6	97.668	0	46.141	1441500000	90	25.6295	25.61	25.9379	25.8583	26.0426	25.7807	25.8575	25.7844	25.7061
	0.380776	-0.103038	Q8TED0;REV__Q8TED0	Q8TED0	U3 small nucleolar RNA-associated protein 15 homolog	UTP15	16	16	16	40.3	40.3	40.3	58.414	0	108.05	2791300000	138	26.6652	26.92	26.6744	26.696	26.9946	26.998	26.6777	26.6197	26.6492
	0.523151	-0.103154	Q9BXS6	Q9BXS6	Nucleolar and spindle-associated protein 1	NUSAP1	14	14	14	37.9	37.9	37.9	49.451	0	50.295	1980800000	171	26.0997	26.25	25.9612	26.0131	26.2116	26.1944	26.0246	26.2177	26.2126
	0.606751	-0.104663	P85037	P85037	Forkhead box protein K1	FOXK1	9	9	8	13.2	13.2	12.3	75.456	0	11.824	875420000	39	25.037	24.8961	25.1479	24.9341	25.1663	25.1323	25.1014	25.4076	24.964
	0.376114	-0.105058	Q96EY4	Q96EY4	Translation machinery-associated protein 16	TMA16	4	4	4	26.6	26.6	26.6	23.864	0	13.969	1608300000	62	26.0355	25.615	26.0319	26.0441	25.8684	25.9515	25.6222	25.9148	25.8689
	0.0763794	-0.10528	Q8WWC4	Q8WWC4	Uncharacterized protein C2orf47, mitochondrial	C2orf47	2	2	2	8.2	8.2	8.2	32.544	0	4.7845	258600000	24	23.6732	22.4837	23.492	23.8773	23.6118	23.7386	23.6381	20.5877	22.4725
	0.704102	-0.105475	Q14686	Q14686	Nuclear receptor coactivator 6	NCOA6	9	9	9	6	6	6	219.14	0	57.865	804450000	31	25.0226	24.7562	24.8066	25.0559	24.9755	24.9144	25.0669	25.2216	24.75
	0.180319	-0.105556	O75937	O75937	DnaJ homolog subfamily C member 8	DNAJC8	8	8	8	37.5	37.5	37.5	29.841	0	15.792	651760000	42	24.8111	24.0292	24.5536	24.2755	24.3251	24.4602	24.6918	24.5324	24.7964
	0.676102	-0.106578	Q6Y7W6	Q6Y7W6	PERQ amino acid-rich with GYF domain-containing protein 2	GIGYF2	20	20	20	20.2	20.2	20.2	150.07	0	204.03	3543500000	182	26.961	27.2082	27.0006	27.1855	27.1275	27.0632	26.8888	27.0925	26.8297
	0.755927	-0.106813	Q7Z4H7	Q7Z4H7	HAUS augmin-like complex subunit 6	HAUS6	10	10	10	17.3	17.3	17.3	108.62	0	43.975	510160000	35	24.2708	24.1246	24.0614	24.2987	24.2225	24.209	23.9729	24.3547	24.2987
	0.920907	-0.10689	P41227;Q9BSU3	P41227	N-alpha-acetyltransferase 10	NAA10	3	3	3	16.2	16.2	16.2	26.458	0	4.2988	446610000	8	24.0297	24.1349	24.0248	24.2611	24.2361	24.2059	24.0987	24.2648	24.1598
	0.395381	-0.107274	Q9P258	Q9P258	Protein RCC2	RCC2	17	17	17	43.5	43.5	43.5	56.084	0	174.84	10422000000	304	28.5472	28.5981	28.8032	28.8148	28.9938	28.883	28.547	28.3848	28.402
	0.441122	-0.107664	P08670;P17661;P41219	P08670	Vimentin	VIM	36	36	32	74	74	68.7	53.651	0	323.31	56697000000	1155	31.2073	31.0192	30.828	31.1148	31.1779	31.1576	30.9403	30.7648	30.9679
	1.01124	-0.107817	P12235	P12235	ADP/ATP translocase 1	SLC25A4	13	5	5	40.9	17.1	17.1	33.064	0	10.628	1537100000	69	25.9542	25.6872	25.8412	25.8956	25.9976	25.9243	25.8372	25.9471	25.9871
	0.161242	-0.108504	Q13057	Q13057	Bifunctional coenzyme A synthase;Phosphopantetheine adenylyltransferase;Dephospho-CoA kinase	COASY	2	2	2	5.9	5.9	5.9	62.328	0	10.469	161630000	27	22.5176	22.4478	23.0007	23.042	23.1061	23.1391	22.7379	22.6517	22.5656
	0.606032	-0.109058	Q9Y2A7	Q9Y2A7	Nck-associated protein 1	NCKAP1	8	8	8	9.5	9.5	9.5	128.79	0	22.523	647270000	25	24.5862	24.5697	24.4819	24.4972	24.5609	24.6248	24.3277	24.618	24.5347
	0.441489	-0.109076	Q13442	Q13442	28 kDa heat- and acid-stable phosphoprotein	PDAP1	6	6	6	32	32	32	20.63	0	103.13	1571400000	103	25.7676	26.029	25.6054	25.8284	25.8021	25.8517	25.554	25.8943	25.4783
	0.326691	-0.109169	Q9H6J7	Q9H6J7	UPF0705 protein C11orf49	C11orf49	3	3	3	14.8	14.8	14.8	37.353	0	19.877	979000000	25	25.2218	24.9346	25.4189	25.4363	25.1141	25.2062	25.2419	25.4956	25.303
	0.394417	-0.109587	P15822	P15822	Zinc finger protein 40	HIVEP1	11	11	11	5.5	5.5	5.5	296.86	0	21.167	545830000	33	24.238	24.389	24.1223	24.15	24.2465	24.4036	24.4237	24.5529	24.3827
	1.08786	-0.111228	O75691	O75691	Small subunit processome component 20 homolog	UTP20	36	36	36	16.7	16.7	16.7	318.38	0	120.07	3089300000	281	26.9636	26.7684	26.8847	27.014	26.972	27.0393	26.9546	26.9164	26.9274
	0.750424	-0.112273	P57740	P57740	Nuclear pore complex protein Nup107	NUP107	25	25	25	35.1	35.1	35.1	106.37	0	240.07	3423100000	171	26.8237	27.1375	26.992	27.1813	27.114	27.0817	27.0508	27.1346	26.9608
	0.489158	-0.112413	O95251	O95251	Histone acetyltransferase KAT7	KAT7	10	10	10	22.4	22.4	22.4	70.642	0	100.84	840150000	48	25.107	24.6172	24.9883	25.0232	25.0972	25.0857	25.0101	25.105	25.0305
	0.533928	-0.112481	Q9H8M2	Q9H8M2	Bromodomain-containing protein 9	BRD9	5	5	5	13.4	13.4	13.4	66.999	0	23.68	699320000	39	24.6906	24.2903	24.5853	24.5714	24.5731	24.8154	24.8289	25.2774	24.7817
	0.770732	-0.112707	Q7L0Y3	Q7L0Y3	Mitochondrial ribonuclease P protein 1	TRMT10C	12	12	12	35.7	35.7	35.7	47.346	0	147.9	1896400000	72	26.0086	26.0549	26.0386	25.9719	26.2055	26.015	25.7739	26.2253	25.9256
	0.429218	-0.113692	Q13325	Q13325	Interferon-induced protein with tetratricopeptide repeats 5	IFIT5	7	7	7	14.1	14.1	14.1	55.846	0	18.833	776650000	85	24.6714	25.087	24.6456	24.7823	24.8415	24.8073	24.9269	25.0503	24.7865
	0.396196	-0.113835	P62081	P62081	40S ribosomal protein S7	RPS7	11	11	11	63.4	63.4	63.4	22.127	0	146.5	30528000000	594	30.1522	30.1153	29.9178	30.0766	29.995	30.1207	29.7958	30.0732	30.2324
	0.618692	-0.113896	Q9BQT8	Q9BQT8	Mitochondrial 2-oxodicarboxylate carrier	SLC25A21	3	3	3	12	12	12	33.303	0	24.16	176200000	16	22.6701	23.0463	22.8791	23.1005	23.0777	22.9545	22.7842	23.1933	21.621
	0.0793735	-0.115117	Q13227	Q13227	G protein pathway suppressor 2	GPS2	2	2	2	4.9	4.9	4.9	36.688	0.0014577	2.0886	285110000	9	23.8455	22.2159	23.9595	22.1789	23.7602	23.7473	21.6701	24.0793	20.8592
	1.88465	-0.115596	P28288	P28288	ATP-binding cassette sub-family D member 3	ABCD3	14	14	14	25.2	25.2	25.2	75.475	0	124.43	3370400000	166	26.9271	26.9014	26.9346	26.9591	27.0133	27.0762	26.9467	27.0569	26.9191
	1.04037	-0.116079	Q14157	Q14157	Ubiquitin-associated protein 2-like	UBAP2L	15	15	15	21.4	21.4	21.4	114.53	0	159.94	3380800000	195	26.9365	27.0738	26.9622	27.0362	27.1215	27.0493	26.92	26.9783	26.8642
	0.689966	-0.116691	Q96BY7	Q96BY7	Autophagy-related protein 2 homolog B	ATG2B	16	16	16	10.9	10.9	10.9	232.76	0	48.061	1321800000	60	25.6514	25.5005	25.743	25.8435	25.8	25.6922	25.2561	25.9175	25.5029
	0.392199	-0.116883	O95402	O95402	Mediator of RNA polymerase II transcription subunit 26	MED26	5	5	5	8.7	8.7	8.7	65.446	0	12.891	170990000	19	22.9566	22.373	22.8208	22.8105	22.7168	23.0358	22.9377	23.0512	22.6526
	0.393975	-0.117212	Q96T88	Q96T88	E3 ubiquitin-protein ligase UHRF1	UHRF1	15	15	15	25.1	25.1	25.1	89.813	0	75.462	1989200000	124	26.2187	26.27	25.8698	25.936	26.2305	26.1823	26.0775	25.881	26.1045
	0.483954	-0.117588	Q5VTR2	Q5VTR2	E3 ubiquitin-protein ligase BRE1A	RNF20	11	11	10	15.9	15.9	14.5	113.66	0	46.113	699170000	67	24.5343	24.8111	24.3981	24.7158	24.483	24.6051	24.4338	24.3412	24.522
	0.520006	-0.117804	P11171	P11171	Protein 4.1	EPB41	21	21	20	31.4	31.4	30.2	97.016	0	90.897	3136100000	133	26.7247	27.1204	26.8755	27.0563	26.9066	26.8556	26.58	26.5982	26.5485
	0.646788	-0.118082	Q6IN85;Q5MIZ7	Q6IN85	Serine/threonine-protein phosphatase 4 regulatory subunit 3A	SMEK1	16	16	16	24.7	24.7	24.7	95.367	0	93.062	1826400000	164	26.127	25.9205	26.0092	26.1643	26.0326	26.0417	26.0294	26.2005	26.1606
	0.833542	-0.118237	Q9Y266	Q9Y266	Nuclear migration protein nudC	NUDC	14	14	14	42.9	42.9	42.9	38.242	0	81.161	6756600000	205	27.7294	27.9714	27.7914	27.9179	27.9365	27.8468	27.7767	28.1081	27.8156
	0.881324	-0.118951	Q96I24	Q96I24	Far upstream element-binding protein 3	FUBP3	16	16	16	36.9	36.9	36.9	61.64	0	51.45	1705000000	74	25.9976	26.0463	25.872	26.1797	26.1672	25.9275	25.9887	26.0653	25.8305
	0.473372	-0.119472	P55884	P55884	Eukaryotic translation initiation factor 3 subunit B	EIF3B	9	9	9	14.7	14.7	14.7	92.48	0	77.012	765550000	36	24.7063	24.7301	24.755	24.955	24.5569	24.7006	24.5615	24.9014	24.5758
	1.08796	-0.120475	Q9ULH7;Q969V6;Q8IZQ8	Q9ULH7	MKL/myocardin-like protein 2	MKL2	27	27	27	29.9	29.9	29.9	118.13	0	322.16	13372000000	670	28.834	28.9871	28.8967	29.0205	29.0465	28.9507	28.8792	29.0854	28.7851
	1.30375	-0.120504	Q06210;O94808	Q06210	Glutamine--fructose-6-phosphate aminotransferase [isomerizing] 1	GFPT1	15	15	15	27	27	27	78.806	0	75.504	2220600000	105	26.2464	26.4033	26.3203	26.3634	26.3918	26.5186	26.3343	26.4655	26.3503
	0.527974	-0.120832	Q9HCE1	Q9HCE1	Putative helicase MOV-10	MOV10	25	25	25	32.7	32.7	32.7	113.67	0	94.187	3097100000	193	26.8468	26.9636	26.6143	26.837	26.9176	26.8585	26.6429	26.7637	26.8383
	0.544818	-0.121404	Q9H3G5	Q9H3G5	Probable serine carboxypeptidase CPVL	CPVL	8	8	8	17	17	17	54.163	0	37.541	1135100000	53	25.6093	25.1462	25.448	25.5378	25.5454	25.377	25.419	25.266	25.7888
	0.250014	-0.12182	Q9UKD1	Q9UKD1	Glucocorticoid modulatory element-binding protein 2	GMEB2	3	3	3	9.2	9.2	9.2	56.421	0	19.528	245730000	20	23.3961	23.1764	23.2201	23.1736	22.9112	23.6452	22.6482	22.8071	23.0018
	0.678504	-0.123005	Q00341	Q00341	Vigilin	HDLBP	15	15	15	15.1	15.1	15.1	141.45	0	86.446	1220600000	73	25.3618	25.7311	25.3795	25.5802	25.6822	25.674	25.3442	25.3929	25.2896
	0.417327	-0.123505	O43251;Q9NWB1;A6NFN3	O43251;Q9NWB1;A6NFN3	RNA binding protein fox-1 homolog 2;RNA binding protein fox-1 homolog 1;RNA binding protein fox-1 homolog 3	RBFOX2;RBFOX1;RBFOX3	9	9	9	19	19	19	41.373	0	29.503	892480000	54	25.2472	25.2109	24.6702	25.0913	25.1335	25.1583	25.4023	25.1207	25.6256
	0.851966	-0.123829	Q9Y2J2	Q9Y2J2	Band 4.1-like protein 3;Band 4.1-like protein 3, N-terminally processed	EPB41L3	18	15	15	21.9	19.7	19.7	120.68	0	77.843	2655000000	130	26.672	26.8539	26.6578	26.8295	26.707	26.8311	26.3644	26.5669	26.3125
	0.44601	-0.124117	Q96SB8	Q96SB8	Structural maintenance of chromosomes protein 6	SMC6	4	4	4	5.8	5.8	5.8	126.32	0	16.283	109450000	15	22.3125	22.63	22.257	22.4104	22.5383	22.6097	22.2041	21.9693	23.1766
	0.64461	-0.124874	Q9BRS2	Q9BRS2	Serine/threonine-protein kinase RIO1	RIOK1	5	5	5	13.2	13.2	13.2	65.582	0	24.34	480890000	19	23.9532	24.3503	24.1377	24.1304	24.2379	24.3518	24.2069	24.1846	24.2439
	0.313779	-0.125215	P22314	P22314	Ubiquitin-like modifier-activating enzyme 1	UBA1	13	13	13	18.8	18.8	18.8	117.85	0	41.68	996170000	50	24.8928	25.4184	25.0875	25.4575	25.4283	25.482	24.9648	24.9827	24.897
	0.406509	-0.125344	P82914	P82914	28S ribosomal protein S15, mitochondrial	MRPS15	4	4	4	10.5	10.5	10.5	29.842	0	6.0233	432220000	25	24.057	24.1862	23.5994	23.9421	24.1269	24.2304	23.5598	24.0257	24.0233
	0.736225	-0.125855	Q9NSC2;Q9BXA9;Q9UJQ4	Q9NSC2	Sal-like protein 1	SALL1	6	6	5	6.6	6.6	5.7	140.4	0	30.829	666030000	39	24.4822	24.2567	24.6155	24.6224	24.7226	24.5574	24.8647	24.8496	24.7258
	0.381002	-0.126006	Q9Y6M1	Q9Y6M1	Insulin-like growth factor 2 mRNA-binding protein 2	IGF2BP2	14	13	13	30.9	28.7	28.7	66.121	0	71.075	2308500000	141	26.3498	26.2615	26.2141	26.3852	26.3256	26.2943	26.1984	26.3713	26.2861
	1.21623	-0.126146	Q13148	Q13148	TAR DNA-binding protein 43	TARDBP	9	9	9	24.6	24.6	24.6	44.739	0	147.62	2729700000	171	26.726	26.5803	26.7427	26.8525	26.8383	26.8833	26.5983	26.4568	26.6137
	0.814393	-0.126266	P05165	P05165	Propionyl-CoA carboxylase alpha chain, mitochondrial	PCCA	37	37	37	59.2	59.2	59.2	80.058	0	323.31	157280000000	1989	32.3723	32.5473	32.4794	32.6998	32.694	32.6591	32.5341	32.7685	32.5445
	0.631813	-0.126814	Q6VMQ6	Q6VMQ6	Activating transcription factor 7-interacting protein 1	ATF7IP	6	6	6	7.6	7.6	7.6	136.39	0	28.259	565720000	31	24.4909	24.093	24.4208	24.4616	24.3992	24.6038	24.0486	24.5486	24.1616
	0.974102	-0.128187	P61962	P61962	DDB1- and CUL4-associated factor 7	DCAF7	8	8	8	31	31	31	38.926	0	28.402	2724000000	108	26.5224	26.7525	26.5658	26.8164	26.7074	26.7247	26.5233	26.5269	26.4907
	2.20177	-0.128774	P61221	P61221	ATP-binding cassette sub-family E member 1	ABCE1	13	13	13	31.6	31.6	31.6	67.314	0	152.45	3158600000	149	26.765	26.7783	26.8178	26.9105	26.902	26.9128	26.8864	26.821	26.9195
	0.991962	-0.128863	P05141;Q9H0C2	P05141	ADP/ATP translocase 2;ADP/ATP translocase 2, N-terminally processed	SLC25A5	15	5	5	40.6	14.8	14.8	32.852	0	19.408	12557000000	185	28.8978	28.9639	28.9498	29.1912	29.1758	29.1004	28.8797	28.7489	28.8155
	2.08204	-0.128912	P23396	P23396	40S ribosomal protein S3	RPS3	17	17	17	74.5	74.5	74.5	26.688	0	97.829	35436000000	691	30.259	30.3032	30.3529	30.4991	30.4601	30.4283	30.3516	30.4088	30.3264
	0.214513	-0.129686	P07355;A6NMY6	P07355;A6NMY6	Annexin A2;Putative annexin A2-like protein	ANXA2;ANXA2P2	15	15	15	56.3	56.3	56.3	38.604	0	98.077	3993000000	193	26.9362	27.2036	27.2852	27.5204	27.6922	27.6227	27.3839	27.2968	27.2259
	0.138751	-0.130319	P51812;Q15349;Q15418;Q9UK32	P51812	Ribosomal protein S6 kinase alpha-3	RPS6KA3	3	3	3	5.1	5.1	5.1	83.735	0.0035881	1.8921	47772000	3	21.2981	22.5743	21.5736	21.9833	21.9706	21.205	21.8507	21.8579	22.5462
	0.0993041	-0.130596	Q9UHD1	Q9UHD1	Cysteine and histidine-rich domain-containing protein 1	CHORDC1	4	4	4	16.6	16.6	16.6	37.489	0.00040032	3.4763	396990000	15	23.9237	23.1396	23.917	24.1254	24.3953	24.2557	21.4222	23.9672	23.7254
	1.13686	-0.131452	Q9NYB0	Q9NYB0	Telomeric repeat-binding factor 2-interacting protein 1	TERF2IP	12	12	12	38.1	38.1	38.1	44.259	0	109.7	2331800000	106	26.2696	26.4102	26.3346	26.4672	26.4073	26.4363	26.2834	26.43	26.2997
	0.552736	-0.131669	O00193	O00193	Small acidic protein	SMAP	4	4	4	25.7	25.7	25.7	20.332	0	201	3199700000	113	26.757	26.8903	26.7219	26.6607	26.7705	26.8803	26.6714	26.988	26.6542
	0.411327	-0.131802	P49711;Q8NI51	P49711	Transcriptional repressor CTCF	CTCF	8	8	8	12.8	12.8	12.8	82.785	0	48.458	1001500000	83	25.153	25.465	24.9366	25.2497	25.2525	25.1528	25.3668	25.1108	25.3101
	0.611552	-0.132595	O43491	O43491	Band 4.1-like protein 2	EPB41L2	22	22	20	28.3	28.3	26.9	112.59	0	109.61	2962200000	205	26.7075	26.9295	26.8374	26.9542	26.8637	26.7035	26.5995	26.7264	26.5531
	0.388329	-0.13365	P82932	P82932	28S ribosomal protein S6, mitochondrial	MRPS6	5	5	5	48	48	48	14.226	0	46.567	1771700000	96	26.1835	25.7003	25.9884	25.8947	25.9722	25.9416	26.4455	26.1854	26.3379
	0.294146	-0.133767	P36507	P36507	Dual specificity mitogen-activated protein kinase kinase 2	MAP2K2	7	5	5	19.5	13.8	13.8	44.424	0	6.9072	282470000	19	23.0542	23.5156	23.3761	23.2931	23.1605	23.1533	23.187	23.5591	23.3975
	1.08125	-0.134396	Q8NC51	Q8NC51	Plasminogen activator inhibitor 1 RNA-binding protein	SERBP1	24	24	24	54.2	54.2	54.2	44.965	0	323.31	26760000000	684	29.7924	30.0264	29.8028	29.9818	30.0189	30.0422	29.8681	30.0453	29.8979
	0.739624	-0.134642	O95372	O95372	Acyl-protein thioesterase 2	LYPLA2	2	2	2	19	19	19	24.737	0	77.911	1142400000	40	25.1658	25.4137	25.605	25.4758	25.5133	25.5008	25.1395	25.5999	25.4201
	0.76892	-0.134941	Q8WUY9;Q5TB30	Q8WUY9	DEP domain-containing protein 1B	DEPDC1B	5	5	5	9.5	9.5	9.5	61.77	0	10.136	227370000	9	22.8881	23.2453	23.2939	23.3194	23.3242	23.2818	23.1295	23.3218	23.2462
	1.12356	-0.13516	P37802;Q9UI15	P37802	Transgelin-2	TAGLN2	10	10	10	66.3	66.3	66.3	22.391	0	94.953	3294700000	137	26.8019	26.9661	26.8275	26.988	26.8801	27.0908	26.754	27.1276	26.7917
	0.336186	-0.135769	Q99798	Q99798	Aconitate hydratase, mitochondrial	ACO2	13	13	13	22.6	22.6	22.6	85.424	0	67.04	1224300000	73	25.4471	25.6359	25.6485	25.9991	25.9288	25.9298	25.2994	25.1323	25.0882
	0.827756	-0.135931	O94905	O94905	Erlin-2	ERLIN2	9	9	6	33.6	33.6	24.5	37.839	0	70.874	3668700000	129	27.1858	27.0833	27.2346	27.367	27.2339	27.2704	26.6213	26.7786	26.5966
	0.389518	-0.136809	P42694	P42694	Probable helicase with zinc finger domain	HELZ	18	18	18	12.9	12.9	12.9	218.97	0	89.701	1468600000	111	25.7797	25.7922	25.8046	26.0081	26.205	26.237	25.7016	25.7877	25.6429
	1.52819	-0.138265	Q9Y3T9	Q9Y3T9	Nucleolar complex protein 2 homolog	NOC2L	10	10	10	15.2	15.2	15.2	84.918	0	41.131	2634300000	82	26.4677	26.5394	26.6143	26.7322	26.7534	26.5918	26.6075	26.7757	26.5367
	0.84423	-0.1389	Q9UKM9	Q9UKM9	RNA-binding protein Raly	RALY	14	14	14	64.1	64.1	64.1	32.463	0	111.47	7095400000	193	27.8883	27.9413	28.2781	28.1908	28.1956	28.1355	28.1301	27.5445	28.168
	0.735656	-0.141152	O95299	O95299	NADH dehydrogenase [ubiquinone] 1 alpha subcomplex subunit 10, mitochondrial	NDUFA10	11	11	11	36.9	36.9	36.9	40.75	0	80.828	2616200000	82	26.6663	26.3285	26.7871	26.6842	26.7182	26.6738	26.605	26.6553	26.5728
	0.316908	-0.141465	Q14126	Q14126	Desmoglein-2	DSG2	2	2	2	2.4	2.4	2.4	122.29	0.0025298	1.9819	68418000	4	22.222	21.5502	21.4568	21.8027	21.8561	21.7201	22.134	21.2824	21.5336
	0.675233	-0.142427	P32189;Q14409;Q14410	P32189;Q14409	Glycerol kinase;Putative glycerol kinase 3	GK;GK3P	9	9	9	18.2	18.2	18.2	61.244	0	39.186	1549000000	53	25.7272	25.9	25.8869	25.8323	25.9482	25.9037	25.9492	26.0004	25.8859
	1.14193	-0.144508	Q8WUM0	Q8WUM0	Nuclear pore complex protein Nup133	NUP133	32	32	32	40.8	40.8	40.8	128.98	0	214.26	5125500000	300	27.4881	27.4209	27.5747	27.7523	27.6231	27.4932	27.7486	27.719	27.4594
	0.736118	-0.144531	P23258;Q9NRH3	P23258;Q9NRH3	Tubulin gamma-1 chain;Tubulin gamma-2 chain	TUBG1;TUBG2	12	12	12	42.8	42.8	42.8	51.169	0	187.35	2313800000	152	26.4893	26.0671	26.4591	26.4356	26.5246	26.4467	26.6012	26.51	26.6012
	0.644947	-0.144588	P56182	P56182	Ribosomal RNA processing protein 1 homolog A	RRP1	16	16	16	39.3	39.3	39.3	52.839	0	139.42	4944300000	359	27.665	27.4599	27.2353	27.5099	27.4596	27.4978	27.0711	27.2129	27.4482
	0.266033	-0.146608	Q13948	Q13948	Protein CASP	CUX1	29	3	2	40.6	3.1	1.3	77.454	0	10.303	711280000	24	25.0798	24.3927	24.2726	24.4142	24.6048	24.5091	24.8032	24.8713	24.4158
	1.15092	-0.146629	P13807;P54840	P13807	Glycogen [starch] synthase, muscle	GYS1	9	9	9	15.2	15.2	15.2	83.785	0	27.197	653600000	26	24.5664	24.5083	24.5645	24.5014	24.6976	24.6298	24.6754	24.5252	24.5244
	0.519981	-0.147519	P63208	P63208	S-phase kinase-associated protein 1	SKP1	5	5	5	44.8	44.8	44.8	18.658	0	83.091	788260000	82	24.9246	24.793	24.838	25.1988	25.0301	25.3036	24.8646	25.0517	24.8822
	1.02777	-0.147731	Q9BW19	Q9BW19	Kinesin-like protein KIFC1	KIFC1	15	15	15	33.3	33.3	33.3	73.747	0	86.8	2544900000	93	26.6178	26.5776	26.4437	26.5524	26.6244	26.7446	26.2025	26.1248	26.2047
	0.467114	-0.148516	O60828	O60828	Polyglutamine-binding protein 1	PQBP1	5	5	5	22.6	22.6	22.6	30.472	0	25.216	950670000	33	24.9133	25.1998	25.1085	25.1788	24.9973	25.0209	25.0297	25.4381	25.0891
	0.160627	-0.148553	P21266	P21266	Glutathione S-transferase Mu 3	GSTM3	2	2	2	14.7	14.7	14.7	26.559	0.00039888	3.3878	51599000	4	20.6863	22.4436	21.9395	21.8924	21.996	21.7007	22.3292	20.3346	20.9216
	0.939629	-0.149522	O75152	O75152	Zinc finger CCCH domain-containing protein 11A	ZC3H11A	29	29	29	43.6	43.6	43.6	89.13	0	243.99	6015100000	366	27.7147	27.7828	27.554	27.7555	27.7876	27.6899	27.5243	27.7633	27.5384
	0.923713	-0.149624	Q07866	Q07866	Kinesin light chain 1	KLC1	8	8	6	17.8	17.8	12.4	65.309	0	37.739	612770000	38	24.3962	24.3785	24.7125	24.6488	24.6471	24.6487	24.378	24.483	24.5731
	0.687407	-0.149899	Q9Y312	Q9Y312	Protein AAR2 homolog	AAR2	7	7	7	23.2	23.2	23.2	43.472	0	38.536	926310000	65	25.2566	24.7815	24.9191	25.2155	25.0719	25.2303	24.9541	25.0982	24.8438
	0.650447	-0.150146	Q99504	Q99504	Eyes absent homolog 3	EYA3	4	4	4	9.2	9.2	9.2	62.662	0	16.772	125240000	19	22.066	22.1519	22.4056	22.317	22.4706	22.5384	21.9633	22.2211	22.275
	1.36182	-0.150366	Q14683	Q14683	Structural maintenance of chromosomes protein 1A	SMC1A	42	42	42	33.5	33.5	33.5	143.23	0	181.32	7945000000	453	28.075	28.2764	28.1532	28.2979	28.3122	28.2153	28.1852	28.2799	28.1206
	1.71301	-0.151922	Q8N3C0	Q8N3C0	Activating signal cointegrator 1 complex subunit 3	ASCC3	14	14	14	10.1	10.1	10.1	251.46	0	58.557	965310000	100	25.1431	25.237	25.1481	25.2928	25.2842	25.2417	25.0807	25.1658	25.2162
	0.0733217	-0.152245	Q99547	Q99547	M-phase phosphoprotein 6	MPHOSPH6	4	4	4	21.2	21.2	21.2	19.024	0	4.7787	480700000	13	24.5442	23.6948	21.2078	22.0706	23.5297	23.6048	25.6322	25.7854	21.6411
	0.43357	-0.152248	P23528;Q9Y281	P23528	Cofilin-1	CFL1	9	9	9	63.3	63.3	63.3	18.502	0	75.754	6972200000	186	27.8099	28.1387	28.1139	28.3002	28.363	28.4817	27.8067	27.7396	27.6854
	0.529537	-0.15228	Q9UPN6	Q9UPN6	Protein SCAF8	SCAF8	5	2	2	3.8	1.7	1.7	140.52	0	7.2851	65942000	6	21.5075	21.4914	21.2909	21.4251	21.4981	21.402	21.3967	21.5727	21.3037
	0.14746	-0.15236	Q9HC36	Q9HC36	rRNA methyltransferase 3, mitochondrial	RNMTL1	6	6	6	23.1	23.1	23.1	47.019	0	21.02	724910000	41	25.0865	23.8529	24.686	24.1462	24.269	24.4423	24.4236	24.4377	24.7986
	0.590654	-0.152981	Q07065	Q07065	Cytoskeleton-associated protein 4	CKAP4	6	6	6	11.6	11.6	11.6	66.022	0	27.276	585320000	54	24.2753	24.7045	24.4535	24.5801	24.4216	24.6075	24.4118	24.1114	24.1156
	0.982932	-0.152987	Q8TAE8	Q8TAE8	Growth arrest and DNA damage-inducible proteins-interacting protein 1	GADD45GIP1	7	7	7	46.8	46.8	46.8	25.384	0	66.266	913890000	62	25.1568	24.905	25.0373	25.2485	25.2282	25.0921	24.9204	25.1074	24.7904
	1.0479	-0.153537	Q9UQR1	Q9UQR1	Zinc finger protein 148	ZNF148	13	13	13	18.6	18.6	18.6	88.975	0	93.998	2083800000	157	26.2878	26.3408	26.1788	26.3704	26.4551	26.5213	26.3146	26.4406	26.5167
	0.980666	-0.153809	P55196	P55196	Afadin	MLLT4	18	18	18	12.9	12.9	12.9	206.8	0	61.756	1500200000	103	25.8823	25.746	25.8089	25.8364	26.0302	25.7877	25.6828	25.6605	25.6442
	0.727364	-0.153873	P78406	P78406	mRNA export factor	RAE1	9	9	9	37.5	37.5	37.5	40.968	0	166.36	3527200000	90	27.0752	26.7929	27.0693	27.2755	27.1613	27.2472	26.974	26.9271	26.7786
	0.759426	-0.154521	Q6P1X5	Q6P1X5	Transcription initiation factor TFIID subunit 2	TAF2	5	5	5	5.6	5.6	5.6	136.97	0	22.479	458220000	41	24.2339	23.8768	24.0705	24.0737	24.1454	24.2444	24.1511	24.5119	24.275
	0.132665	-0.154524	O75083	O75083	WD repeat-containing protein 1	WDR1	4	4	4	7.4	7.4	7.4	66.193	0.0003973	3.3462	340860000	13	21.4907	21.8803	22.1011	21.8092	21.3147	21.5187	22.6679	23.4824	21.6681
	0.802766	-0.154953	O60762	O60762	Dolichol-phosphate mannosyltransferase subunit 1	DPM1	9	9	9	40.8	40.8	40.8	29.634	0	50.931	1330300000	65	25.6406	25.6304	25.5589	25.7936	25.6862	25.5376	25.6995	25.7111	25.5436
	0.0599252	-0.154998	P07203	P07203	Glutathione peroxidase 1	GPX1	3	3	3	21.2	21.2	21.2	22.088	0	10.53	266070000	5	23.2703	21.9043	21.6694	23.9962	20.1197	22.2245	21.8705	21.1874	22.0011
	0.779826	-0.15538	P45973	P45973	Chromobox protein homolog 5	CBX5	8	8	8	39.8	39.8	39.8	22.225	0	48.138	3306800000	133	26.57	26.9898	26.8153	26.8787	27.1002	26.9214	27.079	26.9327	27.1458
	1.17916	-0.15562	Q9BZE1	Q9BZE1	39S ribosomal protein L37, mitochondrial	MRPL37	13	13	13	30.3	30.3	30.3	48.117	0	40.095	1801400000	79	26.0791	25.9106	26.1248	26.187	26.3048	26.1168	25.9998	26.1272	25.9214
	1.113	-0.155777	Q9UQE7	Q9UQE7	Structural maintenance of chromosomes protein 3	SMC3	40	40	40	39.6	39.6	39.6	141.54	0	279.2	6079400000	366	27.7238	27.8701	27.6771	27.8547	27.7868	27.8359	27.7968	27.8451	27.748
	0.569844	-0.155993	Q9Y3U8	Q9Y3U8	60S ribosomal protein L36	RPL36	5	5	5	30.5	30.5	30.5	12.254	0	115.02	17461000000	208	29.3328	29.0531	29.3124	29.1601	29.4445	29.3171	29.3611	29.2398	29.4088
	0.522094	-0.156235	Q9UDR5	Q9UDR5	Alpha-aminoadipic semialdehyde synthase, mitochondrial;Lysine ketoglutarate reductase;Saccharopine dehydrogenase	AASS	2	2	2	2.9	2.9	2.9	102.13	0.0011173	2.3278	83618000	4	21.7139	22.0099	21.7632	21.7802	21.7981	21.8377	21.8781	22.1415	20.9744
	1.17222	-0.156471	Q12906	Q12906	Interleukin enhancer-binding factor 3	ILF3	33	33	29	52	52	48.2	95.337	0	323.31	36131000000	737	30.4696	30.2672	30.1713	30.4913	30.4554	30.4208	30.1221	30.0976	30.4361
	1.53803	-0.156591	Q8IXI1	Q8IXI1	Mitochondrial Rho GTPase 2	RHOT2	5	5	5	12.6	12.6	12.6	68.117	0	9.2198	714260000	11	24.8253	24.6029	24.8163	24.8632	24.8523	24.9389	24.6721	24.8172	24.5284
	0.815171	-0.157102	Q92667	Q92667	A-kinase anchor protein 1, mitochondrial	AKAP1	4	4	4	7.8	7.8	7.8	97.34	0	18.677	227550000	13	22.8752	23.0617	23.2199	23.0506	23.2704	23.0923	22.8688	23.1414	23.0039
	0.479462	-0.157119	Q8NE71	Q8NE71	ATP-binding cassette sub-family F member 1	ABCF1	25	25	24	39.6	39.6	38.8	95.925	0	317.23	7076200000	353	27.9819	28.0114	27.8972	27.865	27.9863	28.0208	27.7409	27.9524	27.8186
	0.142906	-0.157209	P49643	P49643	DNA primase large subunit	PRIM2	2	2	2	4.3	4.3	4.3	58.805	0	5.3871	68335000	15	21.1622	22.0764	21.5659	21.5544	21.7269	23.0364	21.3607	21.6353	21.2011
	2.53442	-0.158809	P12236	P12236	ADP/ATP translocase 3;ADP/ATP translocase 3, N-terminally processed	SLC25A6	16	16	5	45.6	45.6	13.1	32.866	0	49.25	47365000000	587	30.6611	30.7797	30.8205	30.9477	30.9017	30.9359	30.7667	30.7822	30.7541
	1.2178	-0.160868	Q9Y2T2;P53677	Q9Y2T2	AP-3 complex subunit mu-1	AP3M1	10	10	10	36.8	36.8	36.8	46.939	0	73.281	1412800000	92	25.6707	25.4773	25.71	25.745	25.7889	25.8693	25.676	25.6455	25.7281
	1.46411	-0.16179	O75663	O75663	TIP41-like protein	TIPRL	9	9	9	47.1	47.1	47.1	31.444	0	82.847	3785200000	228	26.9294	27.1703	27.1143	27.2546	27.2387	27.1937	27.081	27.2696	27.0259
	0.932049	-0.162374	O60884	O60884	DnaJ homolog subfamily A member 2	DNAJA2	16	16	16	51.2	51.2	51.2	45.745	0	193.08	9875800000	391	28.514	28.3424	28.3811	28.4164	28.4665	28.529	28.4993	28.653	28.5133
	0.421763	-0.162709	O75947	O75947	ATP synthase subunit d, mitochondrial	ATP5H	6	6	6	49.1	49.1	49.1	18.491	0	14.979	582320000	32	24.071	24.518	24.6956	24.6912	24.6947	24.8857	24.1886	24.2664	24.2189
	0.890458	-0.162745	Q9Y5K6	Q9Y5K6	CD2-associated protein	CD2AP	16	16	16	33.5	33.5	33.5	71.45	0	67.58	3038500000	134	26.5651	26.9075	26.904	26.979	26.8151	27.0135	26.746	26.9913	26.6898
	1.07213	-0.163038	P26358	P26358	DNA (cytosine-5)-methyltransferase 1	DNMT1	20	20	20	15.7	15.7	15.7	183.16	0	61.932	2140300000	147	26.1771	26.3398	26.1516	26.2444	26.2934	26.3813	26.018	26.2587	26.1037
	3.10122	-0.164242	P22695	P22695	Cytochrome b-c1 complex subunit 2, mitochondrial	UQCRC2	16	16	16	56.3	56.3	56.3	48.442	0	286.42	11754000000	351	28.7308	28.7291	28.7882	28.913	28.8886	28.9676	28.6776	28.6348	28.5284
	1.77521	-0.164647	Q9Y3F4	Q9Y3F4	Serine-threonine kinase receptor-associated protein	STRAP	16	16	16	63.4	63.4	63.4	38.438	0	203.32	11452000000	320	28.6073	28.8275	28.6895	28.9043	28.8922	28.8779	28.5196	28.6951	28.5372
	0.425587	-0.164801	P14923	P14923	Junction plakoglobin	JUP	9	9	8	16	16	15	81.744	0	24.718	544890000	54	24.4607	24.0515	24.0402	24.1388	24.1599	24.079	23.9292	24.4074	24.4677
	0.843584	-0.165557	P62269	P62269	40S ribosomal protein S18	RPS18	5	5	5	30.3	30.3	30.3	17.718	0	11.955	1074700000	51	25.1293	25.3166	25.2904	25.4974	25.3873	25.4249	25.1809	25.0463	25.0342
	1.55893	-0.165801	Q15233	Q15233	Non-POU domain-containing octamer-binding protein	NONO	23	22	22	54.4	52.7	52.7	54.231	0	323.31	30146000000	816	29.9815	30.0548	29.9643	30.1125	30.1894	30.1867	30.1638	30.2224	30.1379
	0.142146	-0.165888	Q86TP1	Q86TP1	Protein prune homolog	PRUNE	4	4	4	14.8	14.8	14.8	50.199	0.0087138	1.5211	138090000	4	21.86	22.0703	22.4632	22.2545	22.7589	20.9045	22.1037	22.4937	22.5892
	1.00788	-0.166138	Q9Y262	Q9Y262	Eukaryotic translation initiation factor 3 subunit L	EIF3L	19	19	19	42.2	42.2	42.2	66.726	0	121.1	2377300000	121	26.3858	26.3659	26.5818	26.6303	26.6457	26.7223	26.49	26.3627	26.4051
	0.806401	-0.167188	Q99856;A6NKF2	Q99856	AT-rich interactive domain-containing protein 3A	ARID3A	29	28	28	56.5	53.8	53.8	62.888	0	323.31	14189000000	626	29.0765	28.9925	29.0544	29.0625	29.04	29.0843	28.8747	28.9301	28.7684
	0.968583	-0.167583	O75461	O75461	Transcription factor E2F6	E2F6	7	7	7	25.3	25.3	25.3	31.844	0	38.405	1186800000	88	25.4256	25.1331	25.5478	25.4861	25.6526	25.5665	25.7357	25.7389	25.4733
	0.700488	-0.168072	O15090	O15090	Zinc finger protein 536	ZNF536	11	11	11	11.5	11.5	11.5	141.42	0	74.083	1065500000	76	25.1722	25.3486	25.177	25.2047	25.2692	25.3762	25.3464	25.5652	25.2846
	1.60208	-0.168643	Q13564	Q13564	NEDD8-activating enzyme E1 regulatory subunit	NAE1	7	7	7	16.9	16.9	16.9	60.246	0	20.324	545530000	35	24.1714	24.3949	24.3131	24.4181	24.4187	24.5804	24.1499	24.5895	24.3514
	0.184152	-0.169264	O15212	O15212	Prefoldin subunit 6	PFDN6	4	4	4	35.7	35.7	35.7	14.582	0	8.3884	454650000	18	23.6864	23.7526	24.5453	24.9055	24.5123	24.4411	24.1864	24.4825	24.4909
	0.976426	-0.169348	Q9BY77	Q9BY77	Polymerase delta-interacting protein 3	POLDIP3	16	16	16	44.4	44.4	44.4	46.089	0	201.57	3597600000	182	27.0279	27.0789	26.8883	27.0151	27.2185	27.2459	26.8596	26.9888	26.9107
	0.555129	-0.170722	Q15185	Q15185	Prostaglandin E synthase 3	PTGES3	5	5	5	38.8	38.8	38.8	18.697	0	62.466	1411400000	69	25.6828	25.5898	25.7775	26.0379	26.0567	26.0953	25.8283	25.6112	25.8764
	1.65857	-0.171749	Q96EA4	Q96EA4	Protein Spindly	SPDL1	8	8	8	14	14	14	70.171	0	39.48	784570000	71	24.734	24.8293	24.7187	24.8232	24.8867	24.9175	24.6938	24.7963	24.6118
	1.18658	-0.171819	Q96RK0	Q96RK0	Protein capicua homolog	CIC	22	22	22	24.1	24.1	24.1	163.82	0	204.45	3871200000	167	27.2481	26.9174	26.9556	27.1476	27.2381	27.2876	27.1512	27.3221	27.0455
	1.73235	-0.172475	Q12769	Q12769	Nuclear pore complex protein Nup160	NUP160	22	22	22	22.6	22.6	22.6	162.12	0	176.39	3571200000	210	27.1262	26.9234	26.9451	27.228	27.0918	27.0896	27.118	27.0644	26.913
	0.666692	-0.174141	Q86V97;Q8WVZ9	Q86V97;Q8WVZ9	Kelch repeat and BTB domain-containing protein 6;Kelch repeat and BTB domain-containing protein 7	KBTBD6;KBTBD7	3	3	3	7.3	7.3	7.3	76.137	0	35.961	231790000	34	23.1863	22.9235	23.1847	23.3042	23.141	23.0331	23.261	23.5292	23.1788
	1.21772	-0.174158	O14686	O14686	Histone-lysine N-methyltransferase 2D	KMT2D	32	32	32	8.4	8.4	8.4	593.38	0	125.74	2801700000	202	26.7614	26.4748	26.493	26.8033	26.8483	26.7497	27.0464	26.9009	26.7195
	0.489899	-0.174805	Q07864	Q07864	DNA polymerase epsilon catalytic subunit A	POLE	6	6	6	4.2	4.2	4.2	261.51	0	12.631	136410000	9	22.471	21.9968	22.718	22.6583	22.3152	22.4743	22.5494	22.5721	22.6376
	2.70038	-0.17556	Q5VTE0;P68104;Q05639	Q5VTE0;P68104	Putative elongation factor 1-alpha-like 3;Elongation factor 1-alpha 1	EEF1A1P5;EEF1A1	19	19	19	48.3	48.3	48.3	50.184	0	323.31	76853000000	978	31.3275	31.3404	31.4176	31.5742	31.5576	31.5305	31.4085	31.5149	31.4394
	1.46749	-0.176526	P51784;Q13107	P51784	Ubiquitin carboxyl-terminal hydrolase 11	USP11	7	7	7	10.4	10.4	10.4	109.82	0	33.839	461010000	45	24.1283	23.9033	24.0577	24.1637	24.3266	24.2422	24.1516	24.2318	23.9087
	0.706948	-0.177143	Q16181;Q6ZU15	Q16181	Septin-7	2007-09-01	7	7	7	19.9	19.9	19.9	50.679	0	26.275	487480000	34	24.2048	23.9002	24.1619	24.4041	24.4483	24.4013	23.7926	23.9952	23.9739
	1.60965	-0.177495	Q14152	Q14152	Eukaryotic translation initiation factor 3 subunit A	EIF3A	25	25	25	21.2	21.2	21.2	166.57	0	132.47	2721100000	200	26.6105	26.4565	26.7584	26.8434	26.7605	26.7636	26.4388	26.7754	26.5522
	1.00497	-0.177664	P63104	P63104	14-3-3 protein zeta/delta	YWHAZ	10	8	6	45.7	38.4	34.3	27.745	0	67.704	762870000	68	24.6078	24.893	24.5254	24.8245	24.6956	24.9212	25.0256	24.4616	24.5416
	1.00427	-0.17804	Q9NP72	Q9NP72	Ras-related protein Rab-18	RAB18	5	5	5	31.1	31.1	31.1	22.977	0	38.926	765630000	43	24.8769	24.9472	24.8175	25.3068	24.9654	24.9869	24.7621	24.8294	24.8813
	1.08733	-0.17862	P49674;P48730	P49674;P48730	Casein kinase I isoform epsilon;Casein kinase I isoform delta	CSNK1E;CSNK1D	5	5	5	15.4	15.4	15.4	47.315	0	14.708	544440000	30	24.2905	24.4267	24.1241	24.441	24.5459	24.5574	24.3771	24.2543	24.2525
	0.350021	-0.179764	Q6NZI2	Q6NZI2	Polymerase I and transcript release factor	PTRF	5	5	5	13.8	13.8	13.8	43.476	0	14.82	505630000	41	24.0987	24.4713	24.2307	24.5543	24.3606	23.8148	23.7697	23.488	23.5714
	0.364538	-0.179971	P31153	P31153	S-adenosylmethionine synthase isoform type-2	MAT2A	3	3	3	9.4	9.4	9.4	43.66	0	18.058	523920000	20	24.1893	24.1612	24.4935	24.9039	24.6237	24.7606	24.2168	24.2254	24.0166
	0.34829	-0.180498	Q9BRX5	Q9BRX5	DNA replication complex GINS protein PSF3	GINS3	2	2	2	11.1	11.1	11.1	24.534	0.0014593	2.1082	71485000	18	21.6554	20.7148	21.7745	21.4733	21.6713	21.6073	21.9182	21.9	21.9278
	2.004	-0.18063	Q8WWM7	Q8WWM7	Ataxin-2-like protein	ATXN2L	27	27	27	30.6	30.6	30.6	113.37	0	211.58	7181100000	434	28.0519	27.9865	27.9817	28.1536	28.2109	28.2572	27.8684	28.0417	27.8725
	1.15507	-0.181551	Q9UPY3	Q9UPY3	Endoribonuclease Dicer	DICER1	9	9	9	6	6	6	218.68	0	40.193	657860000	64	24.6633	24.5463	24.3863	24.5578	24.6727	24.6278	24.405	24.4468	24.2901
	0.8843	-0.181794	P53350	P53350	Serine/threonine-protein kinase PLK1	PLK1	7	7	7	15.1	15.1	15.1	68.254	0	33.817	531590000	23	23.9752	24.2087	24.0939	24.2527	24.1136	24.2447	24.0346	24.1656	24.1257
	1.16598	-0.182341	Q9UL25	Q9UL25	Ras-related protein Rab-21	RAB21	6	6	6	33.8	33.8	33.8	24.347	0	52.807	768640000	54	24.7619	24.7219	24.9517	24.9712	25.0638	25.1826	24.7842	24.8487	24.9119
	2.07793	-0.182507	Q12756	Q12756	Kinesin-like protein KIF1A	KIF1A	4	4	1	2.7	2.7	0.7	191.06	0	8.1365	149730000	12	22.7367	22.5174	22.6534	22.8119	22.8808	22.8016	22.6493	22.7019	22.6507
	0.810918	-0.182782	Q9UKX7	Q9UKX7	Nuclear pore complex protein Nup50	NUP50	16	16	16	54.1	54.1	54.1	50.144	0	185.61	4782900000	184	27.3871	27.42	27.3505	27.5742	27.3234	27.3796	27.3504	27.4986	27.3266
	0.510973	-0.18349	Q96BT3	Q96BT3	Centromere protein T	CENPT	4	4	4	8.2	8.2	8.2	60.422	0	12.967	456300000	54	24.4133	23.6654	24.1868	24.2556	24.2836	24.3476	24.1072	24.1582	24.1668
	1.03828	-0.184191	Q7Z417	Q7Z417	Nuclear fragile X mental retardation-interacting protein 2	NUFIP2	12	12	12	27.2	27.2	27.2	76.12	0	87.6	2833900000	129	26.5448	26.5919	26.6102	26.7448	26.8159	26.771	26.4369	26.6132	26.4966
	0.750471	-0.185728	P17655	P17655	Calpain-2 catalytic subunit	CAPN2	10	10	10	19.6	19.6	19.6	79.994	0	30.304	1263400000	46	25.2328	25.3881	25.35	25.3419	25.41	25.2677	25.5627	25.5499	25.7129
	0.0845453	-0.187581	Q68DK7	Q68DK7	Male-specific lethal 1 homolog	MSL1	3	3	3	9.1	9.1	9.1	67.128	0	14.357	366750000	11	21.6418	22.6692	24.3692	23.7665	21.6228	23.6626	23.8354	23.6081	23.7971
	1.77225	-0.187715	P11498	P11498	Pyruvate carboxylase, mitochondrial	PC	53	53	53	62.4	62.4	62.4	129.63	0	323.31	245680000000	3036	32.9957	33.0602	33.0491	33.2967	33.2727	33.279	33.2018	33.325	33.1439
	2.38755	-0.188511	P15880	P15880	40S ribosomal protein S2	RPS2	13	13	13	48.5	48.5	48.5	31.324	0	73.176	28172000000	633	29.907	29.9709	29.8343	30.0968	30.1017	30.0515	29.964	29.9966	30.058
	1.08529	-0.189686	Q9BUQ8	Q9BUQ8	Probable ATP-dependent RNA helicase DDX23	DDX23	24	24	24	33.8	33.8	33.8	95.581	0	178.69	10412000000	406	28.5717	28.434	28.384	28.5647	28.7259	28.6467	28.3982	28.5718	28.5153
	0.141806	-0.189952	P62875	P62875	DNA-directed RNA polymerases I, II, and III subunit RPABC5	POLR2L	3	3	3	65.7	65.7	65.7	7.645	0	9.3755	669110000	28	25.2611	22.7732	24.9128	24.4871	24.397	24.5874	25.2728	24.7967	25.252
	1.47772	-0.191316	Q92560	Q92560	Ubiquitin carboxyl-terminal hydrolase BAP1	BAP1	8	8	8	15.4	15.4	15.4	80.361	0	43.539	1056500000	83	25.0779	25.1502	25.2973	25.3988	25.4088	25.453	25.2381	25.4584	25.4317
	0.166934	-0.19171	P62312	P62312	U6 snRNA-associated Sm-like protein LSm6	LSM6	3	3	3	32.5	32.5	32.5	9.1275	0.00040177	3.5314	298700000	12	23.7886	22.4864	23.6603	22.2962	23.7409	23.6447	23.5118	22.1835	23.569
	2.17413	-0.193053	Q9NSI2	Q9NSI2	Protein FAM207A	FAM207A	6	6	6	35.7	35.7	35.7	25.456	0	44.559	1557200000	96	25.7541	25.7751	25.8204	25.9057	25.959	25.9635	25.8359	25.9932	25.785
	0.83237	-0.194216	Q9NP92	Q9NP92	28S ribosomal protein S30, mitochondrial	MRPS30	2	2	2	8.9	8.9	8.9	50.364	0	7.0423	109200000	13	22.2463	21.8271	22.3083	22.308	22.3118	22.1571	22.1685	21.8966	22.1598
	0.56662	-0.19444	Q99569;Q9UQB3	Q99569	Plakophilin-4	PKP4	4	4	4	4.4	4.4	4.4	131.87	0	8.8774	146910000	20	22.6771	22.1422	22.8224	22.7685	22.8785	22.922	22.2958	22.578	22.09
	0.539516	-0.195395	P0DN79;P35520	P0DN79;P35520	Cystathionine beta-synthase	CBS	4	4	4	10	10	10	60.586	0	36.318	544160000	38	24.126	24.4457	24.5334	24.8444	24.8036	24.6049	24.2714	24.2178	23.9546
	0.425456	-0.195395	Q9Y6M7	Q9Y6M7	Sodium bicarbonate cotransporter 3	SLC4A7	6	6	6	6.6	6.6	6.6	136.04	0	12.923	156940000	23	22.5329	22.4034	22.614	22.4057	22.2167	22.7155	22.5485	22.757	22.4005
	2.06627	-0.196415	Q92797	Q92797	Symplekin	SYMPK	8	8	8	11.1	11.1	11.1	141.15	0	29.103	439240000	26	23.9225	23.8995	23.8354	24.1924	24.0575	24.0943	23.8489	24.2179	23.9115
	0.640598	-0.19655	Q9H993	Q9H993	Protein-glutamate O-methyltransferase	ARMT1	5	5	5	15.6	15.6	15.6	51.172	0	9.0451	565160000	40	24.3828	23.9128	24.3873	24.605	24.4624	24.6585	24.2253	24.6489	24.6377
	1.0288	-0.196555	P50402	P50402	Emerin	EMD	8	8	8	41.7	41.7	41.7	28.994	0	95.991	2610100000	99	26.3146	26.7667	26.3803	26.7397	26.6189	26.6899	26.4264	26.5257	26.4458
	0.174496	-0.196664	Q53EL6	Q53EL6	Programmed cell death protein 4	PDCD4	3	3	3	12.2	12.2	12.2	51.735	0	9.3139	165360000	10	22.3437	22.1481	22.5412	21.8825	21.5898	22.3118	20.8086	21.7573	22.0404
	0.415856	-0.196744	P19338	P19338	Nucleolin	NCL	33	33	33	39.2	39.2	39.2	76.613	0	323.31	107230000000	1447	32.046	31.7252	31.6022	32.1215	31.6643	31.6729	31.3418	31.6886	31.8395
	0.95046	-0.197085	Q9P0J0	Q9P0J0	NADH dehydrogenase [ubiquinone] 1 alpha subcomplex subunit 13	NDUFA13	5	5	5	31.9	31.9	31.9	16.698	0	23.092	862490000	40	25.047	25.1503	25.0733	25.4166	25.1248	25.0748	25.1623	25.066	24.6241
	0.706787	-0.197353	Q71UI9;P0C0S5	Q71UI9;P0C0S5	Histone H2A.V;Histone H2A.Z	H2AFV;H2AFZ	5	5	3	53.9	53.9	41.4	13.509	0	94.344	90612000000	724	31.5082	32.0065	31.6356	31.6165	31.927	31.8935	31.6711	31.6136	32.0701
	0.890008	-0.197761	Q9UGU5	Q9UGU5	HMG domain-containing protein 4	HMGXB4	9	9	9	30.6	30.6	30.6	65.711	0	101.71	2554300000	84	26.7016	26.1289	26.5141	26.6289	26.6182	26.7506	26.8515	26.9816	26.8135
	1.72609	-0.197971	Q9BQ67	Q9BQ67	Glutamate-rich WD repeat-containing protein 1	GRWD1	9	9	9	35.7	35.7	35.7	49.419	0	196.78	3801900000	136	27.0011	27.1198	26.9432	27.2442	27.2106	27.249	27.1422	26.9321	27.0184
	0.232152	-0.198518	P00390	P00390	Glutathione reductase, mitochondrial	GSR	5	5	5	15.5	15.5	15.5	56.256	0	26.813	1389600000	53	25.5961	25.3362	26.1541	26.3288	26.3154	26.4092	25.3297	25.3426	25.2857
	1.99805	-0.200837	Q9P2K5	Q9P2K5	Myelin expression factor 2	MYEF2	13	13	13	33.8	33.8	33.8	64.121	0	59.43	1850000000	97	26.0964	26.1309	25.892	26.2118	26.2844	26.2981	25.7729	25.9086	26.072
	1.19291	-0.201427	P11940;Q9H361;Q4VXU2;Q96DU9	P11940	Polyadenylate-binding protein 1	PABPC1	29	29	20	54.2	54.2	38.8	70.67	0	323.31	43627000000	888	30.6843	30.4069	30.5147	30.7266	30.8038	30.711	30.415	30.5541	30.5376
	1.30849	-0.202019	P48643	P48643	T-complex protein 1 subunit epsilon	CCT5	17	17	17	39	39	39	59.67	0	124.07	2269200000	138	26.2593	26.1375	26.4526	26.4916	26.627	26.5625	26.2945	26.2234	26.2753
	0.197812	-0.20285	Q96EE3	Q96EE3	Nucleoporin SEH1	SEH1L	3	3	3	12.8	12.8	12.8	39.648	0	5.5403	177090000	8	21.9263	23.2121	22.4177	23.0522	22.8485	22.9469	21.34	22.5306	21.9086
	0.262482	-0.204099	P26639	P26639	Threonine--tRNA ligase, cytoplasmic	TARS	7	7	6	9.3	9.3	8.2	83.434	0.00039588	3.3007	288020000	8	22.0045	22.3118	21.6412	22.1136	22.6299	21.5016	21.8472	20.6148	21.738
	2.19238	-0.205696	P33992	P33992	DNA replication licensing factor MCM5	MCM5	23	23	23	33.2	33.2	33.2	82.285	0	159.55	6359400000	265	27.6917	27.8348	27.8681	28.0102	28.0224	28.0987	27.7286	27.747	27.6757
	1.2115	-0.206143	P52597	P52597	Heterogeneous nuclear ribonucleoprotein F;Heterogeneous nuclear ribonucleoprotein F, N-terminally processed	HNRNPF	17	15	15	55.2	48.7	48.7	45.671	0	323.31	20068000000	468	29.6849	29.4104	29.2959	29.6509	29.5731	29.5871	29.4508	29.2662	29.492
	0.879932	-0.206271	P24534	P24534	Elongation factor 1-beta	EEF1B2	4	4	4	24.4	24.4	24.4	24.763	0	54.788	502180000	45	23.7413	24.2298	24.1702	24.2665	24.272	24.2994	23.6967	24.1654	23.865
	0.259204	-0.206621	P13797;P13796;Q14651	P13797	Plastin-3	PLS3	12	12	12	21.9	21.9	21.9	70.81	0	27.176	878190000	44	25.3367	24.3959	25.4215	25.5091	25.6371	25.749	24.9338	24.6819	25.1799
	0.354446	-0.206657	P00492	P00492	Hypoxanthine-guanine phosphoribosyltransferase	HPRT1	7	7	7	39.9	39.9	39.9	24.579	0	19.55	1350800000	72	25.8303	25.2365	25.8648	26.128	26.0844	26.283	25.4985	25.4322	25.4354
	1.64595	-0.207108	Q9Y5M8	Q9Y5M8	Signal recognition particle receptor subunit beta	SRPRB	6	6	6	31.7	31.7	31.7	29.702	0	23.873	919030000	67	25.0132	25.0666	25.0685	25.2572	25.2779	25.0432	24.8012	25.0247	24.8737
	0.13709	-0.20741	Q9Y4J8;O60941	Q9Y4J8;O60941	Dystrobrevin alpha;Dystrobrevin beta	DTNA;DTNB	2	2	2	4.4	4.4	4.4	83.9	0	8.4108	64522000	5	21.6194	21.5148	22.2787	21.5371	23.7888	21.107	21.4642	21.1435	22.6079
	1.45857	-0.207829	Q9Y679	Q9Y679	Ancient ubiquitous protein 1	AUP1	3	3	3	7.8	7.8	7.8	53.028	0	4.8844	281050000	14	23.2485	23.2455	23.4267	23.4343	23.3834	23.5641	23.432	23.3512	23.3541
	1.21306	-0.207838	P02545	P02545	Prelamin-A/C;Lamin-A/C	LMNA	19	18	18	30	28.8	28.8	74.139	0	88.976	2223400000	152	26.303	26.4904	26.1203	26.6479	26.5094	26.5741	26.4668	26.3436	26.3329
	0.63406	-0.207854	Q9UBT2	Q9UBT2	SUMO-activating enzyme subunit 2	UBA2	8	8	8	23.9	23.9	23.9	71.223	0	59.844	945600000	41	25.1174	24.9985	24.6388	24.7652	24.9591	25.2496	24.591	24.7362	24.5562
	1.79973	-0.207877	P55084	P55084	Trifunctional enzyme subunit beta, mitochondrial;3-ketoacyl-CoA thiolase	HADHB	17	17	17	46	46	46	51.294	0	93.199	5060200000	310	27.4565	27.4541	27.5198	27.7056	27.852	27.7558	27.5226	27.4472	27.5246
	1.47462	-0.209005	Q9P287	Q9P287	BRCA2 and CDKN1A-interacting protein	BCCIP	4	4	4	17.2	17.2	17.2	35.979	0	18.448	1513700000	43	25.4721	25.4949	25.5467	25.8585	25.5454	25.7345	25.5649	25.5661	25.4809
	0.739248	-0.209139	Q8NI60	Q8NI60	Atypical kinase ADCK3, mitochondrial	ADCK3	5	5	5	10.4	10.4	10.4	71.949	0	31.655	1212700000	29	25.2004	25.1602	25.5354	25.5464	25.4903	25.1494	25.4411	25.2422	25.1379
	2.13051	-0.209573	P35579;REV__Q9UKV3	P35579	Myosin-9	MYH9	55	55	45	33.8	33.8	27.9	226.53	0	323.31	10826000000	640	28.4412	28.6625	28.5703	28.7576	28.8087	28.745	28.5226	28.5947	28.4446
	1.00015	-0.211216	Q15758	Q15758	Neutral amino acid transporter B(0)	SLC1A5	8	8	8	18.1	18.1	18.1	56.598	0	60.203	3144600000	121	26.7482	26.955	26.7172	26.9718	26.892	26.7724	26.7977	26.892	26.7719
	0.938487	-0.211737	Q9BUF5	Q9BUF5	Tubulin beta-6 chain	TUBB6	17	7	6	50.9	29.4	27.4	49.857	0	64.638	2093600000	73	25.8758	26.1655	26.4007	26.29	26.3503	26.3734	26.3421	26.3292	26.0046
	0.249036	-0.212099	Q8NF37	Q8NF37	Lysophosphatidylcholine acyltransferase 1	LPCAT1	3	3	3	7.1	7.1	7.1	59.151	0	11.594	121890000	17	21.4237	23.0213	21.8366	22.3038	22.0716	21.9513	22.085	22.5996	23.2079
	0.119421	-0.212553	Q71U36;Q13748;Q6PEY2	Q71U36;Q13748;Q6PEY2	Tubulin alpha-1A chain;Tubulin alpha-3C/D chain;Tubulin alpha-3E chain	TUBA1A;TUBA3C;TUBA3E	22	2	1	58.3	6	3.1	50.135	0	24.081	514560000	23	24.7235	23.1703	24.6678	24.5954	24.8892	24.7578	21.7974	22.2066	24.9514
	2.63189	-0.215024	Q9UPN3	Q9UPN3	Microtubule-actin cross-linking factor 1, isoforms 1/2/3/5	MACF1	25	25	22	4.9	4.9	4.3	838.3	0	84.826	1330700000	129	25.5756	25.622	25.5935	25.7443	25.8401	25.7427	25.4056	25.5132	25.336
	0.863068	-0.215093	P42765	P42765	3-ketoacyl-CoA thiolase, mitochondrial	ACAA2	12	12	12	40.6	40.6	40.6	41.924	0	93.119	2934100000	116	26.6466	26.7345	26.9061	27.0982	27.2178	27.1277	26.549	26.6269	26.3315
	1.42616	-0.215292	Q71RC2	Q71RC2	La-related protein 4	LARP4	8	8	8	15.9	15.9	15.9	80.595	0	25.14	607980000	44	24.5156	24.4042	24.225	24.4133	24.6524	24.5749	24.2695	24.4294	24.375
	2.88773	-0.215518	P62913	P62913	60S ribosomal protein L11	RPL11	7	7	7	32.6	32.6	32.6	20.252	0	30.153	9012800000	131	28.277	28.308	28.258	28.5428	28.4672	28.5513	28.3343	28.2748	28.3269
	1.27978	-0.21716	P37198	P37198	Nuclear pore glycoprotein p62	NUP62	5	5	5	14.2	14.2	14.2	53.254	0	40.197	1078500000	39	25.2324	25.0614	25.4795	25.6241	25.45	25.4712	25.4844	25.268	25.3106
	1.73427	-0.217352	P24941;Q00526	P24941	Cyclin-dependent kinase 2	CDK2	11	9	9	48	41.6	41.6	33.929	0	41.458	1007300000	65	25.0781	25.0137	25.1637	25.4069	25.4322	25.2842	25.0894	25.3223	25.2212
+	2.93115	-0.217903	P38646	P38646	Stress-70 protein, mitochondrial	HSPA9	32	31	31	48.9	47.9	47.9	73.68	0	323.31	32461000000	783	30.1552	30.0624	30.1937	30.3912	30.2988	30.3112	30.1948	30.2981	30.2229
	0.72491	-0.219127	Q7Z478	Q7Z478	ATP-dependent RNA helicase DHX29	DHX29	12	12	12	13.8	13.8	13.8	155.23	0	36.585	1025100000	66	25.088	25.0415	25.2836	25.2808	24.9222	25.5297	25.0496	25.2876	25.2118
	1.22588	-0.219514	P29966	P29966	Myristoylated alanine-rich C-kinase substrate	MARCKS	7	7	7	37	37	37	31.554	0	12.66	246150000	41	22.9615	23.2568	23.1539	23.4778	23.4327	23.2373	22.8968	23.0311	22.9037
	2.68469	-0.220456	P07910;P0DMR1;O60812;B7ZW38;B2RXH8;Q86SE5	P07910	Heterogeneous nuclear ribonucleoproteins C1/C2	HNRNPC	20	20	20	53.9	53.9	53.9	33.67	0	323.31	49887000000	691	30.7295	30.6812	30.7647	30.8569	30.9753	30.9546	30.802	30.362	30.8529
	1.21604	-0.220677	Q13151	Q13151	Heterogeneous nuclear ribonucleoprotein A0	HNRNPA0	8	8	8	35.4	35.4	35.4	30.84	0	246.92	9742600000	251	28.4387	28.2589	28.3866	28.67	28.4148	28.4846	28.1514	27.9502	28.4661
	0.606228	-0.221104	O43432;O43439	O43432	Eukaryotic translation initiation factor 4 gamma 3	EIF4G3	15	13	13	10.1	9	9	176.65	0	36.777	673620000	58	24.3948	24.3766	24.738	24.9786	24.6886	25.0964	24.3196	24.6251	24.6385
	0.19443	-0.221661	Q9NV31	Q9NV31	U3 small nucleolar ribonucleoprotein protein IMP3	IMP3	2	2	2	12.5	12.5	12.5	21.85	0	10.142	188390000	15	21.2831	23.1866	23.2396	23.0204	22.8957	22.9245	22.9114	23.139	23.3176
	1.90005	-0.222411	Q92841	Q92841	Probable ATP-dependent RNA helicase DDX17	DDX17	30	22	22	48.8	38.8	38.8	80.272	0	323.31	20158000000	647	29.4787	29.4129	29.3463	29.4552	29.6797	29.715	29.4418	29.3796	29.5314
	0.622048	-0.222777	Q86V81	Q86V81	THO complex subunit 4	ALYREF	12	12	12	50.6	50.6	50.6	26.888	0	323.31	28497000000	437	30.2448	29.7192	29.5051	29.9683	30.0732	30.0074	29.151	29.9429	29.9093
+	2.89984	-0.224119	P25705	P25705	ATP synthase subunit alpha, mitochondrial	ATP5A1	25	25	25	53.3	53.3	53.3	59.75	0	323.31	57048000000	939	30.9454	30.9906	31.0207	31.2804	31.2692	31.2399	31.0318	31.0246	30.9438
	0.611414	-0.224392	O94832	O94832	Unconventional myosin-Id	MYO1D	8	8	8	8.8	8.8	8.8	116.2	0	19.747	7447100000	161	27.4621	27.6732	26.8272	27.5427	27.4927	27.6504	27.2399	27.1668	27.3866
	0.907486	-0.225105	A5YKK6	A5YKK6	CCR4-NOT transcription complex subunit 1	CNOT1	11	11	11	6.3	6.3	6.3	266.94	0	30.447	503460000	37	23.9925	24.2294	24.3582	24.2894	24.4752	24.5557	23.9879	24.1247	24.1933
	0.197146	-0.225686	Q10567	Q10567	AP-1 complex subunit beta-1	AP1B1	5	5	3	8.9	8.9	6.2	104.64	0	11.766	234980000	19	23.2109	22.1229	23.3086	22.3993	23.6604	22.2113	23.011	23.5234	23.148
	0.405687	-0.225929	Q92733	Q92733	Proline-rich protein PRCC	PRCC	3	3	3	8.1	8.1	8.1	52.417	0	21.197	339250000	14	23.8012	22.8846	23.9215	23.8379	23.5756	23.676	23.6237	23.7338	23.5932
	1.43921	-0.227365	Q969V3	Q969V3	Nicalin	NCLN	8	8	8	18.8	18.8	18.8	62.974	0	42.959	929170000	60	25.0366	24.8537	25.1546	25.1531	25.4184	25.1103	25.0201	25.2228	24.9
	1.07396	-0.22854	Q9NRL2	Q9NRL2	Bromodomain adjacent to zinc finger domain protein 1A	BAZ1A	29	29	29	26.3	26.3	26.3	178.7	0	315.01	5775600000	370	27.7891	27.4344	27.4503	27.9084	27.8625	27.8529	28.1158	27.6156	27.8635
	1.00738	-0.230736	O95831	O95831	Apoptosis-inducing factor 1, mitochondrial	AIFM1	8	8	8	15	15	15	66.9	0	22.362	382580000	42	23.7384	23.9492	23.3868	23.973	23.9706	23.7349	23.8475	23.8524	23.7468
	1.46101	-0.23097	P53985	P53985	Monocarboxylate transporter 1	SLC16A1	7	7	7	14.2	14.2	14.2	53.944	0	74.815	3290700000	145	26.7586	26.9784	26.9173	26.9447	27.1445	26.9988	26.8415	27.088	26.757
	1.06307	-0.231059	Q9Y2X7	Q9Y2X7	ARF GTPase-activating protein GIT1	GIT1	4	4	4	6.8	6.8	6.8	84.34	0	9.5133	479030000	26	23.9008	24.0281	23.9935	24.4628	24.3946	24.1911	24.008	23.9268	23.9725
	1.68829	-0.231263	Q14203	Q14203	Dynactin subunit 1	DCTN1	17	17	17	17.9	17.9	17.9	141.69	0	66.549	1410000000	68	25.5045	25.5664	25.6797	25.8783	25.6881	25.8061	25.763	25.6598	25.5921
	0.519675	-0.231391	Q969M3	Q969M3	Protein YIPF5	YIPF5	2	2	2	8.2	8.2	8.2	27.989	0	4.6223	182410000	9	22.6624	22.1488	22.5462	22.141	22.7382	22.5985	22.6648	22.7386	22.7227
	1.12775	-0.232196	P60891;P21108	P60891	Ribose-phosphate pyrophosphokinase 1	PRPS1	5	5	2	19.5	19.5	7.2	34.834	0	20.201	1213300000	95	25.2326	25.5843	25.4757	25.4895	25.7747	25.8329	25.2521	25.0995	25.1926
	0.335527	-0.232761	Q99700	Q99700	Ataxin-2	ATXN2	1	1	1	1.3	1.3	1.3	140.28	0	25.376	112820000	23	22.1095	21.8056	21.8803	21.3284	22.6217	22.0318	22.3073	21.9811	21.8972
	0.946646	-0.233014	Q5T160	Q5T160	Probable arginine--tRNA ligase, mitochondrial	RARS2	3	3	3	6.9	6.9	6.9	65.505	0	10.488	122090000	25	22.2613	21.8099	22.3754	22.5003	22.4035	22.2341	21.9773	22.2118	22.0929
	2.3193	-0.233127	P43243	P43243	Matrin-3	MATR3	30	30	30	48.1	48.1	48.1	94.622	0	323.31	26429000000	828	29.9087	29.7476	29.7306	30.0496	30.0882	30.0774	29.9081	29.7864	29.8982
	1.55217	-0.233882	P63151;Q66LE6;Q00005;Q9Y2T4	P63151	Serine/threonine-protein phosphatase 2A 55 kDa regulatory subunit B alpha isoform	PPP2R2A	15	15	15	40	40	40	51.691	0	122.66	8526100000	271	28.1786	28.2002	28.3641	28.6281	28.558	28.595	28.1607	27.9797	28.0622
	2.16089	-0.233989	O75369	O75369	Filamin-B	FLNB	31	22	22	14.8	12.1	12.1	278.16	0	101.49	1910200000	78	26.0257	26.1997	25.9955	26.4502	26.308	26.3141	25.9329	26.1391	25.8567
	1.99954	-0.23568	Q08J23	Q08J23	tRNA (cytosine(34)-C(5))-methyltransferase	NSUN2	29	29	29	46.4	46.4	46.4	86.47	0	244.25	6758000000	337	27.8827	27.8192	27.7079	28.0211	27.9538	27.9403	27.7594	27.8649	27.8228
	1.05087	-0.236138	O14981	O14981	TATA-binding protein-associated factor 172	BTAF1	7	7	7	5.7	5.7	5.7	206.89	0	19.613	435790000	31	23.8165	23.7695	24.1164	24.351	24.0132	24.3111	24.0302	24.1057	23.8755
	2.33088	-0.237908	Q04637;REV__Q8NEG2	Q04637	Eukaryotic translation initiation factor 4 gamma 1	EIF4G1	45	45	43	33.3	33.3	32.2	175.49	0	303.29	13476000000	629	28.7255	28.9424	28.8535	29.047	29.0349	29.0705	28.832	29.0425	28.8465
	1.05968	-0.238386	Q9NVI1	Q9NVI1	Fanconi anemia group I protein	FANCI	15	15	15	15.1	15.1	15.1	149.32	0	30.811	878000000	101	24.896	24.7022	24.7045	24.8057	24.8968	24.8628	24.9294	25.0008	24.9043
	1.01116	-0.238594	Q3ZCQ8	Q3ZCQ8	Mitochondrial import inner membrane translocase subunit TIM50	TIMM50	8	8	8	28.9	28.9	28.9	39.646	0	146.44	2551100000	133	26.3824	26.6764	26.4124	26.7182	26.4815	26.5604	26.3324	26.2525	26.3661
	1.31082	-0.239014	Q13112	Q13112	Chromatin assembly factor 1 subunit B	CHAF1B	5	5	5	11.1	11.1	11.1	61.492	0	17.394	386910000	23	23.6308	23.7547	23.5002	23.7892	23.9653	23.9745	23.9725	23.7643	23.4052
	1.74406	-0.24081	P16989;Q9Y2T7	P16989	Y-box-binding protein 3	YBX3	20	14	14	72.6	61.6	61.6	40.089	0	313.21	9203000000	403	28.2274	28.4373	28.0749	28.4736	28.4835	28.3975	27.931	28.3141	28.33
	1.11276	-0.241308	P78316	P78316	Nucleolar protein 14	NOP14	25	25	25	34.2	34.2	34.2	97.667	0	269.21	6050600000	304	27.5851	27.7576	27.6334	27.7484	27.7617	27.7076	27.6466	27.856	27.6751
	0.415048	-0.241879	O60716	O60716	Catenin delta-1	CTNND1	2	2	2	2.8	2.8	2.8	108.17	0	4.3885	58295000	5	21.2969	22.3409	21.7476	21.9331	22.5092	22.1197	20.9225	21.4648	20.6557
	2.14443	-0.242186	P53007	P53007	Tricarboxylate transport protein, mitochondrial	SLC25A1	9	9	9	37	37	37	34.012	0	47.194	2595300000	144	26.5858	26.2759	26.5294	26.6858	26.7609	26.6863	26.5255	26.4924	26.4784
	0.663576	-0.242218	Q15084	Q15084	Protein disulfide-isomerase A6	PDIA6	6	6	6	21.6	21.6	21.6	48.121	0	53.83	897810000	76	25.0767	24.9071	25.227	25.5076	25.4966	25.668	25.0084	24.8212	24.6291
	0.185549	-0.242226	Q8N6N3	Q8N6N3	UPF0690 protein C1orf52	C1orf52	3	3	3	22	22	22	20.599	0	48.666	281820000	28	23.6216	22.3885	23.6049	23.5612	21.9845	23.5992	23.5193	21.9546	23.1521
	0.718761	-0.242526	Q6PL18	Q6PL18	ATPase family AAA domain-containing protein 2	ATAD2	8	8	7	10.8	10.8	9.6	158.55	0	47.989	628840000	57	24.3498	24.8035	24.3801	24.8233	24.8904	24.9491	24.517	24.5494	24.6039
	1.87823	-0.2429	O43837	O43837	Isocitrate dehydrogenase [NAD] subunit beta, mitochondrial	IDH3B	11	11	11	37.1	37.1	37.1	42.183	0	72.462	2502200000	108	26.3251	26.4865	26.3648	26.5564	26.5779	26.5492	26.4836	26.4295	26.3333
	1.54137	-0.24343	Q9NU22	Q9NU22	Midasin	MDN1	53	53	53	13.5	13.5	13.5	632.81	0	157.33	3891600000	258	27.0597	26.9138	27.2837	27.3393	27.4151	27.4442	27.2577	27.0931	27.1338
	2.28359	-0.244376	Q9UBF2;Q92521	Q9UBF2	Coatomer subunit gamma-2	COPG2	20	20	17	35	35	30.8	97.621	0	156.83	2991100000	191	26.6578	26.602	26.6471	26.7841	26.9143	26.7366	26.6746	26.816	26.6822
	1.84631	-0.245372	Q8WVY7	Q8WVY7	Ubiquitin-like domain-containing CTD phosphatase 1	UBLCP1	2	2	2	8.8	8.8	8.8	36.804	0.00039809	3.371	139500000	15	22.3738	22.3942	22.4323	22.7363	22.666	22.8335	22.3565	22.3236	22.3457
	0.266767	-0.246352	Q96A33	Q96A33	Coiled-coil domain-containing protein 47	CCDC47	5	5	5	15.5	15.5	15.5	55.873	0	14.065	284100000	14	23.3547	22.722	23.3888	23.2945	23.4313	22.2842	23.2084	23.528	23.3791
	2.04288	-0.247041	P16615;O14983;Q93084	P16615	Sarcoplasmic/endoplasmic reticulum calcium ATPase 2	ATP2A2	21	21	21	25.3	25.3	25.3	114.76	0	140.12	7655900000	340	27.9832	28.0736	28.0827	28.2214	28.1703	28.2075	28.0436	28.2214	28.0954
	0.423934	-0.24729	P16949	P16949	Stathmin	STMN1	2	2	1	11.4	11.4	5.4	17.302	0	4.2613	464190000	31	24.313	23.2977	24.5523	24.3888	24.0881	24.2315	22.3405	24.6899	21.6732
	0.475312	-0.248935	Q13813	Q13813	Spectrin alpha chain, non-erythrocytic 1	SPTAN1	10	10	10	5.5	5.5	5.5	284.54	0	18.721	286190000	21	23.2448	23.8898	22.8672	23.421	23.3707	23.5638	22.8779	23.3363	23.2364
	0.42769	-0.249745	Q96DH6	Q96DH6	RNA-binding protein Musashi homolog 2	MSI2	4	4	3	15.5	15.5	13.1	35.196	0	5.6421	375360000	15	23.4752	23.7606	23.1396	23.4788	23.463	23.3247	23.2541	22.1998	21.4181
+	2.55421	-0.250104	P13489	P13489	Ribonuclease inhibitor	RNH1	3	3	3	8.9	8.9	8.9	49.973	0	56.487	497410000	16	24.0737	24.164	24.2907	24.5075	24.4649	24.3979	24.2656	22.2978	22.8807
	0.752157	-0.250367	Q8WUM4	Q8WUM4	Programmed cell death 6-interacting protein	PDCD6IP	7	7	7	12.4	12.4	12.4	96.022	0	23.789	428450000	32	23.6119	24.102	23.6633	23.8745	23.7463	24.2051	23.7074	23.7196	23.4697
	0.459451	-0.250936	O60318	O60318	Germinal-center associated nuclear protein	MCM3AP	12	12	12	11	11	11	218.4	0	31.189	839190000	54	25.2408	24.1228	25.2042	25.0291	25.2151	25.0858	25.287	25.2578	25.1789
+	3.24667	-0.251213	Q8TDP1	Q8TDP1	Ribonuclease H2 subunit C	RNASEH2C	2	2	2	12.8	12.8	12.8	17.84	0	6.6772	116510000	16	22.1278	22.0631	21.9786	22.3726	22.2856	22.2351	22.3182	22.5357	21.7733
	1.29955	-0.251339	P62258	P62258	14-3-3 protein epsilon	YWHAE	12	12	10	51.8	51.8	44.7	29.174	0	89.672	5531200000	272	27.2929	27.6895	27.4516	27.9307	27.8221	27.7014	27.6452	27.7255	27.7349
	0.49196	-0.252708	Q9BZI7	Q9BZI7	Regulator of nonsense transcripts 3B	UPF3B	6	6	6	17.2	17.2	17.2	57.761	0	30.968	582450000	48	24.6662	23.8519	24.0209	24.3408	23.9569	24.5046	23.6761	24.5346	24.2296
	1.4772	-0.253079	O60506	O60506	Heterogeneous nuclear ribonucleoprotein Q	SYNCRIP	26	26	22	53.1	53.1	47.4	69.602	0	323.31	34058000000	638	30.2822	29.9503	30.1276	30.4052	30.3796	30.3343	30.0512	30.1567	30.3015
	1.96478	-0.253833	Q13620	Q13620	Cullin-4B	CUL4B	21	21	13	25.7	25.7	17.1	103.98	0	77.196	1695000000	114	25.9186	25.7648	25.7115	26.045	26.0894	26.117	25.9351	25.9283	25.7732
	1.97966	-0.253876	Q92621	Q92621	Nuclear pore complex protein Nup205	NUP205	31	31	31	20.8	20.8	20.8	227.92	0	219.93	4456900000	355	27.2989	27.0705	27.3126	27.5851	27.5204	27.4036	27.5931	27.5023	27.4165
+	3.8227	-0.253877	P17812;Q9NRF8	P17812	CTP synthase 1	CTPS1	17	17	17	36.4	36.4	36.4	66.69	0	161.87	4231500000	242	27.1518	27.1598	27.0804	27.38	27.3397	27.3621	27.2792	27.2679	27.2628
	0.413502	-0.255364	O94874	O94874	E3 UFM1-protein ligase 1	UFL1	4	4	4	7.4	7.4	7.4	89.594	0	18.8	123710000	20	22.3238	22.8003	21.509	22.2259	22.361	22.39	22.419	22.3929	22.0247
	0.186699	-0.255432	Q99959	Q99959	Plakophilin-2	PKP2	4	4	4	4.5	4.5	4.5	97.414	0	11.068	280610000	12	21.5612	23.8783	24.0638	23.5053	23.5271	23.7095	23.7691	23.5826	23.7086
	0.532782	-0.256605	Q7Z5J4	Q7Z5J4	Retinoic acid-induced protein 1	RAI1	7	7	7	6.5	6.5	6.5	203.35	0	32.005	1811400000	36	26.2206	25.6237	25.7126	26.3964	26.5436	26.1953	26.3307	26.1741	26.4467
	1.47849	-0.257988	Q14974	Q14974	Importin subunit beta-1	KPNB1	25	25	25	40.6	40.6	40.6	97.169	0	244.21	8637300000	399	28.2902	27.9339	28.1797	28.4377	28.2492	28.2894	28.3399	28.4135	28.2634
+	2.14724	-0.258916	P35998	P35998	26S protease regulatory subunit 7	PSMC2	12	12	12	33.7	33.7	33.7	48.633	0	34.844	1586000000	70	25.6622	25.8998	25.766	26.0134	25.9461	25.9533	25.7705	25.8852	25.5502
	0.527856	-0.259377	Q15477	Q15477	Helicase SKI2W	SKIV2L	2	2	2	2.6	2.6	2.6	137.75	0	11.116	128440000	15	22.5138	22.6869	21.6206	22.5804	22.5308	22.7248	22.3959	21.7266	22.3105
	0.927529	-0.259688	Q92615	Q92615	La-related protein 4B	LARP4B	6	6	6	15.9	15.9	15.9	80.551	0	23.167	677630000	40	24.4655	24.4063	24.9231	24.9115	24.9463	25.0503	24.3401	24.5487	24.6137
	0.774947	-0.259853	Q9UHF7	Q9UHF7	Zinc finger transcription factor Trps1	TRPS1	8	8	8	8.6	8.6	8.6	141.52	0	14.439	384740000	24	23.5984	23.8181	23.4129	23.4651	23.9341	23.7583	24.0099	24.0341	23.7137
	1.01842	-0.261168	Q68E01	Q68E01	Integrator complex subunit 3	INTS3	3	3	3	6.3	6.3	6.3	118.07	0	12.566	157040000	11	22.4689	22.3588	22.6359	22.9695	22.4879	22.6029	22.6487	21.3142	22.8934
	0.477322	-0.261244	O95425	O95425	Supervillin	SVIL	2	2	2	1.2	1.2	1.2	247.74	0	6.8761	44234000	7	21.1862	21.3269	21.6093	22.3322	21.2354	21.4498	22.2766	21.3512	21.6959
	1.98358	-0.261736	Q99623	Q99623	Prohibitin-2	PHB2	16	16	16	57.5	57.5	57.5	33.296	0	323.31	30459000000	500	30.0345	30.2275	29.98	30.3218	30.2309	30.2292	29.8408	29.9913	29.8688
	0.656052	-0.26197	Q58FF8	Q58FF8	Putative heat shock protein HSP 90-beta 2	HSP90AB2P	9	1	1	20.2	3.9	3.9	44.348	0	38.196	910390000	119	24.8241	24.9721	25.098	25.5714	24.6584	25.1618	24.534	24.8366	25.0726
	0.32335	-0.261981	O75380	O75380	NADH dehydrogenase [ubiquinone] iron-sulfur protein 6, mitochondrial	NDUFS6	3	3	3	16.9	16.9	16.9	13.711	0	7.8749	239750000	45	23.4248	22.2896	23.7061	23.8711	23.5922	23.5863	23.3777	23.5384	23.4248
+	3.06763	-0.262185	P78527	P78527	DNA-dependent protein kinase catalytic subunit	PRKDC	137	137	137	37.5	37.5	37.5	469.08	0	323.31	51364000000	2293	30.7553	30.6639	30.8099	31.1053	30.9422	30.9356	31.0142	30.853	30.7697
	1.70732	-0.262696	Q99714	Q99714	3-hydroxyacyl-CoA dehydrogenase type-2	HSD17B10	11	11	11	73.2	73.2	73.2	26.923	0	237.74	4048600000	145	27.1656	27.1183	27.2605	27.5279	27.4911	27.6539	26.9492	26.9419	26.9692
	0.211823	-0.262859	Q8N9Q2	Q8N9Q2	Protein SREK1IP1	SREK1IP1	2	2	2	12.3	12.3	12.3	18.177	0	9.9726	341900000	25	23.7752	22.5838	23.4975	23.3403	23.8461	23.9207	23.9263	23.7986	23.7606
+	2.59068	-0.264093	P61106	P61106	Ras-related protein Rab-14	RAB14	4	4	4	27	27	27	23.897	0	29.223	721810000	28	24.6609	24.8149	24.9394	25.0652	25.0247	25.1017	24.5382	24.5647	24.7961
	1.15169	-0.265004	Q8IY18	Q8IY18	Structural maintenance of chromosomes protein 5	SMC5	6	6	6	6	6	6	128.81	0	5.5044	267010000	15	23.1445	23.345	22.9572	23.2832	23.1461	23.4929	23.1483	23.0614	21.2645
	0.775126	-0.265132	O75925	O75925	E3 SUMO-protein ligase PIAS1	PIAS1	3	3	2	8.4	8.4	6.1	71.835	0	9.4411	282300000	13	23.552	22.9818	23.3633	23.632	23.2584	23.3879	23.3511	23.3828	23.2351
	0.910795	-0.265436	Q6P1R3	Q6P1R3	Myb/SANT-like DNA-binding domain-containing protein 2	MSANTD2	6	6	6	13.1	13.1	13.1	61.319	0	41.444	761400000	68	24.5734	24.4156	24.6401	24.7523	24.9731	24.9594	24.85	25.3908	24.8634
	1.71252	-0.265796	P62314	P62314	Small nuclear ribonucleoprotein Sm D1	SNRPD1	4	4	4	54.6	54.6	54.6	13.281	0	47.692	3027800000	101	26.4694	26.6251	26.6209	26.9032	26.9245	26.9532	26.6499	26.7514	26.5349
	0.985392	-0.267725	Q13885	Q13885	Tubulin beta-2A chain	TUBB2A	22	5	1	61.6	16.9	2.7	49.906	0	37.425	2771700000	54	26.6792	26.0965	26.6536	26.5717	26.6688	26.8226	26.603	26.5091	26.5246
+	2.10033	-0.268262	Q92945	Q92945	Far upstream element-binding protein 2	KHSRP	13	13	12	30.5	30.5	28.6	73.114	0	213.29	5399900000	293	27.3961	27.6879	27.5138	27.9218	27.838	27.7987	27.3712	27.5885	27.3424
+	2.45003	-0.268868	P49915	P49915	GMP synthase [glutamine-hydrolyzing]	GMPS	17	17	17	35.2	35.2	35.2	76.715	0	87.655	2486800000	152	26.2241	26.4736	26.3131	26.6547	26.5038	26.6634	26.3841	26.3762	26.3559
	1.01978	-0.269266	O75475	O75475	PC4 and SFRS1-interacting protein	PSIP1	12	12	11	25.1	25.1	23.6	60.103	0	142.7	4248000000	267	27.2966	26.8643	27.104	27.2004	27.2633	27.3904	27.307	27.207	27.121
	0.485576	-0.269381	Q13129	Q13129	Zinc finger protein Rlf	RLF	4	4	4	2.3	2.3	2.3	217.95	0	4.7914	122040000	12	22.5321	21.477	22.4866	22.5597	22.4091	22.7528	22.4881	22.8643	22.7583
	0.903928	-0.270343	Q8NCA5	Q8NCA5	Protein FAM98A	FAM98A	8	8	6	18.5	18.5	15.8	55.4	0	55.764	1006800000	38	24.9759	24.8779	25.2451	25.0957	25.6931	25.2714	24.9667	25.3302	24.9911
+	2.56564	-0.270544	P06493	P06493	Cyclin-dependent kinase 1	CDK1	13	12	11	55.9	53.2	49.5	34.095	0	80.685	3646300000	164	26.9408	26.8424	26.9189	27.1006	27.1878	27.1222	26.9467	27.0753	26.9985
	0.506331	-0.273691	Q9BXW9	Q9BXW9	Fanconi anemia group D2 protein	FANCD2	3	3	3	4.3	4.3	4.3	164.13	0	8.2247	124570000	21	21.8987	22.7916	22.1404	22.1198	22.3005	22.6498	22.3889	22.2365	21.4909
	0.151894	-0.274214	Q8NEZ4	Q8NEZ4	Histone-lysine N-methyltransferase 2C	KMT2C	6	6	6	2	2	2	541.36	0	21.553	245870000	20	23.7817	22.5404	21.349	23.2205	23.1347	21.0542	23.6953	23.3713	23.3713
+	3.67025	-0.27423	P11021	P11021	78 kDa glucose-regulated protein	HSPA5	27	26	26	46.8	46.8	46.8	72.332	0	242.02	15472000000	500	28.9921	29.0058	28.9648	29.3009	29.1842	29.1838	29.1262	29.0926	29.0648
	1.90873	-0.275302	Q13310;P0CB38	Q13310	Polyadenylate-binding protein 4	PABPC4	25	17	16	38.2	24.7	23.3	70.782	0	88.211	12825000000	359	28.8145	28.681	28.6845	29.0585	29.0688	29.0388	28.6454	28.7181	28.7797
+	2.2378	-0.275434	Q9Y224	Q9Y224	UPF0568 protein C14orf166	C14orf166	11	11	11	54.9	54.9	54.9	28.068	0	79.586	2826600000	184	26.5623	26.676	26.4045	26.8053	26.9003	26.8081	26.3713	26.5059	26.3264
+	2.34639	-0.278407	Q92572	Q92572	AP-3 complex subunit sigma-1	AP3S1	3	3	3	18.7	18.7	18.7	21.732	0	22.872	312390000	20	23.2223	23.4996	23.4041	23.7723	23.6486	23.6081	23.5595	23.4967	23.4157
+	3.34886	-0.278422	P62306	P62306	Small nuclear ribonucleoprotein F	SNRPF	3	3	3	39.5	39.5	39.5	9.7251	0	39.495	674510000	50	24.5327	24.4671	24.6018	24.7646	24.9088	24.8202	24.6315	24.2397	24.3564
+	2.89195	-0.278727	P05783;CON__H-INV:HIT000015463	P05783	Keratin, type I cytoskeletal 18	KRT18	16	15	10	45.8	43.7	32.1	48.057	0	146.81	5027900000	258	27.4045	27.3976	27.3316	27.5469	27.6174	27.6704	27.3806	27.4671	27.2736
+	1.93807	-0.279483	P14324	P14324	Farnesyl pyrophosphate synthase	FDPS	5	5	5	17.2	17.2	17.2	48.275	0	20.529	1177100000	48	25.1358	25.3674	25.3144	25.4176	25.487	25.4661	25.5813	25.6713	25.5322
	0.352871	-0.279855	P10412;Q02539;P16401	P10412	Histone H1.4	HIST1H1E	8	8	1	26.9	26.9	7.3	21.865	0	33.576	111420000000	410	32.4516	31.7889	31.6057	32.233	32.0512	31.8911	31.7378	30.5256	31.7495
	1.01875	-0.280128	Q9P015	Q9P015	39S ribosomal protein L15, mitochondrial	MRPL15	9	9	9	31.8	31.8	31.8	33.419	0	16.751	2939500000	76	26.7137	26.5598	26.8008	26.813	26.9652	26.7604	26.2528	26.6186	26.6484
+	4.95687	-0.281215	P33993	P33993	DNA replication licensing factor MCM7	MCM7	25	25	25	46	46	46	81.307	0	251.16	10381000000	465	28.4892	28.515	28.4266	28.708	28.7905	28.7937	28.4518	28.5339	28.484
	1.15867	-0.28176	O60256;Q14558	O60256	Phosphoribosyl pyrophosphate synthase-associated protein 2	PRPSAP2	4	4	4	11.9	11.9	11.9	40.925	0	10.571	303190000	12	23.3001	23.6983	23.1563	23.7601	23.7173	23.8076	23.2565	21.955	23.4763
	0.462526	-0.282231	Q9BUI4	Q9BUI4	DNA-directed RNA polymerase III subunit RPC3	POLR3C	3	3	3	6.4	6.4	6.4	60.611	0	5.7378	145970000	13	22.6009	21.8057	22.3966	22.5695	22.6214	22.9507	22.5811	22.7745	22.7887
	0.424099	-0.282729	Q8NE86	Q8NE86	Calcium uniporter protein, mitochondrial	MCU	3	3	3	12.8	12.8	12.8	39.866	0	6.5069	117380000	7	22.1707	22.887	21.6226	22.4118	22.3767	22.4809	22.1377	21.9031	21.1008
	0.33323	-0.284395	P30566	P30566	Adenylosuccinate lyase	ADSL	3	3	3	10.3	10.3	10.3	54.889	0	43.651	236030000	17	22.8564	22.9327	22.8937	23.1828	23.2571	23.0267	23.2206	22.8718	22.8718
	1.06148	-0.285685	Q9NTJ3	Q9NTJ3	Structural maintenance of chromosomes protein 4	SMC4	22	22	22	21.6	21.6	21.6	147.18	0	86.232	1508700000	128	25.6323	25.802	25.3279	25.7591	25.548	25.949	25.7708	25.5922	25.5641
	0.801478	-0.285724	Q3YEC7	Q3YEC7	Rab-like protein 6	RABL6	6	6	6	8.8	8.8	8.8	79.548	0	12.817	308680000	29	23.3979	23.2653	23.3031	23.3402	23.3695	23.3641	23.3297	23.3996	23.2043
+	3.12645	-0.287619	Q15637	Q15637	Splicing factor 1	SF1	13	13	13	25.2	25.2	25.2	68.329	0	120.61	4334800000	235	27.0894	27.2668	27.0988	27.3971	27.4347	27.3916	27.1959	27.1924	26.8879
	0.259912	-0.287627	Q9H8Y5	Q9H8Y5	Ankyrin repeat and zinc finger domain-containing protein 1	ANKZF1	4	4	4	8.7	8.7	8.7	80.926	0	14.313	130600000	11	22.341	22.1125	22.3191	22.1391	21.3497	22.3996	22.5475	22.2368	21.189
	0.631758	-0.287769	P32119	P32119	Peroxiredoxin-2	PRDX2	9	8	8	52.5	47	47	21.892	0	64.781	6815300000	205	27.9188	27.7796	28.0976	28.4572	28.537	28.606	27.9027	27.5863	27.6893
	0.185612	-0.2878	Q16822;P35558	Q16822	Phosphoenolpyruvate carboxykinase [GTP], mitochondrial	PCK2	5	5	5	7.8	7.8	7.8	70.729	0	4.0036	147190000	9	23.2992	21.1773	23.412	23.2299	23.6527	23.2078	23.389	22.7391	22.2267
	1.47098	-0.291528	P35659	P35659	Protein DEK	DEK	9	9	9	25.1	25.1	25.1	42.674	0	30.234	2062200000	77	26.0689	26.2136	25.9766	26.1586	26.4553	26.3465	25.7123	26.3442	26.1351
	0.456731	-0.292302	Q8WWQ0;Q9NSI6	Q8WWQ0	PH-interacting protein	PHIP	3	3	3	1.9	1.9	1.9	206.69	0	12.098	283360000	13	23.4669	22.1855	23.4072	23.2975	23.4079	23.4371	23.6203	23.6066	23.7277
	1.42774	-0.292408	P61619	P61619	Protein transport protein Sec61 subunit alpha isoform 1	SEC61A1	5	5	3	9.7	9.7	6.3	52.264	0	13.27	1358900000	67	25.2983	25.7404	25.4016	25.7631	25.5993	25.6568	25.5444	25.7661	25.5861
	0.961528	-0.292519	O95373	O95373	Importin-7	IPO7	10	10	10	14.5	14.5	14.5	119.52	0	96.828	2062000000	154	26.3292	25.6808	26.3123	26.4049	26.3124	26.498	26.2089	26.3301	26.2779
	1.17727	-0.294339	O00746	O00746	Nucleoside diphosphate kinase, mitochondrial	NME4	5	5	5	36.4	36.4	36.4	20.658	0	23.627	1256300000	63	25.0211	25.6654	25.232	25.7835	25.5667	25.5431	25.4949	25.5491	25.609
+	2.82412	-0.294853	O43175	O43175	D-3-phosphoglycerate dehydrogenase	PHGDH	11	11	11	29.6	29.6	29.6	56.65	0	78.845	3083200000	159	26.642	26.7058	26.8347	27.0765	27.0508	27.0588	26.7633	26.7351	26.6429
	1.62359	-0.297768	O94888	O94888	UBX domain-containing protein 7	UBXN7	4	4	4	9.4	9.4	9.4	54.862	0	27.443	131880000	16	22.1731	22.0178	22.1047	22.1694	22.2468	22.3705	22.2166	22.7576	22.3881
	0.428203	-0.297983	O94973	O94973	AP-2 complex subunit alpha-2	AP2A2	3	2	2	5.9	3.9	3.9	103.96	0	11.466	101830000	9	21.7378	21.6539	22.1344	21.4644	22.438	22.2862	22.4159	22.2639	20.9358
	0.918465	-0.29905	O95819;Q8N4C8	O95819;Q8N4C8	Mitogen-activated protein kinase kinase kinase kinase 4;Misshapen-like kinase 1	MAP4K4;MINK1	9	9	5	10.2	10.2	7.2	142.1	0	11.667	476170000	26	23.8497	24.3137	23.9704	24.0923	24.1451	24.4298	24.0891	24.1784	23.9611
+	4.30813	-0.299218	P45880	P45880	Voltage-dependent anion-selective channel protein 2	VDAC2	10	10	10	49.7	49.7	49.7	31.566	0	90.8	6547600000	154	27.7552	27.8131	27.8758	28.1224	28.1555	28.1162	27.6346	27.6735	27.5963
+	3.47495	-0.299457	Q13405	Q13405	39S ribosomal protein L49, mitochondrial	MRPL49	7	7	7	50	50	50	19.198	0	84.036	2008500000	63	26.1428	26.0427	26.21	26.4145	26.4377	26.4979	25.9018	26.1087	26.0081
	1.1183	-0.29987	P36915	P36915	Guanine nucleotide-binding protein-like 1	GNL1	4	4	4	6.4	6.4	6.4	68.66	0	10.542	282340000	25	23.3092	23.1787	23.2781	23.477	23.3065	23.3695	23.5006	23.2918	23.2266
+	1.82024	-0.300146	P50454	P50454	Serpin H1	SERPINH1	12	12	12	39.5	39.5	39.5	46.44	0	73.057	2111300000	122	26.1979	26.0381	26.3298	26.5243	26.5723	26.6786	26.2381	26.3042	26.22
+	2.21464	-0.300673	P02786	P02786	Transferrin receptor protein 1;Transferrin receptor protein 1, serum form	TFRC	7	7	7	10.1	10.1	10.1	84.87	0	17.705	495530000	47	23.9689	24.1652	24.1965	24.4179	24.2714	24.3529	24.0067	24.1284	24.0657
+	3.26503	-0.302166	P11216	P11216	Glycogen phosphorylase, brain form	PYGB	12	8	8	17.7	12.7	12.7	96.695	0	27.847	1052600000	76	25.2074	25.1446	25.0928	25.4518	25.338	25.5601	25.1386	25.3593	25.2239
+	1.94758	-0.302474	Q99613;B5ME19	Q99613;B5ME19	Eukaryotic translation initiation factor 3 subunit C;Eukaryotic translation initiation factor 3 subunit C-like protein	EIF3C;EIF3CL	11	11	11	16.4	16.4	16.4	105.34	0	62.92	1134900000	54	25.0887	25.0736	25.3362	25.2803	25.4652	25.6348	25.0617	25.5578	25.2325
	0.249184	-0.303239	A6H8Y1	A6H8Y1	Transcription factor TFIIIB component B homolog	BDP1	2	2	2	0.8	0.8	0.8	293.88	0	5.2809	43230000	14	21.4673	21.9705	21.3486	21.2913	23.0698	22.7326	21.0577	20.9464	21.3423
+	1.82017	-0.30369	Q9Y285	Q9Y285	Phenylalanine--tRNA ligase alpha subunit	FARSA	17	17	17	50.8	50.8	50.8	57.563	0	246.78	7779200000	318	27.9501	28.0106	28.1004	28.4575	28.502	28.4184	28.1432	28.2125	28.0606
	1.41926	-0.303991	P46783	P46783	40S ribosomal protein S10	RPS10	2	2	2	14.5	14.5	14.5	18.898	0	3.6719	256150000	19	23.0034	23.184	23.5015	23.6552	23.5189	23.562	22.1772	20.7918	23.3144
+	1.93391	-0.304114	O00763	O00763	Acetyl-CoA carboxylase 2;Biotin carboxylase	ACACB	26	14	14	13.7	7.9	7.9	276.54	0	50.347	645980000	44	24.4248	24.453	24.3477	24.8841	24.6955	24.8564	24.5127	25.1203	24.5784
	1.64722	-0.30477	P18085	P18085	ADP-ribosylation factor 4	ARF4	8	5	5	55.6	27.8	27.8	20.511	0	19.148	999940000	56	24.9318	25.3499	25.0098	25.4782	25.3703	25.2811	25.2173	25.4772	25.2253
+	1.86595	-0.306196	Q15397	Q15397	Pumilio domain-containing protein KIAA0020	KIAA0020	26	26	26	46.5	46.5	46.5	73.584	0	115.86	8649700000	314	28.3313	28.1359	28.08	28.3371	28.5663	28.457	27.8289	28.0742	28.0419
+	5.8114	-0.307358	P17987	P17987	T-complex protein 1 subunit alpha	TCP1	27	27	27	65.3	65.3	65.3	60.343	0	279.64	22122000000	694	29.4739	29.4697	29.4883	29.7665	29.7698	29.7954	29.624	29.6888	29.5843
+	2.15453	-0.308267	Q9Y277	Q9Y277	Voltage-dependent anion-selective channel protein 3	VDAC3	7	7	7	34.6	34.6	34.6	30.658	0	127.58	2428700000	74	26.3232	26.2873	26.3923	26.8236	26.6363	26.7089	26.2697	26.4948	26.11
	1.12285	-0.30884	Q5T6F2	Q5T6F2	Ubiquitin-associated protein 2	UBAP2	6	6	6	6.9	6.9	6.9	117.11	0	14.12	310000000	41	23.2532	23.4869	23.324	23.8775	23.8782	23.4069	23.4625	23.7539	23.3301
+	1.81315	-0.309392	Q9Y5A9	Q9Y5A9	YTH domain-containing family protein 2	YTHDF2	8	6	5	20	16.9	15.7	62.333	0	53.621	1044600000	34	25.138	25.329	25.1519	25.3354	25.4605	25.4444	25.0688	24.96	25.2392
	0.492556	-0.309775	Q9BQ70	Q9BQ70	Transcription factor 25	TCF25	3	3	3	5.6	5.6	5.6	76.666	0	4.1331	53175000	13	21.4693	22.0454	21.556	21.8462	21.6478	22.8655	21.8524	22.6108	20.7241
+	1.83074	-0.310499	Q15003	Q15003	Condensin complex subunit 2	NCAPH	12	12	12	20.2	20.2	20.2	82.562	0	57.369	1129800000	70	25.3319	25.0187	25.3145	25.3403	25.5286	25.6061	25.2769	25.2028	25.3704
	1.21561	-0.310917	Q5JTV8	Q5JTV8	Torsin-1A-interacting protein 1	TOR1AIP1	5	5	5	11.8	11.8	11.8	66.248	0	28.164	430760000	43	23.708	24.0595	23.7929	24.0761	23.9848	23.9418	23.8645	23.9568	23.7302
+	2.03829	-0.312353	Q9Y490	Q9Y490	Talin-1	TLN1	4	4	4	3	3	3	269.76	0	22.582	211500000	37	22.6925	22.628	23.0301	23.0561	23.1205	23.0463	22.9281	23.1346	22.4845
+	2.53186	-0.31295	O00571;Q9NQI0	O00571	ATP-dependent RNA helicase DDX3X	DDX3X	30	29	11	52.3	50.6	21.9	73.243	0	323.31	13544000000	588	28.7078	28.8858	28.7922	28.9995	29.1761	29.1979	28.8339	28.8508	28.9514
	0.409105	-0.313262	O95365	O95365	Zinc finger and BTB domain-containing protein 7A	ZBTB7A	2	2	2	7.5	7.5	7.5	61.438	0	25.961	241460000	22	23.3744	22.55	22.9741	23.5118	23.3045	22.257	23.2303	23.4604	23.3562
+	1.81432	-0.315001	P67809	P67809	Nuclease-sensitive element-binding protein 1	YBX1	21	21	15	68.8	68.8	56.2	35.924	0	323.31	51937000000	996	30.6337	30.8415	30.4694	30.9664	30.836	30.8802	30.4534	30.776	30.6729
	0.467683	-0.315659	Q9Y324	Q9Y324	rRNA-processing protein FCF1 homolog	FCF1	2	2	2	11.6	11.6	11.6	23.369	0	4.5122	203700000	18	23.3009	22.0699	22.9022	22.7962	22.7961	23.0954	22.7207	22.6734	23.6146
	1.34087	-0.317107	O15550;O14607	O15550	Lysine-specific demethylase 6A	KDM6A	12	12	12	11.6	11.6	11.6	154.17	0	35.074	814930000	42	24.8898	24.6122	24.7839	25.2213	25.3693	24.9795	25.3887	25.3038	25.1763
+	2.97267	-0.318004	P00966	P00966	Argininosuccinate synthase	ASS1	11	11	11	33.3	33.3	33.3	46.53	0	40.262	1043600000	74	25.0701	25.1512	24.9083	25.398	25.2787	25.4156	25.099	25.1295	25.2674
+	2.71559	-0.319928	O75251	O75251	NADH dehydrogenase [ubiquinone] iron-sulfur protein 7, mitochondrial	NDUFS7	4	4	4	18.3	18.3	18.3	23.563	0	37.152	1386400000	56	25.3819	25.4543	25.5495	25.6064	25.8496	25.7579	25.4525	25.6006	25.4514
+	2.79693	-0.320187	Q92499	Q92499	ATP-dependent RNA helicase DDX1	DDX1	22	22	22	37.6	37.6	37.6	82.431	0	223.22	7594100000	335	27.9246	27.9984	27.8423	28.174	28.3044	28.2499	27.8242	27.9871	27.922
+	2.52478	-0.320253	P38159;O75526;Q8N7X1	P38159	RNA-binding motif protein, X chromosome;RNA-binding motif protein, X chromosome, N-terminally processed	RBMX	16	16	4	37.9	37.9	9.5	42.331	0	87.018	14884000000	500	28.9364	29.0731	28.8811	29.2121	29.3908	29.33	29.092	28.9141	29.1602
+	4.00635	-0.320564	P30837;O94788	P30837	Aldehyde dehydrogenase X, mitochondrial	ALDH1B1	11	11	10	32.3	32.3	30.8	57.206	0	89.292	1956100000	92	25.9935	25.9392	26.0005	26.3342	26.3432	26.3221	26.0722	26.2006	26.0106
+	3.20841	-0.321795	Q15365	Q15365	Poly(rC)-binding protein 1	PCBP1	13	13	10	56.2	56.2	47.5	37.497	0	323.31	8113500000	222	28.1733	27.9494	28.0941	28.3899	28.4327	28.4836	28.1295	28.1635	28.1163
	0.252097	-0.322275	O75150	O75150	E3 ubiquitin-protein ligase BRE1B	RNF40	8	7	7	11.2	9.8	9.8	113.65	0	30.887	368360000	20	23.8653	23.8196	22.4729	23.9103	23.9388	22.25	22.3072	23.7509	23.7446
+	1.83601	-0.322474	A0FGR8	A0FGR8	Extended synaptotagmin-2	ESYT2	11	11	11	18.3	18.3	18.3	102.36	0	31.513	629580000	39	24.2666	24.5039	24.4547	24.8497	24.4823	24.7442	24.5406	24.4633	24.3863
	0.74521	-0.323597	Q9H0W5	Q9H0W5	Coiled-coil domain-containing protein 8	CCDC8	3	3	3	8.9	8.9	8.9	59.374	0	11.443	66500000	30	21.1946	21.6673	21.1099	21.3885	21.2151	21.6022	22.7359	21.2922	21.2255
	0.250121	-0.324612	Q9BXB4;Q9BXB5	Q9BXB4	Oxysterol-binding protein-related protein 11	OSBPL11	3	3	3	4.6	4.6	4.6	83.642	0	3.6586	132000000	21	21.3202	23.07	21.5393	21.7116	21.3577	22.2608	22.6197	22.5303	21.3224
	0.779037	-0.324642	Q8N766	Q8N766	ER membrane protein complex subunit 1	EMC1	6	6	6	8.5	8.5	8.5	111.76	0	16.514	340370000	27	23.4164	23.9872	23.2935	23.5477	23.8294	23.6216	23.2412	23.3677	23.4382
	0.179751	-0.324844	Q96JQ2	Q96JQ2	Calmin	CLMN	4	4	4	6.6	6.6	6.6	111.65	0	4.9884	241770000	10	23.3865	21.6317	23.4603	21.1297	23.5117	23.5108	22.1382	23.4702	21.6295
	1.32492	-0.325356	Q9P0L0	Q9P0L0	Vesicle-associated membrane protein-associated protein A	VAPA	7	7	6	32.5	32.5	27.7	27.893	0	47.559	1368500000	81	25.3974	25.8976	25.4463	26.151	25.9276	25.9249	25.4033	25.4285	25.2993
	0.447364	-0.32541	Q12797	Q12797	Aspartyl/asparaginyl beta-hydroxylase	ASPH	4	4	4	7.1	7.1	7.1	85.862	0	21.281	250440000	26	23.1605	23.2426	22.3094	22.8194	22.8425	22.9273	22.5645	23.0949	23.439
	0.725331	-0.326793	Q86YT6	Q86YT6	E3 ubiquitin-protein ligase MIB1	MIB1	4	4	4	6.2	6.2	6.2	110.13	0	18.87	345570000	30	23.211	23.6575	23.9012	24.1655	24.1518	24.2262	24.066	23.8635	23.89
	1.18814	-0.326875	P20585	P20585	DNA mismatch repair protein Msh3	MSH3	9	9	9	12.8	12.8	12.8	127.41	0	28.242	953550000	53	25.0924	24.6995	24.9206	25.2324	25.2928	24.826	25.2491	25.2604	25.4296
+	1.65767	-0.327687	Q9BW27	Q9BW27	Nuclear pore complex protein Nup85	NUP85	9	9	9	16.6	16.6	16.6	75.019	0	49.139	1561000000	106	26.1181	25.7586	25.9726	26.2147	26.128	26.0987	26.2165	25.9676	25.9163
	0.751829	-0.32854	Q8TF68	Q8TF68	Zinc finger protein 384	ZNF384	5	5	4	16.5	16.5	13	63.218	0	83.28	721190000	55	24.6328	25.0015	24.3155	25.1039	25.0815	25.3026	24.8298	24.2367	24.9381
	0.984164	-0.329641	Q9Y2Z4	Q9Y2Z4	Tyrosine--tRNA ligase, mitochondrial	YARS2	4	4	4	10.5	10.5	10.5	53.198	0	5.0251	236250000	22	22.9512	23.096	23.1957	23.3316	23.0727	23.3778	22.6603	22.763	23.0607
+	3.35522	-0.329805	P17612;P22612	P17612	cAMP-dependent protein kinase catalytic subunit alpha	PRKACA	6	6	1	16.5	16.5	3.4	40.589	0	10.195	802370000	69	24.7311	24.6887	24.7727	25.1583	25.1665	25.0395	24.8419	24.9981	24.8598
+	2.812	-0.330534	Q9H0U4;Q92928	Q9H0U4;Q92928	Ras-related protein Rab-1B;Putative Ras-related protein Rab-1C	RAB1B;RAB1C	7	6	3	45.3	39.8	23.9	22.171	0	13.694	1315100000	75	25.6646	25.4385	25.4601	25.7619	25.7651	25.9248	25.5271	25.3318	25.646
+	2.4672	-0.330751	O00410	O00410	Importin-5	IPO5	5	5	4	7.5	7.5	6.8	123.63	0	27.675	338420000	56	23.512	23.5375	23.6001	23.9704	23.7103	23.7611	23.3949	23.2244	23.5038
	0.588714	-0.331387	Q9UBV8	Q9UBV8	Peflin	PEF1	6	6	6	25.7	25.7	25.7	30.381	0	49.522	947190000	72	24.9487	24.3013	25.0974	25.4987	25.4037	25.3788	25.8061	25.2498	25.5181
	1.57403	-0.331602	P25398	P25398	40S ribosomal protein S12	RPS12	3	3	3	30.3	30.3	30.3	14.515	0	36.066	1693900000	90	25.7566	25.802	25.6235	26.2486	26.2719	26.0967	25.7225	25.6493	25.6125
+	2.00663	-0.332872	P60660;P14649	P60660	Myosin light polypeptide 6	MYL6	4	4	4	34.4	34.4	34.4	16.93	0	19.806	1691500000	109	25.6773	25.9707	25.6573	26.0429	25.9266	26.156	25.7151	25.8198	25.7348
	1.06088	-0.334022	O14802	O14802	DNA-directed RNA polymerase III subunit RPC1	POLR3A	11	10	10	8.7	8.1	8.1	155.64	0	19.32	341640000	32	23.1853	23.7491	23.3123	23.5135	23.7216	23.6892	23.4262	23.4687	23.2684
+	2.42548	-0.334306	Q9UKV8;Q9UL18;Q9H9G7;Q9HCK5	Q9UKV8	Protein argonaute-2	AGO2	15	15	15	23.7	23.7	23.7	97.207	0	55.377	1354200000	67	25.3411	25.5134	25.4339	25.9127	25.7749	25.8864	25.4267	25.564	25.603
+	2.07838	-0.334314	P56192	P56192	Methionine--tRNA ligase, cytoplasmic	MARS	17	17	17	23.2	23.2	23.2	101.11	0	99.604	2894900000	182	26.5145	26.7146	26.4059	26.8572	26.7814	26.7183	26.4588	26.5478	26.5241
+	3.0043	-0.334731	Q86UK7	Q86UK7	Zinc finger protein 598	ZNF598	7	7	7	11.6	11.6	11.6	98.636	0	23.931	387160000	32	23.6193	23.6199	23.5947	23.9291	23.7873	23.9617	23.4182	23.5627	23.3269
	0.150539	-0.334805	Q9NTX5	Q9NTX5	Ethylmalonyl-CoA decarboxylase	ECHDC1	3	3	3	15.3	15.3	15.3	33.698	0	9.6913	238140000	20	23.1443	21.2917	22.8723	23.5744	20.1683	23.2319	23.055	23.2588	23.6728
+	1.75498	-0.335821	P62701;Q8TD47;P22090	P62701	40S ribosomal protein S4, X isoform	RPS4X	17	17	17	59.3	59.3	59.3	29.597	0	161.35	73660000000	739	31.2707	31.3419	31.0661	31.3357	31.6113	31.6479	31.048	31.2875	31.3223
+	2.67914	-0.33756	P46977	P46977	Dolichyl-diphosphooligosaccharide--protein glycosyltransferase subunit STT3A	STT3A	8	7	7	13.3	12.3	12.3	80.529	0	22.15	1120700000	49	25.4258	25.1904	25.2782	25.7235	25.6141	25.6972	25.2809	25.4083	25.3923
+	4.55189	-0.338824	P31943	P31943	Heterogeneous nuclear ribonucleoprotein H;Heterogeneous nuclear ribonucleoprotein H, N-terminally processed	HNRNPH1	17	17	11	53.5	53.5	35.4	49.229	0	323.31	32000000000	743	30.0775	30.0632	29.9666	30.3812	30.3142	30.3686	29.9986	29.851	29.9471
+	3.69338	-0.340458	P62333	P62333	26S protease regulatory subunit 10B	PSMC6	6	6	6	17.5	17.5	17.5	44.172	0	23.103	1446300000	37	25.4927	25.5358	25.4935	25.9811	25.7896	25.8188	25.2612	25.7643	25.391
+	1.61038	-0.341038	P13804	P13804	Electron transfer flavoprotein subunit alpha, mitochondrial	ETFA	12	12	12	47.7	47.7	47.7	35.079	0	58.306	2365200000	118	26.1944	26.2801	26.2684	26.3326	26.4024	26.5575	26.1806	26.377	26.2364
+	2.283	-0.342315	Q6P2E9	Q6P2E9	Enhancer of mRNA-decapping protein 4	EDC4	14	14	14	13.6	13.6	13.6	151.66	0	90.591	1592600000	59	25.9611	25.7675	25.9971	26.3626	26.2886	26.3482	25.8638	26.1322	26.0404
+	2.10739	-0.342884	P17844	P17844	Probable ATP-dependent RNA helicase DDX5	DDX5	30	30	22	55.7	55.7	43.8	69.147	0	323.31	31047000000	717	30.0563	29.7951	29.871	30.105	30.2644	30.1986	30.0877	29.9786	30.2069
+	2.40757	-0.343194	O43795	O43795	Unconventional myosin-Ib	MYO1B	12	12	12	14.2	14.2	14.2	131.98	0	16.915	1099100000	46	25.2786	25.3991	25.1872	25.6321	25.4715	25.6428	25.1312	25.2556	25.158
	1.03396	-0.343349	Q9NXE4	Q9NXE4	Sphingomyelin phosphodiesterase 4	SMPD4	3	3	3	3.4	3.4	3.4	93.351	0.00040128	3.5152	208060000	8	23.1713	22.3778	23.1664	23.303	23.2909	23.2991	23.1801	23.265	23.2723
	0.326855	-0.343625	Q8IWA0	Q8IWA0	WD repeat-containing protein 75	WDR75	4	4	4	6.9	6.9	6.9	94.498	0	9.2985	161330000	10	22.7484	22.9567	21.2962	22.8749	22.7861	21.7016	22.9869	22.6233	22.4853
+	2.63794	-0.344188	P43490	P43490	Nicotinamide phosphoribosyltransferase	NAMPT	15	15	15	34.6	34.6	34.6	55.52	0	84.453	3063700000	184	26.6443	26.487	26.6852	27.0396	27.0187	27.0707	26.8627	26.9891	26.898
	0.225895	-0.344211	P27824	P27824	Calnexin	CANX	5	5	5	9.1	9.1	9.1	67.567	0	7.7728	187810000	8	22.2177	22.3422	21.3216	21.209	21.6287	23.2346	20.5567	22.2425	21.1761
+	3.61992	-0.34722	P68363;P68366;Q9H853	P68363;P68366	Tubulin alpha-1B chain;Tubulin alpha-4A chain	TUBA1B;TUBA4A	22	22	1	58.3	58.3	2.9	50.151	0	323.31	120420000000	1080	31.9043	31.7924	31.969	32.2919	32.2248	32.2563	32.0987	32.1141	32.1137
	0.246528	-0.347242	Q14671;Q8TB72	Q14671	Pumilio homolog 1	PUM1	6	6	6	6.1	6.1	6.1	126.47	0	7.2492	365430000	27	22.4228	23.8457	23.9747	24.1156	24.2632	24.12	23.7302	23.8763	23.9019
+	2.35132	-0.347336	O00505	O00505	Importin subunit alpha-4	KPNA3	10	10	8	28.6	28.6	22.8	57.81	0	106.85	1539700000	92	25.4989	25.7092	25.5414	25.9655	25.9152	25.6966	25.6439	25.7018	25.5745
+	2.7144	-0.347414	P07900;Q14568;Q58FG0;Q58FG1	P07900	Heat shock protein HSP 90-alpha	HSP90AA1	30	19	19	45.2	29.2	29.2	84.659	0	175.05	7923100000	334	27.9231	28.0795	27.9972	28.162	28.3317	28.3533	27.8885	28.0943	28.1654
	1.0444	-0.348356	Q9H1E3	Q9H1E3	Nuclear ubiquitous casein and cyclin-dependent kinase substrate 1	NUCKS1	5	5	5	26.7	26.7	26.7	27.296	0	238.64	3070500000	126	26.5036	26.8735	26.6356	26.6591	26.8215	26.9099	26.8104	26.7856	26.7784
	0.122437	-0.34901	Q9UJZ1	Q9UJZ1	Stomatin-like protein 2, mitochondrial	STOML2	3	3	3	12.9	12.9	12.9	38.534	0	9.8012	991400000	16	22.8818	22.1779	21.524	21.3547	20.475	21.8624	22.4415	24.7288	22.4366
+	1.56713	-0.350741	P50570;Q05193	P50570;Q05193	Dynamin-2;Dynamin-1	DNM2;DNM1	5	5	2	4.8	4.8	1.7	98.063	0	4.6591	455400000	30	24.2485	23.7064	23.7169	24.3141	24.2324	24.2102	23.7123	22.7707	23.9692
+	2.23044	-0.351567	P31040	P31040	Succinate dehydrogenase [ubiquinone] flavoprotein subunit, mitochondrial	SDHA	14	14	14	32.7	32.7	32.7	72.691	0	111.2	2199600000	153	26.2233	26.3298	26.2806	26.7982	26.7124	26.7619	26.1195	25.779	25.8996
+	2.69624	-0.352221	Q13200	Q13200	26S proteasome non-ATPase regulatory subunit 2	PSMD2	19	19	19	32.3	32.3	32.3	100.2	0	112.7	2108100000	210	25.9795	26.0845	26.1676	26.4084	26.2575	26.375	25.9584	26.1726	26.0784
	0.196612	-0.352978	Q8IVF2	Q8IVF2	Protein AHNAK2	AHNAK2	6	6	6	6.1	6.1	6.1	616.62	0	7.2465	414130000	28	23.8279	22.622	24.3249	21.8395	24.1382	24.4361	24.2368	24.3478	24.2777
+	3.69577	-0.353083	P61978	P61978	Heterogeneous nuclear ribonucleoprotein K	HNRNPK	21	21	21	54.2	54.2	54.2	50.976	0	323.31	41544000000	1030	30.4006	30.4084	30.387	30.717	30.7196	30.6504	30.2914	30.3775	30.472
	0.520689	-0.353176	Q96SB3	Q96SB3	Neurabin-2	PPP1R9B	2	2	1	2.2	2.2	1	89.191	0.0011091	2.2409	116560000	12	22.2267	21.192	22.4286	22.185	21.6983	22.377	22.3688	22.3149	22.3502
+	3.18242	-0.353481	O95905	O95905	Protein SGT1	ECD	10	10	10	22.2	22.2	22.2	72.757	0	37.738	918820000	80	24.8788	24.7243	24.9741	25.151	25.2114	25.1932	24.8067	25.2271	25.1305
+	3.01092	-0.354025	P84077;P61204	P84077;P61204	ADP-ribosylation factor 1;ADP-ribosylation factor 3	ARF1;ARF3	8	8	4	57.5	57.5	24.3	20.697	0	131.53	6222500000	151	27.6108	27.7766	27.4517	27.9744	28.0236	27.934	27.7751	27.813	27.7237
+	2.9419	-0.354313	Q92616	Q92616	Translational activator GCN1	GCN1L1	36	36	36	20	20	20	292.75	0	153.62	2445900000	243	26.3724	26.1883	26.4222	26.6113	26.6022	26.613	26.2897	26.4953	26.2921
+	2.17572	-0.356407	P46777	P46777	60S ribosomal protein L5	RPL5	14	14	14	41.4	41.4	41.4	34.362	0	83.647	20226000000	540	29.3333	29.2899	29.2778	29.5071	29.5964	29.5587	29.3448	29.4176	29.4015
+	2.69459	-0.356627	Q7L576	Q7L576	Cytoplasmic FMR1-interacting protein 1	CYFIP1	15	15	4	14.2	14.2	4	145.18	0	40.473	1168100000	96	25.1984	25.2613	25.2724	25.6233	25.4793	25.4352	25.203	25.3439	25.251
	1.2536	-0.356895	Q9UI10	Q9UI10	Translation initiation factor eIF-2B subunit delta	EIF2B4	5	5	5	14.1	14.1	14.1	57.557	0	20.165	426580000	37	23.8828	23.76	23.7715	24.1782	24.1015	23.7503	23.6633	24.0736	23.5943
+	1.53573	-0.35745	Q9UHR4	Q9UHR4	Brain-specific angiogenesis inhibitor 1-associated protein 2-like protein 1	BAIAP2L1	4	4	4	13.1	13.1	13.1	56.882	0	5.3957	228210000	15	23.1677	22.9341	23.2626	23.2367	23.3287	23.4988	23.2319	22.4464	23.153
+	4.0397	-0.358728	Q9BUJ2	Q9BUJ2	Heterogeneous nuclear ribonucleoprotein U-like protein 1	HNRNPUL1	17	17	17	25.5	25.5	25.5	95.737	0	218.67	7224400000	338	27.8344	27.9365	27.7859	28.1667	28.268	28.2424	27.7108	28.0003	27.8474
+	2.61859	-0.35885	P01893;P30455;P30447;P30443;P16188;P13746;P05534;Q29963;P13747;Q09160;Q9TNN7;Q29960;Q07000;P30508;P30505;P30501;Q29865;P17693;P30492;P18465;P10319;P30512;P30459;P30456;P16189;P10314;P01892;P30499;P30510;P30504;P04222;Q95604	P01893;P30455;P30447;P30443;P16188;P13746;P05534;Q29963;P13747;Q09160;Q9TNN7;Q29960;Q07000;P30508;P30505;P30501;Q29865	Putative HLA class I histocompatibility antigen, alpha chain H;HLA class I histocompatibility antigen, A-36 alpha chain;HLA class I histocompatibility antigen, A-23 alpha chain;HLA class I histocompatibility antigen, A-1 alpha chain;HLA class I histocompatibility antigen, A-30 alpha chain;HLA class I histocompatibility antigen, A-11 alpha chain;HLA class I histocompatibility antigen, A-24 alpha c…	HLA-H;HLA-A;HLA-C;HLA-E	4	4	0	18.5	18.5	0	40.891	0	35.169	395360000	28	23.7418	23.7725	23.7285	24.1598	24.3367	23.9693	23.5857	23.6562	23.4329
	0.384783	-0.358908	Q96RU2	Q96RU2	Ubiquitin carboxyl-terminal hydrolase 28	USP28	2	2	2	2.1	2.1	2.1	122.49	0	4.9747	63459000	15	20.9435	21.7004	22.1263	23.0971	21.6916	21.6589	21.0265	21.7793	21.6333
	1.46299	-0.36109	P15531	P15531	Nucleoside diphosphate kinase A	NME1	7	7	4	59.2	59.2	34.9	17.149	0	36.281	2001000000	80	26.1697	26.0372	26.0765	26.6881	26.6763	26.5456	26.0438	26.2763	26.064
+	2.08199	-0.362305	P04844	P04844	Dolichyl-diphosphooligosaccharide--protein glycosyltransferase subunit 2	RPN2	11	11	11	29.8	29.8	29.8	69.283	0	234	3271300000	184	26.6465	26.6251	26.8825	27.1941	27.1149	27.2385	26.9277	26.8388	26.9018
+	2.81942	-0.362991	Q00325	Q00325	Phosphate carrier protein, mitochondrial	SLC25A3	10	10	10	27.9	27.9	27.9	40.094	0	75.907	3552900000	96	26.7294	26.9695	26.9588	27.2952	27.1536	27.1371	26.9015	26.8071	26.8413
	1.22864	-0.363313	O43823	O43823	A-kinase anchor protein 8	AKAP8	8	8	8	12.3	12.3	12.3	76.107	0	63.534	1778100000	41	26.2649	25.5837	26.2577	26.4341	26.444	26.2443	26.2995	26.4227	26.3826
+	1.91466	-0.363478	Q15398	Q15398	Disks large-associated protein 5	DLGAP5	10	10	10	15.5	15.5	15.5	95.114	0	46.662	973680000	61	24.934	24.8752	25.0242	25.2971	25.4903	25.4102	24.8718	25.21	24.9643
+	4.08896	-0.365306	P55036	P55036	26S proteasome non-ATPase regulatory subunit 4	PSMD4	5	5	4	16.4	16.4	13.5	40.736	0	52.438	644300000	41	24.3983	24.4046	24.4671	24.7796	24.8097	24.8499	24.3368	24.197	24.0243
+	3.67657	-0.365362	Q4G0J3	Q4G0J3	La-related protein 7	LARP7	18	18	18	39	39	39	66.898	0	123.5	3781100000	231	26.9231	26.9639	26.737	27.2095	27.1922	27.2611	27.0344	27.0048	26.9779
+	2.43846	-0.365423	P35637;Q92804	P35637	RNA-binding protein FUS	FUS	6	6	6	17.7	17.7	17.7	53.425	0	101.69	2061300000	123	25.6821	26.0058	26.0205	26.3337	26.1824	26.3502	26.1966	26.1685	26.077
	1.13567	-0.365976	Q9BTD8	Q9BTD8	RNA-binding protein 42	RBM42	7	7	7	18.5	18.5	18.5	50.413	0	41.289	1403300000	61	25.7168	25.1238	25.3839	25.5676	25.6843	25.6172	25.075	25.5036	25.4708
	1.19217	-0.367853	O75616	O75616	GTPase Era, mitochondrial	ERAL1	2	2	2	6.9	6.9	6.9	48.349	0	9.3749	63112000	20	21.507	20.8939	21.3332	21.9051	21.7853	21.4065	21.4556	21.2559	21.446
	0.699545	-0.368	P08237	P08237	ATP-dependent 6-phosphofructokinase, muscle type	PFKM	6	3	3	9.4	5.9	5.9	85.182	0	7.1075	1925100000	41	26.2952	25.1525	26.1935	26.4086	26.3106	26.34	26.2922	26.4454	22.8568
+	4.37629	-0.368604	Q12904	Q12904	Aminoacyl tRNA synthase complex-interacting multifunctional protein 1;Endothelial monocyte-activating polypeptide 2	AIMP1	10	10	10	40.1	40.1	40.1	34.352	0	75.102	2827600000	111	26.4608	26.6349	26.5391	26.9086	26.947	26.9053	26.3693	26.5191	26.2781
+	3.0384	-0.369394	Q5SRE5	Q5SRE5	Nucleoporin NUP188 homolog	NUP188	13	13	13	9	9	9	196.04	0	45.844	964750000	98	25.0436	24.8658	24.9108	25.3536	25.1903	25.4429	25.2203	25.2314	25.0893
	1.1318	-0.369913	P31946	P31946	14-3-3 protein beta/alpha;14-3-3 protein beta/alpha, N-terminally processed	YWHAB	6	2	2	22	10.6	10.6	28.082	0	16.74	312160000	25	23.1839	23.3902	23.0004	23.6283	23.4007	23.4595	23.5278	23.4406	23.2388
+	4.48648	-0.371525	P47897	P47897	Glutamine--tRNA ligase	QARS	32	31	31	51.6	51.6	51.6	87.798	0	248.2	5372100000	323	27.4608	27.505	27.3924	27.804	27.8366	27.7485	27.3634	27.4061	27.3914
+	3.59843	-0.372318	O75821	O75821	Eukaryotic translation initiation factor 3 subunit G	EIF3G	9	9	9	26.6	26.6	26.6	35.611	0	59.892	1231800000	48	25.2634	25.1	25.31	25.5741	25.523	25.5455	25.4352	25.5249	25.3887
	1.2511	-0.372326	Q8IUD2	Q8IUD2	ELKS/Rab6-interacting/CAST family member 1	ERC1	3	3	3	2.7	2.7	2.7	128.08	0	6.24	86608000	17	21.9525	21.3671	21.7984	21.9006	21.8788	21.9391	21.7978	21.4909	21.6628
	0.694628	-0.373162	Q96QE5	Q96QE5	Transcription elongation factor, mitochondrial	TEFM	3	3	3	8.3	8.3	8.3	41.676	0	7.4033	124910000	7	22.3083	22.2605	21.1102	22.286	22.1716	22.3002	22.2581	22.357	22.1901
	0.726909	-0.373422	Q8N5N7	Q8N5N7	39S ribosomal protein L50, mitochondrial	MRPL50	6	6	6	56.3	56.3	56.3	18.325	0	44.432	973760000	43	25.1073	24.7806	25.0486	24.9287	25.0801	25.4731	24.788	22.2343	24.6176
+	1.83382	-0.373654	Q969S3	Q969S3	Zinc finger protein 622	ZNF622	5	5	5	15.9	15.9	15.9	54.271	0	18.412	907450000	32	24.9335	24.5624	24.9619	25.192	25.2003	25.2136	24.7015	24.9815	24.9865
	0.156477	-0.3739	Q01082	Q01082	Spectrin beta chain, non-erythrocytic 1	SPTBN1	3	3	3	1.7	1.7	1.7	274.61	0.00038986	3.0684	558350000	41	24.7096	22.2717	22.1966	22.6993	24.5244	23.2648	21.8886	24.9781	21.8227
	0.587897	-0.374223	P60174	P60174	Triosephosphate isomerase	TPI1	2	2	2	8.7	8.7	8.7	30.791	0	7.9215	80653000	23	20.8927	21.9308	21.3175	21.8605	22.0669	22.1559	21.9959	21.6012	23.0517
+	2.34788	-0.374866	Q8N1F7	Q8N1F7	Nuclear pore complex protein Nup93	NUP93	21	21	21	34.6	34.6	34.6	93.487	0	285.98	3712700000	217	26.9378	26.8497	26.8005	27.2855	27.0804	27.0831	27.1662	26.9243	26.9813
+	3.15441	-0.375477	P50991	P50991	T-complex protein 1 subunit delta	CCT4	11	11	11	27.1	27.1	27.1	57.924	0	120.42	3258400000	136	26.5692	26.8753	26.8126	27.0942	27.1056	27.0832	26.7344	26.6324	26.6199
+	3.07938	-0.375851	O15371	O15371	Eukaryotic translation initiation factor 3 subunit D	EIF3D	14	14	14	31.8	31.8	31.8	63.972	0	185.01	6254800000	227	27.6499	27.6378	27.7646	28.0405	28.1891	28.1825	27.6562	27.7889	27.657
+	3.39895	-0.376292	Q13155	Q13155	Aminoacyl tRNA synthase complex-interacting multifunctional protein 2	AIMP2	8	8	8	43.4	43.4	43.4	35.348	0	65.046	2025900000	176	26.1687	25.9761	26.0797	26.3965	26.3529	26.5428	26.0872	25.9739	26.1545
	0.582572	-0.379263	Q13011	Q13011	Delta(3,5)-Delta(2,4)-dienoyl-CoA isomerase, mitochondrial	ECH1	3	3	3	15.5	15.5	15.5	35.816	0	4.6992	82081000	8	20.8357	21.9758	22.101	22.0439	21.5849	22.4336	22.233	22.5165	22.0992
	1.29274	-0.379477	Q14149	Q14149	MORC family CW-type zinc finger protein 3	MORC3	5	5	5	6.2	6.2	6.2	107.11	0	8.6006	380730000	18	23.735	23.2263	23.7141	24.1947	23.6982	24.0596	23.8116	23.7215	23.8398
+	3.15752	-0.3803	P61006;Q92930;P59190;P20336;Q96E17	P61006	Ras-related protein Rab-8A	RAB8A	7	7	5	39.6	39.6	30.4	23.668	0	38.616	1754100000	71	25.5985	25.8604	25.6102	25.9987	26.1483	26.1217	25.3116	25.6098	25.5541
	0.199487	-0.381094	P51153	P51153	Ras-related protein Rab-13	RAB13	4	2	2	21.7	12.3	12.3	22.774	0	27.335	232280000	12	21.3088	23.2973	23.2501	20.9552	22.8151	23.3799	23.2905	21.8829	23.3709
	1.21759	-0.381676	Q9BU23	Q9BU23	Lipase maturation factor 2	LMF2	3	3	3	5.7	5.7	5.7	79.697	0	7.0264	179550000	13	22.885	22.1491	22.8731	22.9886	23.0156	22.9177	22.8947	22.8784	22.883
	1.39269	-0.382492	Q12834	Q12834	Cell division cycle protein 20 homolog	CDC20	4	4	4	9.6	9.6	9.6	54.722	0	9.4607	249940000	17	23.1389	22.6751	23.3742	23.4343	23.502	23.4419	21.9707	21.9473	22.9835
	0.90771	-0.383521	Q7Z569	Q7Z569	BRCA1-associated protein	BRAP	2	2	2	5.9	5.9	5.9	67.304	0.00038344	2.7579	148920000	12	22.6129	21.6572	22.5531	22.5364	22.5109	22.5849	22.5657	22.5059	22.3593
+	2.72491	-0.383688	Q9Y3I0	Q9Y3I0	tRNA-splicing ligase RtcB homolog	RTCB	16	16	16	42.6	42.6	42.6	55.21	0	91.196	4777400000	186	27.2177	27.2415	27.0567	27.4375	27.6294	27.652	27.172	27.4477	27.2376
+	2.45438	-0.385426	P46821	P46821	Microtubule-associated protein 1B;MAP1B heavy chain;MAP1 light chain LC1	MAP1B	26	26	25	15	15	14.6	270.63	0	160.1	2139200000	131	26.2306	25.8525	25.9848	26.3703	26.3759	26.4138	26.3681	26.4236	26.2202
	0.238948	-0.385452	Q9H0U3	Q9H0U3	Magnesium transporter protein 1	MAGT1	3	3	3	8.4	8.4	8.4	38.036	0	5.0471	230420000	17	21.1033	23.4895	23.7135	23.4372	23.4467	23.3762	23.6076	23.5827	23.7668
+	2.95034	-0.386438	O43592	O43592	Exportin-T	XPOT	10	10	10	12.7	12.7	12.7	109.96	0	47.819	973530000	101	24.9561	24.7064	24.881	25.2873	25.1336	25.2028	25.0277	25.2118	25.1658
	1.19688	-0.389593	P51571	P51571	Translocon-associated protein subunit delta	SSR4	4	4	4	30.6	30.6	30.6	18.998	0	25.507	946940000	39	25.1032	24.7715	24.8647	25.1487	25.0014	25.026	25.141	24.9105	24.8608
+	2.62007	-0.390998	A1L0T0	A1L0T0	Acetolactate synthase-like protein	ILVBL	3	3	3	6.8	6.8	6.8	67.867	0	46.65	453080000	36	23.8289	23.8475	24.1734	24.297	24.3441	24.4005	24.0642	24.1293	24.1378
+	2.10077	-0.391152	P22570	P22570	NADPH:adrenodoxin oxidoreductase, mitochondrial	FDXR	5	5	5	15.7	15.7	15.7	53.836	0	16.233	411200000	21	23.8577	23.8801	23.873	24.269	24.2392	24.4528	24.017	23.8668	23.81
+	1.89149	-0.392	P27348	P27348	14-3-3 protein theta	YWHAQ	8	4	4	33.1	21.6	21.6	27.764	0	157.19	675380000	53	24.2519	24.6607	24.2093	24.9496	24.6347	24.8397	24.1857	24.3186	24.1849
	1.17917	-0.392051	Q99832	Q99832	T-complex protein 1 subunit eta	CCT7	9	9	9	22.5	22.5	22.5	59.366	0	20.783	646920000	55	23.9698	24.7907	24.2743	24.8863	24.776	24.5127	24.4422	24.1984	24.3385
+	4.21124	-0.392296	P41252	P41252	Isoleucine--tRNA ligase, cytoplasmic	IARS	37	37	37	33.3	33.3	33.3	144.5	0	280	9891700000	398	28.2381	28.3802	28.3493	28.7733	28.7135	28.6765	28.3296	28.3782	28.2906
+	1.75969	-0.393087	Q8N1G4	Q8N1G4	Leucine-rich repeat-containing protein 47	LRRC47	6	6	6	11.3	11.3	11.3	63.472	0	40.381	529070000	35	24.0521	23.911	23.794	24.469	24.1413	24.1816	24.0368	24.0233	23.6256
+	1.42537	-0.39391	Q9UMY1	Q9UMY1	Nucleolar protein 7	NOL7	5	5	5	22.6	22.6	22.6	29.426	0	17.88	902300000	37	24.8794	25.3109	24.7991	25.6155	25.3396	25.3211	24.5715	24.9366	25.25
+	1.99549	-0.394063	P30153;P30154	P30153	Serine/threonine-protein phosphatase 2A 65 kDa regulatory subunit A alpha isoform	PPP2R1A	8	8	8	16.8	16.8	16.8	65.308	0	15.693	453420000	40	24.0112	23.8072	23.7213	24.185	24.0099	24.3534	23.8589	23.7926	23.9811
+	2.11514	-0.394784	Q14160	Q14160	Protein scribble homolog	SCRIB	16	16	14	17.6	17.6	16.2	174.88	0	82.584	1311800000	77	25.6328	25.3475	25.6072	25.8969	25.6393	26.0421	25.3108	24.9154	25.1864
+	1.56197	-0.394946	Q92973;O14787	Q92973	Transportin-1	TNPO1	5	5	5	7.5	7.5	7.5	102.35	0	10.865	357480000	39	23.2855	23.8122	23.5365	24.0683	23.8512	23.6531	23.6444	23.5097	23.5031
+	1.97703	-0.39519	Q96HC4	Q96HC4	PDZ and LIM domain protein 5	PDLIM5	7	7	7	15.3	15.3	15.3	63.944	0	14.891	670170000	35	24.3307	24.7127	24.2689	24.8677	24.763	24.7308	24.342	24.5842	24.4276
+	3.12971	-0.395599	P53618	P53618	Coatomer subunit beta	COPB1	17	17	17	23.4	23.4	23.4	107.14	0	96.829	2795600000	157	26.5697	26.3201	26.4993	26.9556	26.742	26.8614	26.6012	26.5025	26.5534
+	2.71023	-0.395662	P11586	P11586	C-1-tetrahydrofolate synthase, cytoplasmic;Methylenetetrahydrofolate dehydrogenase;Methenyltetrahydrofolate cyclohydrolase;Formyltetrahydrofolate synthetase;C-1-tetrahydrofolate synthase, cytoplasmic, N-terminally processed	MTHFD1	28	28	28	33.8	33.8	33.8	101.56	0	126.31	5788100000	245	27.3894	27.6019	27.5519	27.9683	28.0262	27.9945	27.5697	27.5304	27.4518
+	3.22306	-0.397302	Q92598	Q92598	Heat shock protein 105 kDa	HSPH1	18	18	16	29.4	29.4	26.8	96.864	0	87.424	2361300000	148	26.1768	26.3969	26.0833	26.7067	26.5753	26.6065	26.071	26.089	26.0355
+	4.03291	-0.398383	Q01813	Q01813	ATP-dependent 6-phosphofructokinase, platelet type	PFKP	18	18	14	30	30	24.2	85.595	0	137.93	2895100000	142	26.4085	26.3587	26.5	26.7759	26.7326	26.7757	26.5314	26.5818	26.508
+	2.08625	-0.398752	Q9Y2L1	Q9Y2L1	Exosome complex exonuclease RRP44	DIS3	11	11	11	15.6	15.6	15.6	109	0	47.341	908230000	40	24.9326	24.8664	24.9387	25.5996	25.3034	25.3481	24.7236	24.7949	24.8889
+	1.77363	-0.399154	Q9HB71	Q9HB71	Calcyclin-binding protein	CACYBP	7	7	7	44.7	44.7	44.7	26.21	0	21.71	984060000	29	25.0135	24.8169	25.1155	25.4958	25.613	25.5456	25.109	25.1693	25.1725
+	3.33009	-0.401208	P40616	P40616	ADP-ribosylation factor-like protein 1	ARL1	3	3	3	19.9	19.9	19.9	20.417	0	11.452	667320000	67	24.4553	24.2149	24.5005	24.7153	24.7823	24.8557	24.5658	24.6549	24.4886
+	2.1705	-0.401762	O95347	O95347	Structural maintenance of chromosomes protein 2	SMC2	15	15	15	15.2	15.2	15.2	135.65	0	36.08	1498400000	74	25.5371	25.3669	25.8897	25.9974	25.9607	26.0344	25.5693	25.8045	25.5144
+	4.16565	-0.403146	O75534	O75534	Cold shock domain-containing protein E1	CSDE1	20	20	20	29.9	29.9	29.9	88.884	0	133	4153300000	186	27.0099	27.1005	26.9847	27.3712	27.4891	27.4984	27.0763	27.4022	27.0917
+	4.18671	-0.403803	P14868	P14868	Aspartate--tRNA ligase, cytoplasmic	DARS	24	24	24	53.5	53.5	53.5	57.136	0	244.14	10317000000	323	28.2473	28.4445	28.3214	28.7318	28.6881	28.7032	28.3007	28.3069	28.2515
+	1.58957	-0.404161	P51991	P51991	Heterogeneous nuclear ribonucleoprotein A3	HNRNPA3	15	14	14	38.9	38.9	38.9	39.594	0	293.92	15656000000	370	28.8705	28.8622	28.7558	29.0695	28.9847	29.0181	28.8755	28.5832	29.1247
	0.187083	-0.4046	P01112;P01111;P01116	P01112;P01111;P01116	GTPase HRas;GTPase HRas, N-terminally processed;GTPase NRas;GTPase KRas;GTPase KRas, N-terminally processed	HRAS;NRAS;KRAS	3	3	3	25.4	25.4	25.4	21.298	0	20.49	260260000	27	23.5361	23.9274	21.5544	23.7288	21.0169	24.1065	21.7438	22.3809	23.7946
	0.916624	-0.405216	Q8IU81	Q8IU81	Interferon regulatory factor 2-binding protein 1	IRF2BP1	3	3	3	9.4	9.4	9.4	61.687	0	8.3745	94702000	5	22.4942	21.4876	21.7913	22.2806	22.187	22.2969	22.1222	20.4004	22.9283
	1.14322	-0.406539	Q9H000	Q9H000	Probable E3 ubiquitin-protein ligase makorin-2	MKRN2	2	2	2	7.5	7.5	7.5	46.94	0.00039185	3.1641	224620000	8	23.219	22.5549	22.9914	23.3072	23.1328	23.2863	22.9308	20.9676	22.456
	0.167641	-0.406556	O00178	O00178	GTP-binding protein 1	GTPBP1	3	3	3	8.7	8.7	8.7	72.453	0	7.2951	275070000	12	22.2822	23.1379	21.9995	20.6522	21.2029	23.7893	23.3044	22.1336	23.1399
+	2.41398	-0.406742	P61163	P61163	Alpha-centractin	ACTR1A	7	7	3	28.5	28.5	17.6	42.613	0	75.576	1270500000	81	25.1568	25.4083	25.5177	25.6225	25.8148	25.6326	25.2836	25.0351	25.3539
	0.478511	-0.408694	Q96BW5	Q96BW5	Phosphotriesterase-related protein	PTER	2	2	2	10.6	10.6	10.6	39.017	0	5.3733	228190000	11	23.1506	22.2542	22.4345	21.863	23.2337	23.2455	23.1852	23.1349	23.0892
+	1.64658	-0.409146	Q9BW85	Q9BW85	Coiled-coil domain-containing protein 94	CCDC94	3	3	3	11.5	11.5	11.5	37.085	0	16.142	289200000	28	23.1823	23.2567	23.3129	23.5867	23.4851	23.5837	23.2209	23.534	23.1279
+	2.83166	-0.410186	Q14258	Q14258	E3 ubiquitin/ISG15 ligase TRIM25	TRIM25	7	7	7	14.1	14.1	14.1	70.973	0	15.381	595840000	35	24.2752	24.2631	23.9962	24.5829	24.7286	24.5847	24.4547	24.3891	24.3088
+	1.86848	-0.411013	Q16186	Q16186	Proteasomal ubiquitin receptor ADRM1	ADRM1	3	3	3	9.1	9.1	9.1	42.153	0	24.018	193720000	42	22.6074	23.037	22.5636	23.2385	22.9192	23.1996	22.5617	22.5863	22.0243
	0.969221	-0.41201	Q9UBU9	Q9UBU9	Nuclear RNA export factor 1	NXF1	17	17	17	31.8	31.8	31.8	70.182	0	90.293	2676200000	111	26.6202	26.4769	26.0056	26.4875	26.4738	26.6324	26.2619	26.161	26.3543
+	2.62788	-0.412366	Q53GS9	Q53GS9	U4/U6.U5 tri-snRNP-associated protein 2	USP39	10	10	10	21.8	21.8	21.8	65.38	0	44.246	1180100000	92	25.1431	25.3946	24.9866	25.5693	25.54	25.6595	25.2677	25.5341	25.2729
+	1.81678	-0.41318	Q9UQ80	Q9UQ80	Proliferation-associated protein 2G4	PA2G4	5	5	5	19	19	19	43.786	0	9.3872	473420000	19	23.6547	24.1355	23.963	24.2636	24.3661	24.2262	21.9998	24.2207	24.1816
+	4.68363	-0.414402	P22102	P22102	Trifunctional purine biosynthetic protein adenosine-3;Phosphoribosylamine--glycine ligase;Phosphoribosylformylglycinamidine cyclo-ligase;Phosphoribosylglycinamide formyltransferase	GART	28	28	28	37.7	37.7	37.7	107.77	0	148.35	6380200000	316	27.6303	27.6499	27.7138	28.1557	28.0866	28.0613	27.6238	27.6925	27.6106
+	2.48488	-0.4149	P17858	P17858	ATP-dependent 6-phosphofructokinase, liver type	PFKL	17	13	12	26.5	20.8	19.6	85.018	0	100.59	1788800000	89	25.9178	25.6247	25.7962	26.1988	26.1877	26.2644	26.0031	25.8412	25.9134
+	2.34168	-0.416383	P63092;Q5JWF2;P38405	P63092;Q5JWF2	Guanine nucleotide-binding protein G(s) subunit alpha isoforms short;Guanine nucleotide-binding protein G(s) subunit alpha isoforms XLas	GNAS	5	4	4	19.5	16.8	16.8	45.664	0	32.138	792350000	56	24.6517	24.6595	24.7584	24.9898	24.8783	25.0745	24.5252	24.5022	24.2319
+	3.05861	-0.416502	P07814	P07814	Bifunctional glutamate/proline--tRNA ligase;Glutamate--tRNA ligase;Proline--tRNA ligase	EPRS	45	45	44	40.4	40.4	39.9	170.59	0	323.31	12538000000	621	28.4617	28.7751	28.5916	29.0163	28.9309	28.9665	28.5251	28.629	28.5216
	0.260346	-0.417639	O15075	O15075	Serine/threonine-protein kinase DCLK1	DCLK1	2	2	2	3.4	3.4	3.4	82.223	0	4.8967	534730000	7	23.9742	22.3193	24.5589	24.1856	24.4863	22.3634	22.2455	23.9698	21.9912
+	1.68041	-0.419517	Q00059	Q00059	Transcription factor A, mitochondrial	TFAM	9	9	9	28	28	28	29.096	0	28.863	3032000000	112	26.7296	26.7992	26.2527	26.9684	27.0939	27.0836	26.1456	26.9649	26.5066
+	3.70331	-0.420666	Q7Z6Z7	Q7Z6Z7	E3 ubiquitin-protein ligase HUWE1	HUWE1	30	30	30	11.4	11.4	11.4	481.89	0	178.91	2604400000	143	26.3223	26.3857	26.5721	26.7789	26.8019	26.9215	26.6371	26.6466	26.3764
+	3.87747	-0.42105	O60610	O60610	Protein diaphanous homolog 1	DIAPH1	19	19	19	19.5	19.5	19.5	141.35	0	60.417	1408100000	163	25.472	25.3513	25.6025	25.8233	25.9278	25.874	25.5532	25.4137	25.5547
+	4.4358	-0.421063	P30084	P30084	Enoyl-CoA hydratase, mitochondrial	ECHS1	5	5	5	21	21	21	31.387	0	18.002	485390000	22	23.9781	24.078	24.0723	24.4034	24.4897	24.3683	23.6147	23.7966	23.7962
+	2.4056	-0.421866	P53004	P53004	Biliverdin reductase A	BLVRA	6	6	6	31.1	31.1	31.1	33.428	0	37.563	942690000	44	24.9213	24.7201	25.1798	25.4688	25.3453	25.2353	24.965	24.9494	25.062
+	3.56947	-0.421951	P22234	P22234	Multifunctional protein ADE2;Phosphoribosylaminoimidazole-succinocarboxamide synthase;Phosphoribosylaminoimidazole carboxylase	PAICS	8	8	8	24.2	24.2	24.2	47.079	0	33.889	1776000000	52	25.7786	25.9227	25.7882	26.3195	26.1536	26.1485	25.8342	25.7013	25.696
	0.992651	-0.421958	Q96ST2	Q96ST2	Protein IWS1 homolog	IWS1	8	8	8	13.6	13.6	13.6	91.954	0	22.442	488380000	20	24.1571	23.9263	24.1023	23.9988	24.2337	24.4697	24.0221	24.3042	23.9578
+	2.51794	-0.422581	P49368	P49368	T-complex protein 1 subunit gamma	CCT3	21	21	21	42.9	42.9	42.9	60.533	0	93.293	4033200000	191	26.7323	27.1825	27.0014	27.3004	27.3397	27.4296	27.0726	27.1523	27.1616
+	2.9679	-0.423622	Q5T653	Q5T653	39S ribosomal protein L2, mitochondrial	MRPL2	4	4	4	21.6	21.6	21.6	33.3	0	116.74	1753200000	49	25.7364	25.667	25.7953	26.2272	26.196	26.1383	25.6503	26.2235	26.0118
	0.227886	-0.425318	P08754;P11488;P09471;P19087;A8MTJ3	P08754	Guanine nucleotide-binding protein G(k) subunit alpha	GNAI3	5	2	2	17.5	8.8	8.8	40.532	0	4.0245	110370000	3	21.3444	22.9117	21.2852	22.4492	20.0428	22.6895	21.2365	22.0329	22.9743
	0.638511	-0.425886	Q8TEX9	Q8TEX9	Importin-4	IPO4	8	8	8	10.7	10.7	10.7	118.71	0	26.609	335500000	44	23.5526	22.9115	23.6553	22.9675	23.8362	23.5567	23.7745	23.3979	23.8765
+	3.07157	-0.426516	Q6ZN17	Q6ZN17	Protein lin-28 homolog B	LIN28B	6	6	6	32.8	32.8	32.8	27.083	0	36.014	696020000	76	24.515	24.3786	24.4225	24.842	24.8173	24.7688	24.2254	24.5522	24.6281
+	1.39366	-0.429236	P36551	P36551	Oxygen-dependent coproporphyrinogen-III oxidase, mitochondrial	CPOX	5	5	5	15	15	15	50.151	0	24.142	349490000	13	23.227	23.8114	23.8842	24.0404	24.3361	23.895	22.9683	23.1467	23.418
	0.654375	-0.42995	P07305	P07305	Histone H1.0;Histone H1.0, N-terminally processed	H1F0	6	6	6	27.8	27.8	27.8	20.863	0	28.087	2192000000	69	26.6046	25.1994	26.2392	26.5056	26.5183	26.347	26.109	25.908	26.2737
+	2.87443	-0.430133	Q12857;O00712	Q12857	Nuclear factor 1 A-type	NFIA	6	6	5	14.9	14.9	12.8	55.944	0	20.384	881550000	39	24.8364	24.7204	24.6594	25.1597	25.0483	25.0957	25.4094	24.7856	24.7525
	0.909513	-0.430549	Q9Y692	Q9Y692	Glucocorticoid modulatory element-binding protein 1	GMEB1	2	2	2	6.5	6.5	6.5	62.59	0	17.274	192320000	13	23.0578	22.2075	23.1647	23.1846	23.5087	22.8758	23.022	22.7878	22.773
+	2.28629	-0.430703	O96013	O96013	Serine/threonine-protein kinase PAK 4	PAK4	4	4	4	12.7	12.7	12.7	64.071	0	32.632	289750000	24	23.2939	23.1072	23.366	23.4443	23.8718	23.562	23.4089	22.8832	22.9913
+	2.20244	-0.432887	P05023;P13637;P50993;Q13733;P20648;P54707	P05023	Sodium/potassium-transporting ATPase subunit alpha-1	ATP1A1	26	26	26	28.2	28.2	28.2	112.89	0	230.31	5560300000	275	27.3642	27.6122	27.3768	27.8267	27.7408	27.665	27.4531	27.4662	27.2919
	0.899096	-0.435322	P62937;P0DN37;P0DN26;A0A0B4J2A2;A0A075B759;Q9Y536;F5H284	P62937	Peptidyl-prolyl cis-trans isomerase A;Peptidyl-prolyl cis-trans isomerase A, N-terminally processed	PPIA	7	7	7	35.8	35.8	35.8	18.012	0	33.843	5005000000	141	27.1416	27.3111	27.5123	27.9443	28.1939	28.1967	27.4637	27.2674	27.4436
+	1.73677	-0.436144	O76094	O76094	Signal recognition particle subunit SRP72	SRP72	15	15	15	31.3	31.3	31.3	74.605	0	138.21	10037000000	137	28.0046	28.1003	27.7712	28.4155	28.2032	28.1599	27.6856	27.7071	27.7214
	1.18173	-0.438979	P22626	P22626	Heterogeneous nuclear ribonucleoproteins A2/B1	HNRNPA2B1	17	17	17	58.1	58.1	58.1	37.429	0	284.56	26825000000	615	29.612	29.6526	29.452	29.903	29.6772	29.5998	29.5012	29.4026	30.1574
	1.14378	-0.439072	Q86TG7	Q86TG7	Retrotransposon-derived protein PEG10	PEG10	3	3	3	4.4	4.4	4.4	80.172	0	10.821	169300000	33	22.2073	22.6944	22.332	22.4555	22.6986	22.5913	21.712	21.976	21.8945
	1.0748	-0.440681	Q9UN86	Q9UN86	Ras GTPase-activating protein-binding protein 2	G3BP2	8	7	7	23	20.5	20.5	54.12	0	25.46	1621700000	60	25.6077	25.7865	25.179	25.7514	25.8141	25.8026	25.107	25.545	25.5731
+	2.31782	-0.441383	Q9BXP5	Q9BXP5	Serrate RNA effector molecule homolog	SRRT	9	9	9	10.7	10.7	10.7	100.67	0	21.968	718150000	42	24.4076	24.2647	24.1723	24.7159	24.5703	24.5897	24.3675	24.6173	24.5687
+	1.40847	-0.441627	P06730;A6NMX2	P06730	Eukaryotic translation initiation factor 4E	EIF4E	6	6	6	28.6	28.6	28.6	25.097	0	11.528	1184300000	41	25.6071	24.7846	25.3198	25.6332	25.813	25.6471	24.0385	25.7194	24.6089
	1.24149	-0.442411	Q2NL82	Q2NL82	Pre-rRNA-processing protein TSR1 homolog	TSR1	14	14	14	20.6	20.6	20.6	91.809	0	103.86	3150200000	127	26.7638	26.4114	26.392	26.7956	26.7959	26.9164	26.1889	26.7415	26.4822
+	1.47969	-0.442456	P0C7T5	P0C7T5	Ataxin-1-like	ATXN1L	3	3	3	5.1	5.1	5.1	73.305	0	10.521	230200000	20	23.0312	22.3567	23.1193	23.3619	23.2369	23.2508	23.1361	23.1573	23.215
	0.693618	-0.443135	Q9UJF2	Q9UJF2	Ras GTPase-activating protein nGAP	RASAL2	4	4	4	4.1	4.1	4.1	128.56	0.00075273	2.5045	59047000	9	22.0713	21.6794	21.2592	21.8669	21.8708	23.0464	21.888	21.6325	21.5026
+	2.41868	-0.443416	P06737;P11217	P06737	Glycogen phosphorylase, liver form	PYGL	17	17	13	23.4	23.4	18.4	97.147	0	78.792	1401800000	92	25.3551	25.2592	25.5658	25.7583	25.7041	25.744	25.5574	25.5733	25.4657
	0.393539	-0.444876	P61758	P61758	Prefoldin subunit 3	VBP1	3	3	3	22.3	22.3	22.3	22.658	0	18.203	338280000	30	23.4109	23.0081	23.3322	22.0585	24.2468	24.2554	23.2482	23.3131	23.3865
+	4.23012	-0.445285	Q9UM54	Q9UM54	Unconventional myosin-VI	MYO6	18	18	18	16.7	16.7	16.7	149.69	0	98.119	1744700000	87	25.6085	25.5987	25.682	26.1588	25.9805	25.9734	25.7989	26.0313	25.8866
	0.632265	-0.445895	Q01581	Q01581	Hydroxymethylglutaryl-CoA synthase, cytoplasmic	HMGCS1	2	2	2	6	6	6	57.293	0	9.2958	62248000	10	20.7208	21.6215	21.6183	21.6875	21.377	22.4887	21.6253	21.5029	21.6392
+	1.67602	-0.447425	Q52LJ0	Q52LJ0	Protein FAM98B	FAM98B	6	4	4	24.5	20.3	20.3	37.19	0	14.705	470370000	25	23.6195	23.9326	24.0106	24.1378	24.3061	24.6218	23.7662	24.1395	24.0855
+	3.12704	-0.449032	P62195	P62195	26S protease regulatory subunit 8	PSMC5	14	14	13	40.4	40.4	37.4	45.626	0	146.64	2225600000	109	25.8606	26.0799	26.037	26.6287	26.3396	26.4072	26.1027	26.2198	25.9431
+	2.78253	-0.449755	P68371	P68371	Tubulin beta-4B chain	TUBB4B	23	23	1	65.4	65.4	2.7	49.83	0	323.31	97887000000	1399	31.5197	31.3063	31.64	31.8423	31.8158	31.8923	31.6338	31.6187	31.6446
+	1.78205	-0.450467	Q9UHD8	Q9UHD8	Septin-9	2009-09-01	13	13	13	26.6	26.6	26.6	65.401	0	45.49	964560000	55	24.7047	25.0418	24.8523	25.2382	24.9277	25.477	24.6616	25.2639	24.9437
	0.31417	-0.453172	P78346	P78346	Ribonuclease P protein subunit p30	RPP30	5	5	5	24.3	24.3	24.3	29.321	0	8.8981	245900000	9	22.8221	22.4755	22.1889	20.9037	23.245	23.4867	21.5522	23.2337	23.5724
+	2.99168	-0.455161	Q9H4A4	Q9H4A4	Aminopeptidase B	RNPEP	7	7	7	16.6	16.6	16.6	72.595	0	16.767	566330000	32	23.9746	24.0139	24.229	24.6077	24.4928	24.5795	24.2372	24.2431	24.088
+	5.12074	-0.456153	Q14566	Q14566	DNA replication licensing factor MCM6	MCM6	22	22	22	27.3	27.3	27.3	92.888	0	107.85	2830000000	127	26.3807	26.528	26.4375	26.9509	26.8751	26.8417	26.3824	26.4567	26.3114
+	2.69607	-0.456926	Q15717;Q12926;P26378	Q15717	ELAV-like protein 1	ELAVL1	11	11	11	46	46	46	36.091	0	121.68	3014000000	133	26.5445	26.6136	26.3016	26.9611	27.0507	26.8174	26.7223	26.6262	26.8478
+	3.30737	-0.461071	Q9BYD3	Q9BYD3	39S ribosomal protein L4, mitochondrial	MRPL4	10	10	10	52.4	52.4	52.4	34.919	0	172.76	5216900000	124	27.4309	27.2214	27.4101	27.7759	27.8545	27.88	27.285	27.3739	27.4316
+	2.03776	-0.461912	P13674	P13674	Prolyl 4-hydroxylase subunit alpha-1	P4HA1	14	14	14	30.7	30.7	30.7	61.049	0	76.225	2741900000	112	26.1642	26.7273	26.3205	26.712	26.8299	26.8778	26.4804	26.3041	26.3974
+	4.11208	-0.461941	P26641	P26641	Elongation factor 1-gamma	EEF1G	12	12	12	33.4	33.4	33.4	50.118	0	36.312	8662700000	132	27.8843	27.9497	28.0601	28.4406	28.473	28.3759	28.1634	28.2598	28.2075
	0.58618	-0.464615	Q96EU6	Q96EU6	Ribosomal RNA processing protein 36 homolog	RRP36	2	2	2	9.7	9.7	9.7	29.823	0.00075557	2.5513	150680000	16	22.8723	21.5358	22.4668	22.9317	22.9533	22.1476	22.7597	21.0598	21.1758
+	1.55649	-0.467563	O00442	O00442	RNA 3-terminal phosphate cyclase	RTCA	2	2	2	10.7	10.7	10.7	39.336	0	10.747	159120000	18	22.5808	22.2858	22.2292	22.6437	22.6759	22.7136	22.3691	22.6065	22.6019
+	2.84839	-0.468526	P06733;P09104	P06733	Alpha-enolase	ENO1	21	21	18	67.5	67.5	54.8	47.168	0	323.31	73887000000	1063	31.127	31.0148	31.3151	31.6674	31.7832	31.724	31.3001	31.2237	31.2663
+	1.32501	-0.472597	Q8N5I9	Q8N5I9	Uncharacterized protein C12orf45	C12orf45	7	7	7	34.1	34.1	34.1	20.123	0	118.72	2483400000	83	26.2279	25.4788	26.0797	26.1822	26.1553	26.3328	26.039	26.5191	26.3021
	0.179523	-0.472959	P98164	P98164	Low-density lipoprotein receptor-related protein 2	LRP2	2	2	2	0.4	0.4	0.4	521.95	0.007371	1.6131	475810000	27	21.3425	25.1323	22.1319	21.9175	24.5395	22.9845	20.9951	21.777	21.7832
+	3.28622	-0.473866	P60866	P60866	40S ribosomal protein S20	RPS20	3	3	3	25.2	25.2	25.2	13.373	0	13.228	8927900000	104	28.0628	28.1112	28.2603	28.7641	28.7478	28.6218	28.2448	28.4191	28.1474
	0.522889	-0.475488	O95696;Q9ULD4	O95696	Bromodomain-containing protein 1	BRD1	5	5	5	4.1	4.1	4.1	119.52	0	8.2337	187000000	15	23.2366	21.3301	23.2836	23.1325	23.0621	23.0272	23.2036	23.0966	23.4283
+	4.58667	-0.475515	P63261	P63261	Actin, cytoplasmic 2;Actin, cytoplasmic 2, N-terminally processed	ACTG1	25	25	1	58.9	58.9	4.5	41.792	0	323.31	162910000000	1617	32.2884	32.4537	32.3143	32.8434	32.7734	32.7463	32.1457	32.1541	32.1626
+	3.04769	-0.478025	O43242	O43242	26S proteasome non-ATPase regulatory subunit 3	PSMD3	13	13	13	30.7	30.7	30.7	60.977	0	106.91	1770200000	105	25.7704	25.7358	25.7425	26.1614	26.0965	26.0781	25.9391	25.7703	25.9345
+	3.90782	-0.481076	P34932	P34932	Heat shock 70 kDa protein 4	HSPA4	16	15	15	25.6	24.6	24.6	94.33	0	91.063	1781200000	157	25.6897	25.8716	25.6633	26.2037	26.1991	26.1195	25.6588	25.8985	25.8894
	0.389209	-0.481889	P78312	P78312	Protein FAM193A	FAM193A	3	3	3	1.4	1.4	1.4	139.99	0.0011257	2.4698	130090000	8	21.9647	22.0133	21.5083	21.9051	21.3598	23.2922	22.5515	22.1838	21.8992
+	3.80305	-0.482788	Q9Y3Z3	Q9Y3Z3	Deoxynucleoside triphosphate triphosphohydrolase SAMHD1	SAMHD1	8	8	8	15.8	15.8	15.8	72.2	0	25.094	764330000	68	24.5444	24.4059	24.6396	24.9703	25.046	24.9798	24.6075	24.6806	24.6476
	0.781635	-0.484226	Q9NRX1	Q9NRX1	RNA-binding protein PNO1	PNO1	2	2	2	10.7	10.7	10.7	27.924	0	10.375	105970000	12	21.744	22.8441	21.7766	23.1948	22.2313	22.5651	21.5846	21.4558	21.7982
+	3.47991	-0.48642	P45954	P45954	Short/branched chain specific acyl-CoA dehydrogenase, mitochondrial	ACADSB	8	8	8	26.2	26.2	26.2	47.485	0	32.694	1179900000	87	25.1151	25.1577	25.3394	25.751	25.7808	25.5776	25.1941	25.4115	25.3007
+	2.02724	-0.486694	Q9NRG9	Q9NRG9	Aladin	AAAS	6	6	6	13.7	13.7	13.7	59.573	0	14.906	709320000	32	24.5356	24.4043	24.6867	24.7903	25.3053	25.1826	24.512	24.5734	24.3688
+	3.17067	-0.488059	P19525	P19525	Interferon-induced, double-stranded RNA-activated protein kinase	EIF2AK2	11	11	11	26.7	26.7	26.7	62.094	0	69.621	1784400000	129	25.8057	25.6754	25.7556	26.3161	26.1499	26.2777	25.7527	25.7508	25.8651
+	1.52503	-0.488185	O00330	O00330	Pyruvate dehydrogenase protein X component, mitochondrial	PDHX	2	2	2	6	6	6	54.122	0	7.1791	77335000	9	21.3165	21.8516	21.4822	22.0022	21.8968	22.4529	21.4615	21.8096	21.6771
+	3.9789	-0.492867	P04843	P04843	Dolichyl-diphosphooligosaccharide--protein glycosyltransferase subunit 1	RPN1	22	22	22	45.6	45.6	45.6	68.569	0	243.58	7429700000	326	27.7619	27.8448	27.8423	28.1818	28.2188	28.3171	27.6623	27.7085	27.8546
	0.271255	-0.495636	Q15149	Q15149	Plectin	PLEC	10	6	6	3	1.8	1.8	531.78	0.00039494	3.2831	335360000	5	23.7883	21.9595	22.7708	24.1013	23.9966	21.5184	24.3665	23.741	22.1835
+	3.24468	-0.496448	P67812	P67812	Signal peptidase complex catalytic subunit SEC11A	SEC11A	4	4	4	16.2	16.2	16.2	20.625	0	11.176	500170000	16	23.9399	23.8454	23.9023	24.4804	24.276	24.4323	23.9506	23.9669	23.9095
+	2.50307	-0.496972	P09622	P09622	Dihydrolipoyl dehydrogenase, mitochondrial	DLD	7	7	7	16.9	16.9	16.9	54.177	0	28.749	1021200000	72	25.1915	24.8365	24.9602	25.6255	25.6436	25.4433	25.07	24.8275	24.901
+	1.51656	-0.497155	O00488	O00488	Zinc finger protein 593	ZNF593	4	4	4	38.8	38.8	38.8	15.199	0	25.397	622110000	17	24.1085	24.3005	24.013	24.315	24.3211	24.6948	23.7783	24.2039	24.1506
+	2.01347	-0.497638	P05455	P05455	Lupus La protein	SSB	22	22	22	50.2	50.2	50.2	46.836	0	115	6359400000	211	27.559	27.5629	27.3954	27.7761	27.7629	27.9426	27.4756	27.7621	27.5992
+	3.54997	-0.497878	Q96CS3	Q96CS3	FAS-associated factor 2	FAF2	6	6	6	22.7	22.7	22.7	52.623	0	26.663	1306100000	26	25.171	25.3849	25.4044	25.8186	25.8056	25.7686	25.1925	25.38	25.0334
+	3.39048	-0.501146	P07437;A6NNZ2;CON__ENSEMBL:ENSBTAP00000025008;Q9H4B7	P07437	Tubulin beta chain	TUBB	22	5	4	61.7	19.4	16	49.67	0	184.96	28163000000	341	29.7846	29.4633	29.8044	30.2334	30.0965	30.2113	29.8986	29.8491	29.8555
	0.831707	-0.502633	Q52LA3	Q52LA3	Protein lin-52 homolog	LIN52	2	2	2	29.3	29.3	29.3	13.001	0	3.7687	269250000	14	23.3343	22.0433	23.4223	23.2678	23.3721	23.391	23.2987	23.5344	23.3998
+	4.14953	-0.502822	O43324	O43324	Eukaryotic translation elongation factor 1 epsilon-1	EEF1E1	6	6	6	43.1	43.1	43.1	19.81	0	32.627	2163700000	112	26.0107	26.1029	26.0661	26.4726	26.4404	26.5376	26.0831	25.9413	25.9393
+	1.7468	-0.503773	Q9P2D1	Q9P2D1	Chromodomain-helicase-DNA-binding protein 7	CHD7	26	17	17	10.8	8.2	8.2	335.92	0	51.639	742790000	49	24.3518	24.21	24.3318	25.1439	24.9455	25.0329	25.1957	24.5325	24.1463
+	2.09504	-0.504111	Q6ZNB6	Q6ZNB6	NF-X1-type zinc finger protein NFXL1	NFXL1	3	3	3	5.9	5.9	5.9	101.34	0	12.687	175720000	13	22.5015	22.2355	22.8442	23.0522	22.8791	22.9956	22.8035	22.954	21.6901
+	4.48479	-0.50546	Q14204	Q14204	Cytoplasmic dynein 1 heavy chain 1	DYNC1H1	89	89	89	24.9	24.9	24.9	532.4	0	323.31	9942000000	605	28.1476	28.2049	28.1834	28.6242	28.6331	28.565	28.2635	28.2314	28.1562
	1.08794	-0.505539	P60981	P60981	Destrin	DSTN	5	5	5	40.6	40.6	40.6	18.506	0	15.814	525050000	34	24.0818	23.6281	24.7387	24.7504	24.9311	24.8059	24.7429	24.1073	24.3632
	0.588087	-0.50597	Q9Y4W6;Q01484	Q9Y4W6	AFG3-like protein 2	AFG3L2	4	4	4	4.8	4.8	4.8	88.583	0	7.1705	317340000	29	23.2112	22.8892	23.6865	23.8256	23.8663	23.7199	23.4105	22.862	23.7872
+	3.84277	-0.506664	P00338	P00338	L-lactate dehydrogenase A chain	LDHA	19	19	18	59.3	59.3	55.7	36.688	0	146.71	24570000000	495	29.391	29.4605	29.5539	29.8735	29.8747	29.9231	29.6823	29.7814	29.7246
+	1.41193	-0.509179	P35268	P35268	60S ribosomal protein L22	RPL22	4	4	4	50.8	50.8	50.8	14.787	0	100.99	21412000000	146	29.6715	28.8949	29.2873	29.5815	29.6291	29.7426	29.4692	29.6281	30.0779
+	1.75685	-0.51054	P36957	P36957	Dihydrolipoyllysine-residue succinyltransferase component of 2-oxoglutarate dehydrogenase complex, mitochondrial	DLST	5	5	5	13.9	13.9	13.9	48.755	0	35.957	553900000	17	24.0234	24.1526	24.173	24.8582	24.9979	24.7259	24.1091	24.1983	24.0609
+	2.376	-0.512938	Q9BSD7	Q9BSD7	Cancer-related nucleoside-triphosphatase	NTPCR	2	2	2	18.4	18.4	18.4	20.713	0	19.541	117830000	12	22.2603	21.9988	22.0668	22.6909	22.39	22.8059	20.1562	22.0613	22.4278
+	2.34537	-0.513185	Q16836	Q16836	Hydroxyacyl-coenzyme A dehydrogenase, mitochondrial	HADH	12	12	12	58.9	58.9	58.9	34.293	0	123.83	3962700000	166	26.9563	26.7053	27.1671	27.3619	27.2542	27.4802	27.0881	27.1141	26.9565
	0.867363	-0.513472	P33981	P33981	Dual specificity protein kinase TTK	TTK	2	2	2	2.6	2.6	2.6	97.071	0	5.2899	74319000	17	20.5058	21.7361	21.9021	21.7061	21.7067	22.0844	21.4349	20.6078	20.2036
+	2.12554	-0.517985	Q9BWF3;Q9BQ04	Q9BWF3;Q9BQ04	RNA-binding protein 4;RNA-binding protein 4B	RBM4;RBM4B	8	8	8	22.5	22.5	22.5	40.313	0	66.925	1028700000	55	24.6255	25.1516	24.7798	25.5653	25.2397	25.2763	24.7585	24.8976	24.9608
+	2.70407	-0.519535	O00629	O00629	Importin subunit alpha-3	KPNA4	6	4	4	17.3	11.5	11.5	57.886	0	29.686	808470000	72	24.523	24.6828	24.4377	25.1265	24.8835	24.9159	24.6886	24.7797	24.6858
+	2.23154	-0.519586	P10809	P10809	60 kDa heat shock protein, mitochondrial	HSPD1	26	26	26	58.5	58.5	58.5	61.054	0	323.31	10260000000	498	28.0459	28.1602	28.6625	28.9168	28.7288	28.7208	28.5772	28.5104	28.5312
+	3.2667	-0.519808	P49753	P49753	Acyl-coenzyme A thioesterase 2, mitochondrial	ACOT2	6	6	1	20.7	20.7	5	53.218	0	27.854	851310000	40	24.5738	24.6651	24.9734	25.3004	25.2639	25.3299	24.6897	24.8817	24.6642
	0.662714	-0.525557	P62820	P62820	Ras-related protein Rab-1A	RAB1A	6	2	2	35.1	14.1	14.1	22.677	0.0011207	2.3649	44655000	10	21.0815	21.693	22.0159	21.95	21.976	23.2185	21.8253	21.0039	22.4115
+	1.87879	-0.525695	Q5TFE4	Q5TFE4	5-nucleotidase domain-containing protein 1	NT5DC1	6	6	6	19.3	19.3	19.3	51.844	0	9.8869	583070000	30	23.492	24.2252	24.112	24.3925	24.397	24.476	24.3448	24.7833	24.1765
+	4.15106	-0.525943	Q9NVI7;Q5T2N8	Q9NVI7	ATPase family AAA domain-containing protein 3A	ATAD3A	12	12	5	22.7	22.7	11.2	71.368	0	55.858	2224300000	132	26.1162	26.1552	26.0458	26.5274	26.6058	26.546	25.9643	26.0817	25.9561
+	4.48903	-0.529822	P54136	P54136	Arginine--tRNA ligase, cytoplasmic	RARS	33	33	33	52.3	52.3	52.3	75.378	0	158.72	9179700000	394	28.0375	28.0793	28.1915	28.5447	28.5991	28.5663	28.0653	28.1809	28.1593
	0.236485	-0.530253	Q9Y333	Q9Y333	U6 snRNA-associated Sm-like protein LSm2	LSM2	2	2	2	20	20	20	10.834	0	4.2548	187860000	18	22.9594	23.93	21.1782	23.702	23.8426	23.8885	21.9486	21.8647	22.6072
+	5.31643	-0.530642	Q15366;P57721	Q15366	Poly(rC)-binding protein 2	PCBP2	12	9	9	52.3	43.8	43.8	38.58	0	157.56	7150300000	147	27.6984	27.753	27.8559	28.3748	28.313	28.3044	27.9078	27.6797	27.8066
+	2.6686	-0.53086	P35232	P35232	Prohibitin	PHB	20	20	20	82	82	82	29.804	0	314.72	26089000000	566	29.4943	29.6516	29.6654	30.0701	29.9188	29.9555	29.6644	29.7585	29.5371
+	1.5613	-0.531708	Q06330	Q06330	Recombining binding protein suppressor of hairless	RBPJ	6	6	6	15	15	15	55.637	0	9.3256	513740000	10	24.0527	23.4163	24.2651	24.5524	24.5912	24.2661	24.3306	21.5857	24.1991
+	1.39273	-0.531759	P14174	P14174	Macrophage migration inhibitory factor	MIF	3	3	3	35.7	35.7	35.7	12.476	0	18.08	3481700000	63	26.6577	26.7212	26.7484	27.1576	27.7091	27.6155	26.5052	26.7169	26.5641
+	2.45684	-0.532436	Q05048	Q05048	Cleavage stimulation factor subunit 1	CSTF1	7	7	7	19.7	19.7	19.7	48.357	0	12.2	646560000	29	24.4887	24.1972	24.6754	24.8272	25.1727	24.9276	24.1073	21.5709	21.8327
	1.10716	-0.532441	Q5T4S7	Q5T4S7	E3 ubiquitin-protein ligase UBR4	UBR4	11	11	11	3.9	3.9	3.9	573.83	0	74.408	642050000	95	24.4588	23.5068	24.6947	24.6599	24.5065	25.0005	24.4364	24.329	24.3836
	0.989885	-0.532793	Q14244	Q14244	Ensconsin	MAP7	4	4	4	5.9	5.9	5.9	84.051	0	9.4625	231120000	21	22.1415	23.5929	23.0711	23.3655	23.4167	23.4611	23.2696	23.3556	23.4312
+	4.11162	-0.533797	P33991;Q9UJA3	P33991	DNA replication licensing factor MCM4	MCM4	20	20	20	32.8	32.8	32.8	96.557	0	216.41	4540000000	260	26.9654	27.1565	27.0302	27.5003	27.5495	27.4794	26.9962	27.1589	27.0629
+	2.35514	-0.535424	Q9Y295	Q9Y295	Developmentally-regulated GTP-binding protein 1	DRG1	9	9	8	32.2	32.2	30.2	40.542	0	24.736	2392700000	53	26.0371	26.3412	25.9998	26.3443	26.7452	26.6585	25.952	26.1899	25.8372
+	4.04549	-0.535718	P63241;Q9GZV4;Q6IS14	P63241	Eukaryotic translation initiation factor 5A-1	EIF5A	6	6	6	36.4	36.4	36.4	16.832	0	95.35	1495200000	76	25.3523	25.3684	25.2628	25.8533	25.866	26.0187	25.5268	25.5062	25.7681
+	3.48451	-0.538044	P28331	P28331	NADH-ubiquinone oxidoreductase 75 kDa subunit, mitochondrial	NDUFS1	10	10	10	20.9	20.9	20.9	79.467	0	27.535	1142600000	38	25.1037	25.1567	25.3984	25.6709	25.6711	25.7143	25.1554	25.1092	25.4367
+	3.70628	-0.539241	Q8WWK9	Q8WWK9	Cytoskeleton-associated protein 2	CKAP2	14	14	14	24.9	24.9	24.9	76.986	0	62.964	1754600000	94	25.778	25.7913	25.6364	26.2278	26.4287	26.3285	25.4797	25.6562	25.5453
+	2.10348	-0.540344	Q96PK6	Q96PK6	RNA-binding protein 14	RBM14	20	20	20	37.7	37.7	37.7	69.491	0	115.71	11171000000	393	28.4774	28.3415	28.3161	29.0808	29.154	29.1097	28.7262	28.3042	28.7294
+	4.00508	-0.540833	P48444	P48444	Coatomer subunit delta	ARCN1	11	11	11	27.2	27.2	27.2	57.21	0	35.74	714060000	32	24.3537	24.3074	24.4498	24.9883	24.7526	24.8285	24.4946	24.4329	24.4437
	0.487385	-0.542682	Q8WYA6	Q8WYA6	Beta-catenin-like protein 1	CTNNBL1	4	4	4	6.6	6.6	6.6	65.173	0	12.344	226400000	34	21.8146	21.9423	23.0751	21.6766	23.1194	22.1526	23.3321	23.2536	23.591
	0.721024	-0.543919	P52594	P52594	Arf-GAP domain and FG repeat-containing protein 1	AGFG1	4	4	4	11.2	11.2	11.2	58.259	0	13.441	177740000	16	22.5087	23.2508	21.7912	23.2471	22.2308	23.3354	22.4908	22.8694	22.1095
+	1.15288	-0.543996	Q86UE4	Q86UE4	Protein LYRIC	MTDH	18	18	18	40	40	40	63.836	0	150.04	3192900000	199	26.6505	26.6799	26.1503	26.8479	26.7378	26.8083	25.9303	26.5737	26.1658
+	3.9253	-0.544109	P33176;Q12840;O60282	P33176	Kinesin-1 heavy chain	KIF5B	29	29	29	39.5	39.5	39.5	109.68	0	230.01	4357600000	270	26.8546	27.1822	26.8762	27.5168	27.4876	27.5135	26.9071	27.1482	27.0617
+	3.56022	-0.546466	P11177	P11177	Pyruvate dehydrogenase E1 component subunit beta, mitochondrial	PDHB	8	8	8	26.2	26.2	26.2	39.233	0	77.213	2419800000	68	26.0373	26.1986	26.2097	26.6694	26.5578	26.5528	26.1393	26.2176	26.1361
+	2.35065	-0.546631	Q92530	Q92530	Proteasome inhibitor PI31 subunit	PSMF1	4	4	4	20.3	20.3	20.3	29.816	0	24.25	1007600000	37	24.7511	25.0268	24.9141	25.5266	25.7788	25.4148	24.6432	25.0655	25.0212
+	2.85843	-0.547154	P55786;A6NEC2	P55786	Puromycin-sensitive aminopeptidase	NPEPPS	18	18	18	28.7	28.7	28.7	103.28	0	74.469	2205900000	66	25.9124	25.9797	25.9879	26.628	26.2759	26.4071	26.0471	26.2008	26.2333
+	1.66605	-0.548826	P41091;Q2VIR3	P41091;Q2VIR3	Eukaryotic translation initiation factor 2 subunit 3;Putative eukaryotic translation initiation factor 2 subunit 3-like protein	EIF2S3;EIF2S3L	14	14	14	41.1	41.1	41.1	51.109	0	136.4	5462300000	175	27.2648	27.4434	27.0813	27.4666	27.7785	27.6295	26.9872	27.2128	27.2031
+	1.89699	-0.550739	Q9NVJ2;Q96BM9	Q9NVJ2;Q96BM9	ADP-ribosylation factor-like protein 8B;ADP-ribosylation factor-like protein 8A	ARL8B;ARL8A	4	4	4	25.8	25.8	25.8	21.539	0	17.789	682030000	43	24.4003	23.8225	24.525	24.9624	24.6157	24.957	24.2666	24.8124	24.5195
+	3.89024	-0.551251	P35580	P35580	Myosin-10	MYH10	20	13	12	14.6	10.2	9.7	229	0	93.914	886510000	56	24.6302	24.6945	24.7895	25.1308	25.2097	25.4029	24.5244	24.9777	24.7258
+	5.58526	-0.551926	P49327	P49327	Fatty acid synthase;[Acyl-carrier-protein] S-acetyltransferase;[Acyl-carrier-protein] S-malonyltransferase;3-oxoacyl-[acyl-carrier-protein] synthase;3-oxoacyl-[acyl-carrier-protein] reductase;3-hydroxyacyl-[acyl-carrier-protein] dehydratase;Enoyl-[acyl-carrier-protein] reductase;Oleoyl-[acyl-carrier-protein] hydrolase	FASN	94	94	94	52.2	52.2	52.2	273.42	0	323.31	62539000000	2049	30.7283	30.8692	30.8219	31.367	31.3424	31.277	30.8168	30.9224	30.7508
+	4.87934	-0.55219	P07195;Q6ZMR3;P07864	P07195	L-lactate dehydrogenase B chain	LDHB	16	15	15	52.1	48.5	48.5	36.638	0	148.94	25571000000	540	29.4858	29.5713	29.543	30.0684	29.9852	30.0166	29.6076	29.7114	29.6405
+	1.88064	-0.552965	Q6UB35	Q6UB35	Monofunctional C1-tetrahydrofolate synthase, mitochondrial	MTHFD1L	5	5	5	7.1	7.1	7.1	105.79	0	9.3974	213940000	12	22.5275	22.8182	23.211	23.3192	23.2949	23.2361	22.6998	22.2718	22.8859
+	1.90874	-0.554333	Q6P6C2	Q6P6C2	RNA demethylase ALKBH5	ALKBH5	6	6	6	19.3	19.3	19.3	44.255	0	12.145	354960000	34	23.4885	22.8248	23.5031	23.6365	23.7889	23.8179	23.4251	23.5381	23.2706
+	1.25523	-0.555717	P48426	P48426	Phosphatidylinositol 5-phosphate 4-kinase type-2 alpha	PIP4K2A	5	5	3	15	15	8.6	46.224	0	24.615	471840000	37	23.4576	24.4382	23.7978	24.3719	24.1368	24.1876	23.6507	24.0824	23.7213
+	2.15051	-0.555897	P38117	P38117	Electron transfer flavoprotein subunit beta	ETFB	6	6	6	25.1	25.1	25.1	27.843	0	13.562	881650000	18	24.8044	24.5562	24.8159	25.3057	25.1508	24.9503	24.6801	24.7635	24.6734
+	2.86873	-0.557197	Q14694	Q14694	Ubiquitin carboxyl-terminal hydrolase 10	USP10	9	9	9	12.9	12.9	12.9	87.133	0	12.051	836630000	45	24.6744	24.4735	24.6736	24.9746	25.1206	25.1945	24.5013	24.6912	24.5075
	0.334234	-0.561759	O75052	O75052	Carboxyl-terminal PDZ ligand of neuronal nitric oxide synthase protein	NOS1AP	4	4	4	9.9	9.9	9.9	56.149	0	6.4035	148840000	15	20.2923	22.9153	23.9704	22.7221	23.0559	23.2032	21.1999	22.7797	22.4977
+	3.17818	-0.563048	Q07666;Q5VWX1	Q07666	KH domain-containing, RNA-binding, signal transduction-associated protein 1	KHDRBS1	6	6	5	24.2	24.2	22.1	48.227	0	159.89	5607500000	169	27.4565	27.2278	27.3956	27.7884	28.0074	28.0832	27.4036	27.3247	27.3586
	1.08019	-0.563114	Q9HAH7	Q9HAH7	Probable fibrosin-1	FBRS	4	4	4	16.3	16.3	16.3	48.388	0	18.522	375150000	14	23.7312	22.5198	23.7805	23.9379	23.7944	23.883	21.446	23.8145	20.1672
+	1.58047	-0.563939	Q8WU90	Q8WU90	Zinc finger CCCH domain-containing protein 15	ZC3H15	8	8	8	17.8	17.8	17.8	48.602	0	13.133	535180000	38	23.9697	24.2274	23.6266	24.1896	24.3246	24.3659	23.7791	23.8569	23.7624
+	3.9933	-0.566289	P04181	P04181	Ornithine aminotransferase, mitochondrial;Ornithine aminotransferase, hepatic form;Ornithine aminotransferase, renal form	OAT	13	13	13	48.5	48.5	48.5	48.534	0	107.99	3653600000	130	26.7713	26.6642	26.8013	27.3929	27.2585	27.2938	26.6709	26.6123	26.64
+	2.72745	-0.569161	P50747	P50747	Biotin--protein ligase;Biotin--[methylmalonyl-CoA-carboxytransferase] ligase;Biotin--[propionyl-CoA-carboxylase [ATP-hydrolyzing]] ligase;Biotin--[methylcrotonoyl-CoA-carboxylase] ligase;Biotin--[acetyl-CoA-carboxylase] ligase	HLCS	10	10	10	12.7	12.7	12.7	80.759	0	15.581	682170000	60	24.3635	24.2584	24.3884	25.1258	25.0117	25.0632	24.6128	24.2546	24.6647
	1.12029	-0.57017	Q17RY0	Q17RY0	Cytoplasmic polyadenylation element-binding protein 4	CPEB4	4	4	4	7.1	7.1	7.1	80.151	0	7.7668	204940000	14	21.8113	23.061	22.9515	23.1274	23.3264	23.308	22.1483	22.5725	22.9112
	0.0937571	-0.571068	A6NHQ2	A6NHQ2	rRNA/tRNA 2-O-methyltransferase fibrillarin-like protein 1	FBLL1	3	1	1	11.1	3.3	3.3	34.803	0.00039841	3.373	4373600000	59	27.5792	22.326	21.8753	21.4938	27.5527	27.4565	21.3578	23.0762	27.5007
	0.424653	-0.571283	Q15776	Q15776	Zinc finger protein with KRAB and SCAN domains 8	ZKSCAN8	3	3	3	4.3	4.3	4.3	65.815	0.00038926	3.0635	464370000	27	24.4049	22.0954	24.6169	24.4894	24.5551	24.7383	24.7799	24.4286	25.4568
+	4.36842	-0.572266	O95433	O95433	Activator of 90 kDa heat shock protein ATPase homolog 1	AHSA1	8	8	8	27.5	27.5	27.5	38.274	0	59.201	4069500000	83	26.9082	26.9445	26.8464	27.4985	27.5949	27.5499	27.0261	26.7857	26.9545
+	6.71316	-0.572521	P08243	P08243	Asparagine synthetase [glutamine-hydrolyzing]	ASNS	16	16	16	34.8	34.8	34.8	64.369	0	64.304	3712400000	178	26.8368	26.7489	26.7591	27.3068	27.389	27.3217	26.8405	26.9937	27.0071
	0.670898	-0.573257	P20337	P20337	Ras-related protein Rab-3B	RAB3B	3	2	2	19.2	15.5	15.5	24.758	0	13.388	99225000	8	22.7344	22.1526	20.9565	22.5821	22.2667	21.8275	22.0837	22.7776	21.0128
+	3.30848	-0.573566	P40939	P40939	Trifunctional enzyme subunit alpha, mitochondrial;Long-chain enoyl-CoA hydratase;Long chain 3-hydroxyacyl-CoA dehydrogenase	HADHA	21	21	21	40.1	40.1	40.1	82.999	0	228.54	5879500000	296	27.5821	27.2105	27.4712	28.0709	28.0679	28.0746	27.506	27.5349	27.528
+	3.75899	-0.578209	O96008	O96008	Mitochondrial import receptor subunit TOM40 homolog	TOMM40	10	10	10	42.1	42.1	42.1	37.893	0	100.57	1652400000	135	25.4504	25.7525	25.4031	26.0548	26.0638	26.2136	25.6147	25.7512	25.3655
+	1.27915	-0.579101	Q86U42;A6NDY0	Q86U42	Polyadenylate-binding protein 2	PABPN1	5	5	5	17	17	17	32.749	0	54.744	1348500000	33	25.7797	25.0671	24.6819	25.6536	25.6256	25.525	25.5651	25.6256	25.9128
+	4.58606	-0.579565	P62191	P62191	26S protease regulatory subunit 4	PSMC1	10	10	10	29.1	29.1	29.1	49.184	0	92.898	1451600000	80	25.4039	25.207	25.4112	25.9114	25.8884	25.8172	25.4114	25.6434	25.3988
+	1.25608	-0.58053	Q7KZF4	Q7KZF4	Staphylococcal nuclease domain-containing protein 1	SND1	10	10	10	15.6	15.6	15.6	102	0	29.396	515920000	24	23.5911	23.8745	23.6837	24.0662	24.0407	23.9328	22.0518	24.4822	23.5766
+	2.23496	-0.581235	O14979	O14979	Heterogeneous nuclear ribonucleoprotein D-like	HNRNPDL	5	4	4	15.2	13.3	13.3	46.437	0	45.297	2350300000	88	25.9399	25.9341	25.7294	26.3668	26.2456	26.1383	25.9056	25.9259	26.4566
+	2.79211	-0.585864	Q86VP6	Q86VP6	Cullin-associated NEDD8-dissociated protein 1	CAND1	20	20	20	21.9	21.9	21.9	136.37	0	79.225	2579700000	146	26.3115	25.9116	26.3396	26.7158	26.6209	26.6725	26.3639	26.3478	26.389
	0.973238	-0.586102	Q96GD4;Q9UQB9;O14965	Q96GD4	Aurora kinase B	AURKB	9	9	9	30.8	30.8	30.8	39.31	0	34.3	867880000	33	24.9706	23.8254	25.3116	25.2988	25.3764	25.5315	24.9456	24.9192	25.8098
+	2.8643	-0.588297	P05198	P05198	Eukaryotic translation initiation factor 2 subunit 1	EIF2S1	14	14	14	42.5	42.5	42.5	36.112	0	47.001	4171400000	177	26.774	26.9644	26.7265	27.3328	27.2329	27.292	26.6668	27.1341	26.7862
+	5.43443	-0.589609	P53396	P53396	ATP-citrate synthase	ACLY	40	40	40	46.2	46.2	46.2	120.84	0	305.14	17001000000	710	28.9202	28.8166	28.9649	29.49	29.4069	29.466	29.0275	29.0681	28.9887
+	2.27015	-0.590182	O95777	O95777	U6 snRNA-associated Sm-like protein LSm8	LSM8	5	5	5	63.5	63.5	63.5	10.403	0	53.515	1277300000	68	25.2072	24.9905	25.6103	25.805	25.8565	25.9345	25.4053	25.3769	25.1441
	0.36669	-0.592883	P15927	P15927	Replication protein A 32 kDa subunit	RPA2	3	3	3	31.5	31.5	31.5	29.247	0	6.1471	464060000	9	24.1595	21.8662	24.2147	22.4917	23.9576	24.1763	24.0395	24.2719	23.9988
+	3.33159	-0.595171	P32969	P32969	60S ribosomal protein L9	RPL9	10	10	10	65.6	65.6	65.6	21.863	0	110.41	8222100000	318	27.9626	27.7312	27.8569	28.3937	28.3557	28.3969	27.8692	27.8881	28.0453
	0.317959	-0.597604	P58557	P58557	Putative ribonuclease	YBEY	2	2	2	14.4	14.4	14.4	19.298	0.0014604	2.1178	193860000	8	22.5242	22.798	21.0963	23.7742	20.7552	21.7522	23.2478	21.9576	23.1597
+	1.17041	-0.598548	P09651	P09651	Heterogeneous nuclear ribonucleoprotein A1;Heterogeneous nuclear ribonucleoprotein A1, N-terminally processed	HNRNPA1	18	18	8	46.2	46.2	25	38.746	0	323.31	45801000000	733	30.4244	30.1965	30.0095	30.6298	30.3271	30.3505	30.0422	29.8312	30.6226
	0.809617	-0.598821	Q14C86	Q14C86	GTPase-activating protein and VPS9 domain-containing protein 1	GAPVD1	3	3	3	2.5	2.5	2.5	164.98	0	7.6431	151000000	10	22.4977	21.7378	21.8567	21.5598	22.8867	22.6351	22.3382	22.7203	21.7865
+	3.78401	-0.601349	P38919	P38919	Eukaryotic initiation factor 4A-III;Eukaryotic initiation factor 4A-III, N-terminally processed	EIF4A3	20	16	16	47.7	41.8	41.8	46.871	0	85.722	2820100000	178	26.1338	26.4382	26.2276	26.8018	26.7297	26.8608	26.2648	26.384	26.4934
	0.94748	-0.602675	O60841	O60841	Eukaryotic translation initiation factor 5B	EIF5B	24	24	24	27.5	27.5	27.5	138.83	0	188.82	2632700000	158	25.8196	26.3958	25.8165	26.224	26.3823	26.3394	25.3335	26.1188	25.8509
+	3.14299	-0.603082	Q9HAV4	Q9HAV4	Exportin-5	XPO5	5	5	5	5.8	5.8	5.8	136.31	0	18.483	280940000	41	23.1136	22.7534	23.1082	23.6603	23.4247	23.6881	23.2964	23.4564	23.0452
+	1.63488	-0.604602	Q13283	Q13283	Ras GTPase-activating protein-binding protein 1	G3BP1	15	15	14	48.5	48.5	45.9	52.164	0	173.54	6667400000	230	27.547	27.4211	27.5043	27.8884	27.8471	27.9211	27.2399	27.5359	27.4233
	0.840756	-0.606702	P20290	P20290	Transcription factor BTF3	BTF3	2	2	2	14.6	14.6	14.6	22.168	0	24.623	224550000	38	22.9923	21.5232	23.147	23.1764	22.984	23.105	22.4862	22.7266	23.2964
+	3.35074	-0.609538	P61009	P61009	Signal peptidase complex subunit 3	SPCS3	3	3	3	15.6	15.6	15.6	20.313	0	9.6595	683360000	48	24.1483	24.4809	24.2476	24.7598	24.9704	25.079	24.2244	24.4613	24.2258
	0.528451	-0.609941	P39656	P39656	Dolichyl-diphosphooligosaccharide--protein glycosyltransferase 48 kDa subunit	DDOST	3	3	3	13.4	13.4	13.4	50.8	0	9.4576	279120000	9	22.2523	22.2215	24.09	23.8833	23.7666	22.3036	21.045	21.7722	21.928
+	3.94286	-0.618834	P12004	P12004	Proliferating cell nuclear antigen	PCNA	9	9	9	41	41	41	28.768	0	39.202	2225400000	72	25.9696	26.1222	25.8013	26.6105	26.4834	26.5753	26.1135	26.2339	25.8835
+	4.85182	-0.619319	O15144	O15144	Actin-related protein 2/3 complex subunit 2	ARPC2	6	6	6	19.7	19.7	19.7	34.333	0	8.8193	615180000	14	24.0172	24.2516	24.0346	24.7218	24.7424	24.6831	24.5277	24.1047	21.2913
	0.897031	-0.619564	O95573	O95573	Long-chain-fatty-acid--CoA ligase 3	ACSL3	4	4	4	6.4	6.4	6.4	80.419	0	16.552	134260000	18	21.9341	21.2721	22.2839	21.4776	22.4972	22.6779	22.158	22.2444	22.09
+	3.66512	-0.620219	P14625;Q58FF3	P14625	Endoplasmin	HSP90B1	25	24	24	35.4	33.9	33.9	92.468	0	172.01	4124900000	306	26.7123	27.07	27.0747	27.6354	27.5857	27.4524	26.8926	26.8314	26.8867
+	4.12667	-0.624473	Q9BQA1	Q9BQA1	Methylosome protein 50	WDR77	6	6	6	30.4	30.4	30.4	36.724	0	80.959	3705900000	98	26.6964	26.5554	26.9234	27.4186	27.3201	27.324	26.5965	26.8127	26.7277
+	2.14839	-0.634208	P20042	P20042	Eukaryotic translation initiation factor 2 subunit 2	EIF2S2	13	13	13	33.9	33.9	33.9	38.388	0	82.176	3244400000	164	26.4869	26.4068	26.3683	26.791	27.0045	26.9591	26.3181	26.4819	26.3759
+	3.28974	-0.6346	O00487	O00487	26S proteasome non-ATPase regulatory subunit 14	PSMD14	7	7	7	40.3	40.3	40.3	34.577	0	23.353	1174300000	71	25.1366	24.8601	25.1386	25.5758	25.5221	25.6693	25.4546	25.215	25.1506
	0.606546	-0.636546	Q7Z7F7	Q7Z7F7	39S ribosomal protein L55, mitochondrial	MRPL55	3	3	3	30.5	30.5	30.5	15.128	0	10.923	295250000	12	23.0564	22.9844	22.7973	23.3603	22.3289	23.226	22.6691	22.898	22.9091
	0.736102	-0.636948	Q96SK2	Q96SK2	Transmembrane protein 209	TMEM209	2	2	2	5.3	5.3	5.3	62.921	0	13.399	94280000	3	22.5637	21.1464	20.9459	22.5474	21.6126	21.5852	22.5994	22.4316	22.6559
[truncated: 219 more rows]

## Sheet: (B) HOTAIR-interacting proteins
Significant	#NAME?	Difference	Protein IDs	Majority protein IDs	Protein names	Gene names	Peptides	Razor + unique peptides	Unique peptides	Sequence coverage [%]	Unique + razor sequence coverage [%]	Unique sequence coverage [%]	Mol. weight [kDa]	Q-value	Score	Intensity	MS/MS count	LFQ intensity HOTAIR_R1	LFQ intensity HOTAIR_R2	LFQ intensity HOTAIR_R3	LFQ intensity rcSAMMSON_R1	LFQ intensity rcSAMMSON_R2	LFQ intensity rcSAMMSON_R3	LFQ intensity rcHOTAIR_R1	LFQ intensity rcHOTAIR_R2	LFQ intensity rcHOTAIR_R3
[truncated: 317 more rows]
