# Supplementary material for: Orthogonal proteomics methods to unravel the HOTAIR interactome
Source: Sci Rep. 2022 Jan 27;12:1513. doi: 10.1038/s41598-022-05405-6 (PMC8795419; doi:10.1038/s41598-022-05405-6)
Supplement: Supplementary file 3 — Supplementary Table S3. [file 41598_2022_5405_MOESM3_ESM.xlsx]

## Sheet: ChIRP-MS HOTAIR
Include	Color	Pos	Name	Cp	Concentration	Standard	Status				Legend:
TRUE	255	A1	I1|GAPDH	23.84		0					I: Input
TRUE	255	A2	I1|GAPDH	23.81		0					B: pulldown
TRUE	255	A3	I2|GAPDH	24.17		0					1-3: HOTAIR probes
TRUE	255	A4	I2|GAPDH	23.89		0					4-6: LacZ probes
TRUE	255	A5	I3|GAPDH	24.66		0
TRUE	255	A6	I3|GAPDH	24.84		0
TRUE	255	A7	I4|GAPDH	24.2		0
TRUE	255	A8	I4|GAPDH	24.17		0
TRUE	255	A9	I5|GAPDH	23.94		0
TRUE	255	A10	I5|GAPDH	23.91		0
TRUE	255	A11	I6|GAPDH	23.91		0
TRUE	255	A12	I6|GAPDH	23.91		0
TRUE	255	A13	B1|GAPDH	32.87		0
TRUE	255	A14	B1|GAPDH	33.49		0
TRUE	255	A15	B2|GAPDH	33.43		0
TRUE	255	A16	B2|GAPDH	33.7		0
TRUE	255	A17	B3|GAPDH	32.63		0
TRUE	255	A18	B3|GAPDH	32.47		0
TRUE	255	A19	B4|GAPDH	32.23		0
TRUE	255	A20	B4|GAPDH	32.31		0
TRUE	255	A21	B5|GAPDH	33.43		0
TRUE	255	A22	B5|GAPDH	32.8		0
TRUE	255	A23	B6|GAPDH	31.98		0
TRUE	255	A24	B6|GAPDH	31.69		0
TRUE	255	B1	I1|GAPDH	23.73		0
TRUE	255	B2	I1|GAPDH	23.65		0
TRUE	255	B3	I2|GAPDH	24.11		0
TRUE	255	B4	I2|GAPDH	24.06		0
TRUE	255	B5	I3|GAPDH	24.48		0
TRUE	255	B6	I3|GAPDH	24.34		0
TRUE	255	B7	I4|GAPDH	24.2		0
TRUE	255	B8	I4|GAPDH	24.17		0
TRUE	255	B9	I5|GAPDH	23.83		0
TRUE	255	B10	I5|GAPDH	23.83		0
TRUE	255	B11	I6|GAPDH	23.76		0
TRUE	255	B12	I6|GAPDH	24.04		0
TRUE	255	B13	B1|GAPDH	32.53		0
TRUE	255	B14	B1|GAPDH	33.22		0
TRUE	255	B15	B2|GAPDH	33.15		0
TRUE	255	B16	B2|GAPDH	33.17		0
TRUE	255	B17	B3|GAPDH	32.9		0
TRUE	255	B18	B3|GAPDH	33.56		0
TRUE	255	B19	B4|GAPDH	32.07		0
TRUE	255	B20	B4|GAPDH	32.06		0
TRUE	255	B21	B5|GAPDH	32.66		0
TRUE	255	B22	B5|GAPDH	32.28		0
TRUE	255	B23	B6|GAPDH	31.83		0
TRUE	255	B24	B6|GAPDH	31.52		0
TRUE	255	C1	I1|UBC	26.58		0
TRUE	255	C2	I1|UBC	26.68		0
TRUE	255	C3	I2|UBC	27.44		0
TRUE	255	C4	I2|UBC	26.9		0
TRUE	255	C5	I3|UBC	27.1		0
TRUE	255	C6	I3|UBC	27.07		0
TRUE	255	C7	I4|UBC	27.18		0
TRUE	255	C8	I4|UBC	27.21		0
TRUE	255	C9	I5|UBC	26.84		0
TRUE	255	C10	I5|UBC	26.75		0
TRUE	255	C11	I6|UBC	26.99		0
TRUE	255	C12	I6|UBC	26.88		0
TRUE	65280	C13	B1|UBC			0
TRUE	255	C14	B1|UBC	40		0	> - Late Cp call (last five cycles) has higher uncertainty
TRUE	65280	C15	B2|UBC			0
TRUE	65280	C16	B2|UBC			0
TRUE	65280	C17	B3|UBC			0
TRUE	255	C18	B3|UBC	35.96		0
TRUE	255	C19	B4|UBC	35.92		0
TRUE	65280	C20	B4|UBC			0
TRUE	65280	C21	B5|UBC			0
TRUE	65280	C22	B5|UBC			0
TRUE	255	C23	B6|UBC	34.64		0
TRUE	255	C24	B6|UBC	35.82		0
TRUE	255	D1	I1|UBC	26.67		0
TRUE	255	D2	I1|UBC	26.71		0
TRUE	255	D3	I2|UBC	26.99		0
TRUE	255	D4	I2|UBC	27.32		0
TRUE	255	D5	I3|UBC	27.15		0
TRUE	255	D6	I3|UBC	27.21		0
TRUE	255	D7	I4|UBC	27.13		0
TRUE	255	D8	I4|UBC	27.49		0
TRUE	255	D9	I5|UBC	26.59		0
TRUE	255	D10	I5|UBC	26.61		0
TRUE	255	D11	I6|UBC	26.88		0
TRUE	255	D12	I6|UBC	26.95		0
TRUE	65280	D13	B1|UBC			0
TRUE	65280	D14	B1|UBC			0
TRUE	65280	D15	B2|UBC			0
TRUE	255	D16	B2|UBC	35.1		0
TRUE	65280	D17	B3|UBC			0
TRUE	65280	D18	B3|UBC			0
TRUE	65280	D19	B4|UBC			0
TRUE	255	D20	B4|UBC	36.73		0
TRUE	255	D21	B5|UBC	35.89		0
TRUE	65280	D22	B5|UBC			0
TRUE	65280	D23	B6|UBC			0
TRUE	255	D24	B6|UBC	40		0	> - Late Cp call (last five cycles) has higher uncertainty
TRUE	255	E1	I1|ACTB	24.68		0
TRUE	255	E2	I1|ACTB	24.55		0
TRUE	255	E3	I2|ACTB	24.82		0
TRUE	255	E4	I2|ACTB	25.04		0
TRUE	255	E5	I3|ACTB	25.42		0
TRUE	255	E6	I3|ACTB	25.49		0
TRUE	255	E7	I4|ACTB	25.48		0
TRUE	255	E8	I4|ACTB	25.34		0
TRUE	255	E9	I5|ACTB	25.01		0
TRUE	255	E10	I5|ACTB	25		0
TRUE	255	E11	I6|ACTB	25.04		0
TRUE	255	E12	I6|ACTB	25.22		0
TRUE	65280	E13	B1|ACTB			0
TRUE	65280	E14	B1|ACTB			0
TRUE	65280	E15	B2|ACTB			0
TRUE	65280	E16	B2|ACTB			0
TRUE	255	E17	B3|ACTB	36.77		0
TRUE	255	E18	B3|ACTB	40		0	> - Late Cp call (last five cycles) has higher uncertainty
TRUE	255	E19	B4|ACTB	34.98		0
TRUE	65280	E20	B4|ACTB			0
TRUE	255	E21	B5|ACTB	37.05		0
TRUE	65280	E22	B5|ACTB			0
TRUE	255	E23	B6|ACTB	36.39		0
TRUE	255	E24	B6|ACTB	34.53		0
TRUE	255	F1	I1|ACTB	24.77		0
TRUE	255	F2	I1|ACTB	24.78		0
TRUE	255	F3	I2|ACTB	25.2		0
TRUE	255	F4	I2|ACTB	25.23		0
TRUE	255	F5	I3|ACTB	25.58		0
TRUE	255	F6	I3|ACTB	25.54		0
TRUE	255	F7	I4|ACTB	25.27		0
TRUE	255	F8	I4|ACTB	25.22		0
TRUE	255	F9	I5|ACTB	24.78		0
TRUE	255	F10	I5|ACTB	24.71		0
TRUE	255	F11	I6|ACTB	24.77		0
TRUE	255	F12	I6|ACTB	24.8		0
TRUE	255	F13	B1|ACTB	37.61		0
TRUE	65280	F14	B1|ACTB			0
TRUE	65280	F15	B2|ACTB			0
TRUE	65280	F16	B2|ACTB			0
TRUE	255	F17	B3|ACTB	34.94		0
TRUE	255	F18	B3|ACTB	36.06		0
TRUE	255	F19	B4|ACTB	34.28		0
TRUE	255	F20	B4|ACTB	36.68		0
TRUE	65280	F21	B5|ACTB			0
TRUE	255	F22	B5|ACTB	35.55		0
TRUE	255	F23	B6|ACTB	33.5		0
TRUE	255	F24	B6|ACTB	36.11		0
TRUE	255	G1	I1|SDHA	26.85		0
TRUE	255	G2	I1|SDHA	26.85		0
TRUE	255	G3	I2|SDHA	27.32		0
TRUE	255	G4	I2|SDHA	27.3		0
TRUE	255	G5	I3|SDHA	27.46		0
TRUE	255	G6	I3|SDHA	27.48		0
TRUE	255	G7	I4|SDHA	27.54		0
TRUE	255	G8	I4|SDHA	27.46		0
TRUE	255	G9	I5|SDHA	27.2		0
TRUE	255	G10	I5|SDHA	27.17		0
TRUE	255	G11	I6|SDHA	27.17		0
TRUE	255	G12	I6|SDHA	27.09		0
TRUE	65280	G13	B1|SDHA			0
TRUE	65280	G14	B1|SDHA			0
TRUE	65280	G15	B2|SDHA			0
TRUE	65280	G16	B2|SDHA			0
TRUE	65280	G17	B3|SDHA			0
TRUE	65280	G18	B3|SDHA			0
TRUE	255	G19	B4|SDHA	38.93		0
TRUE	255	G20	B4|SDHA	38.4		0
TRUE	65280	G21	B5|SDHA			0
TRUE	65280	G22	B5|SDHA			0
TRUE	65280	G23	B6|SDHA			0
TRUE	255	G24	B6|SDHA	40		0	> - Late Cp call (last five cycles) has higher uncertainty
TRUE	255	H1	I1|SDHA	27.07		0
TRUE	255	H2	I1|SDHA	27.03		0
TRUE	255	H3	I2|SDHA	27.48		0
TRUE	255	H4	I2|SDHA	27.41		0
TRUE	255	H5	I3|SDHA	27.52		0
TRUE	255	H6	I3|SDHA	27.77		0
TRUE	255	H7	I4|SDHA	27.55		0
TRUE	255	H8	I4|SDHA	27.67		0
TRUE	255	H9	I5|SDHA	27.11		0
TRUE	255	H10	I5|SDHA	26.92		0
TRUE	255	H11	I6|SDHA	26.97		0
TRUE	255	H12	I6|SDHA	27.06		0
TRUE	65280	H13	B1|SDHA			0
TRUE	255	H14	B1|SDHA	40		0	> - Late Cp call (last five cycles) has higher uncertainty
TRUE	65280	H15	B2|SDHA			0
TRUE	255	H16	B2|SDHA	37.59		0
TRUE	65280	H17	B3|SDHA			0
TRUE	255	H18	B3|SDHA	36.08		0
TRUE	65280	H19	B4|SDHA			0
TRUE	65280	H20	B4|SDHA			0
TRUE	65280	H21	B5|SDHA			0
TRUE	65280	H22	B5|SDHA			0
TRUE	65280	H23	B6|SDHA			0
TRUE	65280	H24	B6|SDHA			0
TRUE	255	I1	I1|HOTAIR	29.71		0
TRUE	255	I2	I1|HOTAIR	29.86		0
TRUE	255	I3	I2|HOTAIR	30.06		0
TRUE	255	I4	I2|HOTAIR	30.06		0
TRUE	255	I5	I3|HOTAIR	30.7		0
TRUE	255	I6	I3|HOTAIR	29.99		0
TRUE	255	I7	I4|HOTAIR	25.93		0
TRUE	255	I8	I4|HOTAIR	30.48		0
TRUE	255	I9	I5|HOTAIR	29.92		0
TRUE	255	I10	I5|HOTAIR	29.76		0
TRUE	255	I11	I6|HOTAIR	29.72		0
TRUE	255	I12	I6|HOTAIR	29.87		0
TRUE	255	I13	B1|HOTAIR	28.12		0
TRUE	255	I14	B1|HOTAIR	35.3		0
TRUE	255	I15	B2|HOTAIR	34.07		0
TRUE	255	I16	B2|HOTAIR	32.44		0
TRUE	255	I17	B3|HOTAIR	34.58		0
TRUE	255	I18	B3|HOTAIR	27.68		0
TRUE	255	I19	B4|HOTAIR	35.26		0
TRUE	255	I20	B4|HOTAIR	32.62		0
TRUE	255	I21	B5|HOTAIR	35.53		0
TRUE	255	I22	B5|HOTAIR	33.01		0
TRUE	255	I23	B6|HOTAIR	35.28		0
TRUE	255	I24	B6|HOTAIR	33.97		0
TRUE	255	J1	I1|HOTAIR	29.25		0
TRUE	255	J2	I1|HOTAIR	29.63		0
TRUE	255	J3	I2|HOTAIR	30.12		0
TRUE	255	J4	I2|HOTAIR	30.2		0
TRUE	255	J5	I3|HOTAIR	30.84		0
TRUE	255	J6	I3|HOTAIR	29.97		0
TRUE	255	J7	I4|HOTAIR	30.34		0
TRUE	255	J8	I4|HOTAIR	30.2		0
TRUE	255	J9	I5|HOTAIR	29.97		0
TRUE	255	J10	I5|HOTAIR	29.99		0
TRUE	255	J11	I6|HOTAIR	29.94		0
TRUE	255	J12	I6|HOTAIR	29.61		0
TRUE	255	J13	B1|HOTAIR	31.96		0
TRUE	255	J14	B1|HOTAIR	33.2		0
TRUE	255	J15	B2|HOTAIR	32.58		0
TRUE	255	J16	B2|HOTAIR	33.07		0
TRUE	255	J17	B3|HOTAIR	32.19		0
TRUE	255	J18	B3|HOTAIR	25.6		0
TRUE	255	J19	B4|HOTAIR	32.53		0
TRUE	255	J20	B4|HOTAIR	32.6		0
TRUE	255	J21	B5|HOTAIR	33.69		0
TRUE	255	J22	B5|HOTAIR	31.75		0
TRUE	255	J23	B6|HOTAIR	32.85		0
TRUE	255	J24	B6|HOTAIR	33.33		0
TRUE	255	K1	H2O|GAPDH			0			"
TRUE	255	K2	H2O|GAPDH			0
TRUE	65280	K3	H2O|UBC			0
TRUE	65280	K4	H2O|UBC			0
TRUE	255	K5	H2O|ACTB	40		0	> - Late Cp call (last five cycles) has higher uncertainty
TRUE	65280	K6	H2O|ACTB			0
TRUE	255	K7	H2O|SDHA	40		0	> - Late Cp call (last five cycles) has higher uncertainty
TRUE	65280	K8	H2O|SDHA			0
TRUE	255	K9	H2O|HOTAIR	40		0	> - Late Cp call (last five cycles) has higher uncertainty
TRUE	255	K10	H2O|HOTAIR			0
TRUE	255	L1	H2O|GAPDH			0
TRUE	255	L2	H2O|GAPDH			0
TRUE	255	L3	H2O|UBC	40		0	> - Late Cp call (last five cycles) has higher uncertainty
TRUE	65280	L4	H2O|UBC			0
TRUE	255	L5	H2O|ACTB	40		0	> - Late Cp call (last five cycles) has higher uncertainty
TRUE	65280	L6	H2O|ACTB			0
TRUE	65280	L7	H2O|SDHA			0
TRUE	65280	L8	H2O|SDHA			0
TRUE	255	L9	H2O|HOTAIR			0
TRUE	255	L10	H2O|HOTAIR			0

## Sheet: RIP SAMMSON & rcS
Include	Color	Pos	Name	Cp	Concentration	Standard	Status				Legend:
TRUE	65280	A1	H2O|SDHA			0					S: SAMMSON
TRUE	65280	A2	H2O|SDHA			0					rcS: reverse complement SAMMSON
TRUE	255	A3	S input|SDHA	22.6		0					F: FLAG
TRUE	255	A4	S input|SDHA	22.47		0					g: IgG
TRUE	255	A5	S F|SDHA	20.86		0
TRUE	255	A6	S F|SDHA	20.76		0
TRUE	255	A7	S g|SDHA	22.47		0
TRUE	255	A8	S g|SDHA	22.46		0
TRUE	255	A9	rcS input|SDHA	22.33		0
TRUE	255	A10	rcS input|SDHA	22.23		0
TRUE	255	A11	rcS F|SDHA	22.23		0
TRUE	255	A12	rcS F|SDHA	22.42		0
TRUE	255	A13	rcS g|SDHA	23.56		0
TRUE	255	A14	rcS g|SDHA	23.46		0
TRUE	65280	B1	H2O|SDHA			0
TRUE	65280	B2	H2O|SDHA			0
TRUE	255	B3	S input|SDHA	22		0
TRUE	255	B4	S input|SDHA	22.07		0
TRUE	255	B5	S F|SDHA	20.43		0
TRUE	255	B6	S F|SDHA	20.46		0
TRUE	255	B7	S g|SDHA	21.84		0
TRUE	255	B8	S g|SDHA	22		0
TRUE	255	B9	rcS input|SDHA	21.85		0
TRUE	255	B10	rcS input|SDHA	21.82		0
TRUE	255	B11	rcS F|SDHA	21.86		0
TRUE	255	B12	rcS F|SDHA	21.87		0
TRUE	255	B13	rcS g|SDHA	22.92		0
TRUE	255	B14	rcS g|SDHA	22.93		0
TRUE	255	C1	H2O|GAPDH	35		0	> - Late Cp call (last five cycles) has higher uncertainty
TRUE	255	C2	H2O|GAPDH	35		0	> - Late Cp call (last five cycles) has higher uncertainty
TRUE	255	C3	S input|GAPDH	16.83		0
TRUE	255	C4	S input|GAPDH	16.79		0
TRUE	255	C5	S F|GAPDH	16.89		0
TRUE	255	C6	S F|GAPDH	16.98		0
TRUE	255	C7	S g|GAPDH	18.13		0
TRUE	255	C8	S g|GAPDH	18.17		0
TRUE	255	C9	rcS input|GAPDH	16.44		0
TRUE	255	C10	rcS input|GAPDH	16.31		0
TRUE	255	C11	rcS F|GAPDH	17.75		0
TRUE	255	C12	rcS F|GAPDH	17.69		0
TRUE	255	C13	rcS g|GAPDH	18.98		0
TRUE	255	C14	rcS g|GAPDH	19.42		0
TRUE	255	D1	H2O|GAPDH	31.13		0
TRUE	255	D2	H2O|GAPDH	31.38		0
TRUE	255	D3	S input|GAPDH	16.17		0
TRUE	255	D4	S input|GAPDH	16.15		0
TRUE	255	D5	S F|GAPDH	16.25		0
TRUE	255	D6	S F|GAPDH	16.31		0
TRUE	255	D7	S g|GAPDH	17.48		0
TRUE	255	D8	S g|GAPDH	17.46		0
TRUE	255	D9	rcS input|GAPDH	15.86		0
TRUE	255	D10	rcS input|GAPDH	15.85		0
TRUE	255	D11	rcS F|GAPDH	17.25		0
TRUE	255	D12	rcS F|GAPDH	17.28		0
TRUE	255	D13	rcS g|GAPDH	18.88		0
TRUE	255	D14	rcS g|GAPDH	18.83		0
TRUE	65280	E1	H2O|UBC			0
TRUE	65280	E2	H2O|UBC			0
TRUE	255	E3	S input|UBC	19.01		0
TRUE	255	E4	S input|UBC	19.1		0
TRUE	255	E5	S F|UBC	17.83		0
TRUE	255	E6	S F|UBC	17.87		0
TRUE	255	E7	S g|UBC	19.31		0
TRUE	255	E8	S g|UBC	19.26		0
TRUE	255	E9	rcS input|UBC	18.72		0
TRUE	255	E10	rcS input|UBC	18.57		0
TRUE	255	E11	rcS F|UBC	19.67		0
TRUE	255	E12	rcS F|UBC	19.51		0
TRUE	255	E13	rcS g|UBC	19.91		0
TRUE	255	E14	rcS g|UBC	19.87		0
TRUE	65280	F1	H2O|UBC			0
TRUE	65280	F2	H2O|UBC			0
TRUE	255	F3	S input|UBC	18.14		0
TRUE	255	F4	S input|UBC	18.08		0
TRUE	255	F5	S F|UBC	16.98		0
TRUE	255	F6	S F|UBC	17.01		0
TRUE	255	F7	S g|UBC	18.51		0
TRUE	255	F8	S g|UBC	18.56		0
TRUE	255	F9	rcS input|UBC	18.04		0
TRUE	255	F10	rcS input|UBC	18.02		0
TRUE	255	F11	rcS F|UBC	19.16		0
TRUE	255	F12	rcS F|UBC	19.28		0
TRUE	255	F13	rcS g|UBC	19.84		0
TRUE	255	F14	rcS g|UBC	20.05		0
TRUE	255	G1	H2O|SAMMSON	35		0	> - Late Cp call (last five cycles) has higher uncertainty
TRUE	255	G2	H2O|SAMMSON	35		0	> - Late Cp call (last five cycles) has higher uncertainty
TRUE	255	G3	S input|SAMMSON	20.25		0
TRUE	255	G4	S input|SAMMSON	20.68		0
TRUE	255	G5	S F|SAMMSON	15.98		0
TRUE	255	G6	S F|SAMMSON	16.35		0
TRUE	255	G7	S g|SAMMSON	20.63		0
TRUE	255	G8	S g|SAMMSON	20.28		0
TRUE	255	G9	rcS input|SAMMSON	20.86		0
TRUE	255	G10	rcS input|SAMMSON	21.18		0
TRUE	255	G11	rcS F|SAMMSON	19.22		0
TRUE	255	G12	rcS F|SAMMSON	19.26		0
TRUE	255	G13	rcS g|SAMMSON	22.56		0
TRUE	255	G14	rcS g|SAMMSON	22.31		0
TRUE	255	H1	H2O|SAMMSON	28.32		0
TRUE	255	H2	H2O|SAMMSON	30.15		0
TRUE	255	H3	S input|SAMMSON	19.15		0
TRUE	255	H4	S input|SAMMSON	19.12		0
TRUE	255	H5	S F|SAMMSON	15.53		0
TRUE	255	H6	S F|SAMMSON	15.58		0
TRUE	255	H7	S g|SAMMSON	19.6		0
TRUE	255	H8	S g|SAMMSON	19.49		0
TRUE	255	H9	rcS input|SAMMSON	20.21		0
TRUE	255	H10	rcS input|SAMMSON	20.33		0
TRUE	255	H11	rcS F|SAMMSON	19.14		0
TRUE	255	H12	rcS F|SAMMSON	19.13		0
TRUE	255	H13	rcS g|SAMMSON	22.12		0
TRUE	255	H14	rcS g|SAMMSON	22.43		0

## Sheet: RIP HOTAIR & rcH
Include	Color	Pos	Name	Cp	Concentration	Standard	Status
TRUE	255	A1	HOTAIR input spl|SDHA	22.95		0
TRUE	255	A2	HOTAIR input spl|SDHA	23.48		0
TRUE	255	A3	rcHOTAIR input spl|SDHA	21.87		0
TRUE	255	A4	rcHOTAIR input spl|SDHA	22.26		0
TRUE	255	A5	HOTAIR (FLAG)|SDHA	24.87		0
TRUE	255	A6	HOTAIR (FLAG)|SDHA	25.13		0
TRUE	255	A7	rcHOTAIR (FLAG)|SDHA	24.91		0
TRUE	255	A8	rcHOTAIR (FLAG)|SDHA	24.91		0
TRUE	255	A9	HOTAIR (IgG)|SDHA	26.56		0
TRUE	255	A10	HOTAIR (IgG)|SDHA	26.93		0
TRUE	255	A11	rcHOTAIR (IgG)|SDHA	24.73		0
TRUE	255	A12	rcHOTAIR (IgG)|SDHA	25.04		0
TRUE	65280	A13	H2O|SDHA			0
TRUE	65280	A14	H2O|SDHA			0
TRUE	255	B1	HOTAIR input spl|SDHA	22.81		0
TRUE	255	B2	HOTAIR input spl|SDHA	23.43		0
TRUE	255	B3	rcHOTAIR input spl|SDHA	21.81		0
TRUE	255	B4	rcHOTAIR input spl|SDHA	22.2		0
TRUE	255	B5	HOTAIR (FLAG)|SDHA	24.68		0
TRUE	255	B6	HOTAIR (FLAG)|SDHA	24.75		0
TRUE	255	B7	rcHOTAIR (FLAG)|SDHA	24.45		0
TRUE	255	B8	rcHOTAIR (FLAG)|SDHA	24.6		0
TRUE	255	B9	HOTAIR (IgG)|SDHA	25.99		0
TRUE	255	B10	HOTAIR (IgG)|SDHA	26.08		0
TRUE	255	B11	rcHOTAIR (IgG)|SDHA	24.63		0
TRUE	255	B12	rcHOTAIR (IgG)|SDHA	24.67		0
TRUE	65280	B13	H2O|SDHA			0
TRUE	65280	B14	H2O|SDHA			0
TRUE	255	C1	HOTAIR input spl|GAPDH	17.95		0
TRUE	255	C2	HOTAIR input spl|GAPDH	18.18		0
TRUE	255	C3	rcHOTAIR input spl|GAPDH	16.94		0
TRUE	255	C4	rcHOTAIR input spl|GAPDH	16.91		0
TRUE	255	C5	HOTAIR (FLAG)|GAPDH	20.8		0
TRUE	255	C6	HOTAIR (FLAG)|GAPDH	20.93		0
TRUE	255	C7	rcHOTAIR (FLAG)|GAPDH	20.54		0
TRUE	255	C8	rcHOTAIR (FLAG)|GAPDH	20.68		0
TRUE	255	C9	HOTAIR (IgG)|GAPDH	21.24		0
TRUE	255	C10	HOTAIR (IgG)|GAPDH	21.45		0
TRUE	255	C11	rcHOTAIR (IgG)|GAPDH	20.05		0
TRUE	255	C12	rcHOTAIR (IgG)|GAPDH	20.03		0
TRUE	255	C13	H2O|GAPDH	33.04		0
TRUE	255	C14	H2O|GAPDH	32.21		0
TRUE	255	D1	HOTAIR input spl|GAPDH	17.74		0
TRUE	255	D2	HOTAIR input spl|GAPDH	17.73		0
TRUE	255	D3	rcHOTAIR input spl|GAPDH	16.54		0
TRUE	255	D4	rcHOTAIR input spl|GAPDH	16.82		0
TRUE	255	D5	HOTAIR (FLAG)|GAPDH	20.3		0
TRUE	255	D6	HOTAIR (FLAG)|GAPDH	20.52		0
TRUE	255	D7	rcHOTAIR (FLAG)|GAPDH	20.19		0
TRUE	255	D8	rcHOTAIR (FLAG)|GAPDH	20.22		0
TRUE	255	D9	HOTAIR (IgG)|GAPDH	21.11		0
TRUE	255	D10	HOTAIR (IgG)|GAPDH	21.21		0
TRUE	255	D11	rcHOTAIR (IgG)|GAPDH	19.97		0
TRUE	255	D12	rcHOTAIR (IgG)|GAPDH	20.03		0
TRUE	255	D13	H2O|GAPDH	31.52		0
TRUE	255	D14	H2O|GAPDH	32.21		0
TRUE	255	E1	HOTAIR input spl|UBC	19.99		0
TRUE	255	E2	HOTAIR input spl|UBC	20.28		0
TRUE	255	E3	rcHOTAIR input spl|UBC	19.47		0
TRUE	255	E4	rcHOTAIR input spl|UBC	19.09		0
TRUE	255	E5	HOTAIR (FLAG)|UBC	22.15		0
TRUE	255	E6	HOTAIR (FLAG)|UBC	22.06		0
TRUE	255	E7	rcHOTAIR (FLAG)|UBC	21.65		0
TRUE	255	E8	rcHOTAIR (FLAG)|UBC	21.66		0
TRUE	255	E9	HOTAIR (IgG)|UBC	22.87		0
TRUE	255	E10	HOTAIR (IgG)|UBC	22.84		0
TRUE	255	E11	rcHOTAIR (IgG)|UBC	21.71		0
TRUE	255	E12	rcHOTAIR (IgG)|UBC	21.81		0
TRUE	65280	E13	H2O|UBC			0
TRUE	65280	E14	H2O|UBC			0
TRUE	255	F1	HOTAIR input spl|UBC	18.88		0
TRUE	255	F2	HOTAIR input spl|UBC	18.96		0
TRUE	255	F3	rcHOTAIR input spl|UBC	17.85		0
TRUE	255	F4	rcHOTAIR input spl|UBC	18.07		0
TRUE	255	F5	HOTAIR (FLAG)|UBC	20.96		0
TRUE	255	F6	HOTAIR (FLAG)|UBC	21.15		0
TRUE	255	F7	rcHOTAIR (FLAG)|UBC	20.64		0
TRUE	255	F8	rcHOTAIR (FLAG)|UBC	20.81		0
TRUE	255	F9	HOTAIR (IgG)|UBC	22.05		0
TRUE	255	F10	HOTAIR (IgG)|UBC	22.76		0
TRUE	255	F11	rcHOTAIR (IgG)|UBC	21.53		0
TRUE	255	F12	rcHOTAIR (IgG)|UBC	21.71		0
TRUE	65280	F13	H2O|UBC			0
TRUE	65280	F14	H2O|UBC			0
TRUE	255	G1	HOTAIR input spl|HOTAIR	19.98		0
TRUE	255	G2	HOTAIR input spl|HOTAIR	20.11		0
TRUE	255	G3	rcHOTAIR input spl|HOTAIR	22.63		0
TRUE	255	G4	rcHOTAIR input spl|HOTAIR	22.47		0
TRUE	255	G5	HOTAIR (FLAG)|HOTAIR	18.22		0
TRUE	255	G6	HOTAIR (FLAG)|HOTAIR	18.22		0
TRUE	255	G7	rcHOTAIR (FLAG)|HOTAIR	21.31		0
TRUE	255	G8	rcHOTAIR (FLAG)|HOTAIR	21.32		0
TRUE	255	G9	HOTAIR (IgG)|HOTAIR	22.98		0
TRUE	255	G10	HOTAIR (IgG)|HOTAIR	22.91		0
TRUE	255	G11	rcHOTAIR (IgG)|HOTAIR	24.84		0
TRUE	255	G12	rcHOTAIR (IgG)|HOTAIR	25.12		0
TRUE	255	G13	H2O|HOTAIR	35		0	> - Late Cp call (last five cycles) has higher uncertainty
TRUE	65280	G14	H2O|HOTAIR			0
TRUE	255	H1	HOTAIR input spl|HOTAIR	19.22		0
TRUE	255	H2	HOTAIR input spl|HOTAIR	19.31		0
TRUE	255	H3	rcHOTAIR input spl|HOTAIR	21.88		0
TRUE	255	H4	rcHOTAIR input spl|HOTAIR	21.99		0
TRUE	255	H5	HOTAIR (FLAG)|HOTAIR	17.68		0
TRUE	255	H6	HOTAIR (FLAG)|HOTAIR	17.74		0
TRUE	255	H7	rcHOTAIR (FLAG)|HOTAIR	20.7		0
TRUE	255	H8	rcHOTAIR (FLAG)|HOTAIR	20.8		0
TRUE	255	H9	HOTAIR (IgG)|HOTAIR	22.52		0
TRUE	255	H10	HOTAIR (IgG)|HOTAIR	22.6		0
TRUE	255	H11	rcHOTAIR (IgG)|HOTAIR	25.09		0
TRUE	255	H12	rcHOTAIR (IgG)|HOTAIR	25.09		0
TRUE	255	H13	H2O|HOTAIR	34.34		0
TRUE	255	H14	H2O|HOTAIR	33.36		0
